# Supplementary material for: CRISPR-free base editors with enhanced activity and expanded targeting scope in mitochondrial and nuclear DNA
Source: Nat Biotechnol. 2022 Apr 4;40(9):1378–87. doi: 10.1038/s41587-022-01256-8 (PMC9463067; doi:10.1038/s41587-022-01256-8)
Supplement: Supplementary file 3 — Sequencing coverage for ATAC-seq samples [file 41587_2022_1256_MOESM3_ESM.xlsx]

## Sheet: ATP8-DddA11-rep3
	Region	Position	Reference	Coverage-q30	MeanQ	Reads_A	Reads_C	Reads_G	Reads_T
0	chrM	1	G	3560	41.24	1	0	3559	0
3	chrM	4	C	4015	41.6	0	4015	0	0
5	chrM	6	C	4139	41.89	0	4139	0	0
7	chrM	8	G	4229	41.76	2	0	4226	1
8	chrM	9	G	4697	41.91	0	0	4697	0
10	chrM	11	C	5024	42.1	1	5015	0	8
14	chrM	15	C	5404	42.47	0	5398	0	6
16	chrM	17	C	5723	42.44	0	5722	0	1
17	chrM	18	C	5749	42.52	0	5748	0	1
18	chrM	19	C	6181	42.53	1	6179	0	1
25	chrM	26	C	6743	43.01	0	6743	0	0
26	chrM	27	C	6724	42.9	0	6721	0	3
28	chrM	29	C	7040	43	2	7036	1	1
30	chrM	31	C	7326	42.93	0	7321	0	5
32	chrM	33	C	7443	43.06	0	7441	0	2
33	chrM	34	G	7431	42.96	0	1	7430	0
34	chrM	35	G	7504	42.98	0	0	7504	0
35	chrM	36	G	7630	43.22	3	0	7626	1
37	chrM	38	G	7881	43.24	1	0	7880	0
38	chrM	39	C	8165	43.22	1	8163	0	1
40	chrM	41	C	8595	43.16	1	8578	0	16
42	chrM	43	C	8699	43.17	0	8692	0	7
43	chrM	44	C	8697	43.07	0	8693	0	4
46	chrM	47	G	8998	43.02	0	0	8998	0
47	chrM	48	C	8977	43.11	0	8975	0	2
52	chrM	53	G	8493	43	1	0	8490	2
53	chrM	54	G	8759	43.18	3	0	8755	1
60	chrM	61	C	8808	43.3	0	8807	0	1
61	chrM	62	G	8820	43.26	1	1	8818	0
63	chrM	64	C	8943	43	1	8792	1	149
65	chrM	66	G	8959	42.92	1	1	8955	2
66	chrM	67	G	9053	43.05	0	1	9051	1
67	chrM	68	G	9098	43.01	1	2	9093	2
68	chrM	69	G	9137	43	1	1	9135	0
69	chrM	70	G	8872	42.86	2	1	8869	0
70	chrM	71	G	9194	42.93	0	0	9194	0
74	chrM	75	G	9198	42.92	0	0	9197	1
75	chrM	76	C	9063	42.92	0	9061	0	2
77	chrM	78	C	9153	42.94	0	9153	0	0
78	chrM	79	G	8994	42.78	1	0	8993	0
79	chrM	80	C	8974	42.91	0	8971	1	2
80	chrM	81	G	8961	42.78	4	0	8957	0
84	chrM	85	G	9018	42.87	0	1	9015	2
85	chrM	86	C	9087	42.88	0	9083	1	3
89	chrM	90	G	9018	42.97	1	0	9016	1
90	chrM	91	C	8817	42.87	1	8814	0	2
91	chrM	92	G	8795	42.77	1	0	8794	0
93	chrM	94	G	8574	42.99	34	0	8540	0
95	chrM	96	C	8586	43	0	8586	0	0
96	chrM	97	G	8549	42.93	0	0	8549	0
97	chrM	98	C	8613	42.96	0	8613	0	0
99	chrM	100	G	8544	42.84	1	0	8543	0
100	chrM	101	G	8665	42.95	2	0	8662	1
102	chrM	103	G	8726	42.81	3	0	8723	0
103	chrM	104	C	8685	42.77	0	8685	0	0
104	chrM	105	C	8578	42.73	1	8577	0	0
105	chrM	106	G	8564	42.6	5	0	8559	0
106	chrM	107	G	8598	42.75	6	0	8592	0
108	chrM	109	G	8656	42.69	2	1	8652	1
109	chrM	110	C	8669	42.79	0	8669	0	0
111	chrM	112	C	8847	42.76	1	8845	0	1
112	chrM	113	C	8720	42.61	0	8719	0	1
113	chrM	114	C	8784	42.37	0	8784	0	0
117	chrM	118	G	8515	42.29	0	2	8513	0
119	chrM	120	C	8588	42.41	2	8563	1	22
120	chrM	121	G	8347	42.58	2	0	8344	1
121	chrM	122	C	8400	42.51	0	8400	0	0
123	chrM	124	G	8350	42.44	2	1	8347	0
127	chrM	128	C	8366	42.56	1	8362	0	3
129	chrM	130	G	8497	42.54	0	0	8496	1
131	chrM	132	C	8548	42.98	0	8539	1	8
135	chrM	136	G	8219	43.01	4	0	8215	0
139	chrM	140	C	7855	43.11	0	7844	0	11
140	chrM	141	C	7753	42.91	0	7752	0	1
142	chrM	143	G	7834	42.92	0	0	7834	0
143	chrM	144	C	7779	42.91	1	7775	1	2
144	chrM	145	C	7701	42.73	0	7692	2	7
146	chrM	147	C	7390	42.79	0	7378	0	12
149	chrM	150	C	7519	42.69	1	7498	1	19
150	chrM	151	C	7532	42.5	3	7527	1	1
161	chrM	162	C	6643	42.52	0	6642	0	1
162	chrM	163	G	6620	42.41	1	1	6617	1
163	chrM	164	C	6798	42.44	0	6798	0	0
165	chrM	166	C	6789	42.6	1	6787	1	0
166	chrM	167	C	6703	42.61	1	6700	0	2
169	chrM	170	C	6788	42.3	0	6785	0	3
170	chrM	171	G	6858	42.3	0	0	6858	0
173	chrM	174	C	6735	42.09	0	6733	0	2
181	chrM	182	C	6615	41.7	0	6613	0	2
183	chrM	184	G	6403	41.63	4	0	6399	0
184	chrM	185	G	6487	41.94	2	0	6485	0
185	chrM	186	C	6307	41.71	0	6307	0	0
186	chrM	187	G	6345	41.78	2	0	6343	0
189	chrM	190	C	6576	41.53	0	6575	1	0
193	chrM	194	C	6725	41.35	2	6723	0	0
197	chrM	198	C	6669	41.45	2	6667	0	0
202	chrM	203	G	6428	41.82	0	0	6428	0
204	chrM	205	G	6298	42.41	2	0	6296	0
206	chrM	207	G	6252	42.64	0	0	6252	0
220	chrM	221	G	6413	42.78	1	0	6412	0
221	chrM	222	C	6280	42.31	0	6280	0	0
224	chrM	225	G	6304	42.35	0	0	6302	2
227	chrM	228	G	6303	41.96	2	0	6293	8
228	chrM	229	G	6221	41.93	2	1	6216	2
230	chrM	231	C	6203	42.23	0	6203	0	0
241	chrM	242	C	6088	42.91	0	6087	0	1
246	chrM	247	G	6161	42.43	2	0	6158	1
250	chrM	251	G	6164	42.37	1	0	6162	1
252	chrM	253	C	6197	42.23	0	6188	0	9
254	chrM	255	G	6152	42.35	1	0	6150	1
255	chrM	256	C	6136	42.27	0	6135	1	0
257	chrM	258	C	6053	42.15	1	6052	0	0
259	chrM	260	G	5887	42.19	2	0	5885	0
260	chrM	261	C	5870	42.05	0	5869	0	1
261	chrM	262	C	5662	42.09	0	5662	0	0
263	chrM	264	C	5720	41.8	0	5720	0	0
267	chrM	268	C	5996	41.53	0	5995	0	1
268	chrM	269	C	5859	41.33	1	5858	0	0
270	chrM	271	C	5963	41.09	1	5962	0	0
272	chrM	273	C	5875	41.15	1	5873	0	1
274	chrM	275	G	5605	40.94	11	1	5592	1
276	chrM	277	C	5758	41.42	1	5757	0	0
279	chrM	280	C	5356	41.9	0	5353	0	3
284	chrM	285	C	5017	42.57	0	5017	0	0
294	chrM	295	C	4597	42.5	1	4596	0	0
295	chrM	296	C	4593	42.2	0	4592	1	0
297	chrM	298	C	4530	41.61	0	4530	0	0
298	chrM	299	C	4493	41.4	0	4493	0	0
302	chrM	303	C	3655	37.87	0	3655	0	0
303	chrM	304	C	3754	37.21	0	3754	0	0
304	chrM	305	C	3725	37.14	0	3724	1	0
305	chrM	306	C	3734	37.08	0	3733	1	0
306	chrM	307	C	3828	37.07	0	3828	0	0
307	chrM	308	C	3915	37.25	0	3913	1	1
308	chrM	309	C	3886	37.21	0	3885	0	1
310	chrM	311	C	3705	37.68	0	3704	0	1
311	chrM	312	C	3769	37.7	0	3758	0	11
312	chrM	313	C	3833	37.82	0	3833	0	0
313	chrM	314	C	3843	38	0	3843	0	0
314	chrM	315	C	3876	38.23	1	3875	0	0
315	chrM	316	G	3660	37.13	0	2	3657	1
316	chrM	317	C	4050	37.66	0	4050	0	0
319	chrM	320	C	3974	37.57	1	3964	1	8
321	chrM	322	G	3970	37.92	1	0	3968	1
322	chrM	323	G	3946	38.05	1	0	3945	0
323	chrM	324	C	4092	38.22	0	4089	3	0
324	chrM	325	C	4079	38.47	0	4079	0	0
326	chrM	327	C	4041	38.73	0	4039	0	2
328	chrM	329	G	3951	38.55	0	1	3950	0
329	chrM	330	C	4251	38.97	0	4251	0	0
331	chrM	332	C	4389	39.23	0	4389	0	0
337	chrM	338	C	4467	39.61	0	4306	1	160
339	chrM	340	C	4459	40.19	0	4459	0	0
342	chrM	343	C	4447	40.4	0	4438	0	9
344	chrM	345	C	4399	40.72	0	4395	0	4
346	chrM	347	G	4386	41	1	0	4385	0
347	chrM	348	C	4494	41.11	1	4492	0	1
348	chrM	349	C	4412	41.63	0	4412	0	0
352	chrM	353	C	4419	41.99	0	4419	0	0
353	chrM	354	C	4343	42.13	1	4342	0	0
354	chrM	355	C	4455	42.27	2	4453	0	0
355	chrM	356	C	4424	42.47	0	4424	0	0
361	chrM	362	C	4647	42.43	0	4647	0	0
365	chrM	366	G	4591	42.59	1	1	4589	0
368	chrM	369	C	5046	42.78	0	5045	0	1
369	chrM	370	C	5046	42.6	1	5045	0	0
370	chrM	371	C	5059	42.81	1	5058	0	0
374	chrM	375	C	5432	42.84	0	5431	1	0
376	chrM	377	C	5358	42.78	1	5356	0	1
377	chrM	378	C	5059	42.73	2	5054	0	3
379	chrM	380	G	5169	42.7	11	0	5157	1
380	chrM	381	C	5302	42.98	0	5301	0	1
381	chrM	382	C	5230	43.01	1	5226	0	3
385	chrM	386	C	5148	43.29	0	5146	0	2
386	chrM	387	C	5112	43.25	0	5105	0	7
388	chrM	389	G	4861	43.56	8	0	4852	1
393	chrM	394	C	4753	44.25	0	4751	1	1
403	chrM	404	C	4883	45.14	0	4880	0	3
408	chrM	409	G	4923	45.21	0	1	4921	1
409	chrM	410	G	4904	45.02	0	0	4904	0
410	chrM	411	C	4889	44.82	1	4888	0	0
411	chrM	412	G	4890	44.79	0	0	4890	0
412	chrM	413	G	5037	45.12	0	0	5037	0
416	chrM	417	G	4886	44.84	2	0	4883	1
417	chrM	418	C	4987	45.07	0	4985	1	1
419	chrM	420	C	5040	44.93	0	5040	0	0
426	chrM	427	C	4886	45.29	0	4886	0	0
428	chrM	429	G	4735	45.21	0	0	4734	1
430	chrM	431	C	4672	45.64	0	4667	0	5
432	chrM	433	C	4174	45.34	2	4172	0	0
433	chrM	434	C	4021	45.53	2	4007	0	12
434	chrM	435	C	4124	45.66	1	4119	1	3
435	chrM	436	C	4202	45.41	1	4190	0	11
436	chrM	437	C	4447	45.51	0	4441	1	5
437	chrM	438	C	4493	45.54	2	4488	0	3
440	chrM	441	C	4257	44.48	1	4254	1	1
444	chrM	445	C	3999	43.53	2	3997	0	0
446	chrM	447	C	4169	43.44	0	4169	0	0
455	chrM	456	C	4318	39.71	3	4306	0	9
456	chrM	457	C	4392	40.41	1	4389	1	1
457	chrM	458	C	4435	40.59	1	4431	1	2
458	chrM	459	C	4462	41.1	0	4455	0	7
460	chrM	461	C	4598	40.99	1	4581	1	15
461	chrM	462	C	4666	41.41	0	4660	0	6
462	chrM	463	C	4795	41.55	1	4794	0	0
464	chrM	465	C	4916	41.07	0	4914	1	1
466	chrM	467	C	4957	40.63	2	4946	1	8
467	chrM	468	C	5028	41.31	1	5021	1	5
468	chrM	469	C	5089	41.7	1	5088	0	0
472	chrM	473	C	5039	41.18	0	5039	0	0
475	chrM	476	C	4879	41.76	0	4879	0	0
480	chrM	481	C	4708	41.62	0	4702	0	6
482	chrM	483	C	4581	42.3	0	4580	0	1
485	chrM	486	C	4548	42.46	0	4536	0	12
490	chrM	491	C	4493	42.96	0	4493	0	0
493	chrM	494	C	4392	43.54	1	4389	0	2
494	chrM	495	C	4463	43.16	1	4461	0	1
495	chrM	496	C	4412	43.78	0	4411	0	1
496	chrM	497	C	4435	44.09	1	4433	0	1
497	chrM	498	C	4575	44.06	1	4570	1	3
498	chrM	499	G	3701	44.82	1	24	3676	0
499	chrM	500	C	4070	45.18	0	4067	1	2
500	chrM	501	C	4302	44.73	0	4291	0	11
501	chrM	502	C	4326	44.61	1	4323	1	1
504	chrM	505	C	4023	44.54	0	4000	0	23
505	chrM	506	C	4421	44.73	0	4421	0	0
508	chrM	509	C	4189	44.7	0	4184	1	4
509	chrM	510	C	4417	44.58	1	4415	0	1
510	chrM	511	C	4492	44.61	0	4492	0	0
512	chrM	513	G	4226	44.14	1	0	4225	0
513	chrM	514	C	4643	44.54	0	4643	0	0
515	chrM	516	C	4769	44.18	0	4767	0	2
517	chrM	518	C	4900	44.18	1	4899	0	0
519	chrM	520	C	5006	44.24	0	5005	0	1
521	chrM	522	C	4944	44.32	2	4942	0	0
523	chrM	524	C	4984	44.26	0	4982	1	1
524	chrM	525	C	4879	44.22	0	4879	0	0
525	chrM	526	G	4702	43.9	0	2	4699	1
526	chrM	527	C	4941	44.32	0	4941	0	0
528	chrM	529	G	4952	44.14	0	0	4951	1
529	chrM	530	C	4928	44.24	0	4927	0	1
533	chrM	534	C	5113	43.78	1	5112	0	0
534	chrM	535	C	5389	43.59	1	5386	0	2
535	chrM	536	C	5373	43.75	0	5372	0	1
536	chrM	537	C	5254	43.87	0	5253	0	1
540	chrM	541	C	4578	43.14	2	4575	0	1
541	chrM	542	C	5018	43.36	2	5011	1	4
542	chrM	543	C	5175	43.85	2	5169	2	2
543	chrM	544	C	5042	43.9	1	5039	0	2
544	chrM	545	G	3426	42.93	10	56	3360	0
547	chrM	548	C	4506	43.51	1	4502	1	2
548	chrM	549	C	5035	43.9	0	5035	0	0
551	chrM	552	C	4479	43.61	0	4479	0	0
552	chrM	553	C	5190	43.99	0	5189	0	1
556	chrM	557	C	4523	43.2	5	4515	0	3
557	chrM	558	C	5433	43.48	3	5423	1	6
558	chrM	559	C	5585	43.66	1	5584	0	0
559	chrM	560	C	5742	43.65	1	5740	0	1
563	chrM	564	G	3739	41.47	46	5	3688	0
565	chrM	566	C	5188	43.16	0	5174	0	14
567	chrM	568	C	5318	43.13	2	5313	0	3
568	chrM	569	C	5751	43.45	2	5741	0	8
569	chrM	570	C	6203	43.6	2	6200	0	1
570	chrM	571	C	6266	43.57	0	6259	1	6
571	chrM	572	C	6353	43.65	3	6346	0	4
572	chrM	573	C	6324	43.77	1	6320	1	2
574	chrM	575	C	5757	42.47	0	5756	0	1
576	chrM	577	G	4965	40.99	0	2	4962	1
582	chrM	583	G	5374	41.61	2	0	5368	4
585	chrM	586	G	5704	41.77	2	0	5702	0
586	chrM	587	C	6056	42.42	1	6053	2	0
590	chrM	591	C	5996	42.41	4	5989	1	2
591	chrM	592	C	6165	42.78	0	6162	1	2
593	chrM	594	C	6042	42.52	0	6012	1	29
594	chrM	595	C	6469	42.95	1	6459	0	9
596	chrM	597	C	6170	42.84	0	6119	1	50
600	chrM	601	G	6169	42.65	0	0	6166	3
601	chrM	602	C	6621	43.37	0	6620	0	1
606	chrM	607	C	6493	43.56	5	6482	0	6
608	chrM	609	C	6567	43.54	0	6563	0	4
610	chrM	611	G	6472	43.56	18	0	6454	0
616	chrM	617	G	6676	43.83	2	0	6672	2
621	chrM	622	G	6763	44.09	94	0	6669	0
623	chrM	624	C	6713	44.21	0	6711	0	2
624	chrM	625	G	6556	44.11	1	0	6555	0
625	chrM	626	G	6705	44.11	0	0	6705	0
626	chrM	627	G	6931	44.08	0	0	6931	0
627	chrM	628	C	7006	44.39	0	7006	0	0
629	chrM	630	C	7202	44.24	1	7191	0	10
631	chrM	632	C	7273	44.07	1	7271	0	1
634	chrM	635	C	7097	44.04	2	7075	1	19
636	chrM	637	C	7158	44.05	0	7156	0	2
637	chrM	638	C	7089	43.7	1	7087	0	1
638	chrM	639	C	7197	43.85	3	7191	0	3
639	chrM	640	C	7080	43.85	1	7077	0	2
645	chrM	646	C	7204	43.49	2	7202	0	0
651	chrM	652	G	6971	43.09	0	0	6971	0
652	chrM	653	G	7138	43.29	2	0	7136	0
656	chrM	657	G	6945	43.19	0	1	6943	1
657	chrM	658	G	7088	43.16	0	0	7088	0
659	chrM	660	C	7087	43.06	0	6624	0	463
660	chrM	661	C	6880	42.93	0	6876	0	4
663	chrM	664	G	7124	43.04	2	0	7122	0
664	chrM	665	C	7162	43.06	0	7161	1	0
665	chrM	666	C	7139	43.07	1	7127	0	11
669	chrM	670	C	7243	42.92	0	7238	0	5
675	chrM	676	G	7091	42.95	0	0	7091	0
676	chrM	677	C	7150	42.96	0	7150	0	0
678	chrM	679	C	7165	43.09	1	7160	0	4
682	chrM	683	G	7371	43.01	1	0	7370	0
686	chrM	687	G	7658	43.09	3	0	7654	1
691	chrM	692	C	7723	43.41	0	7722	0	1
693	chrM	694	C	7841	43.36	0	7840	0	1
696	chrM	697	G	7910	43.55	1	1	7908	0
697	chrM	698	C	7908	43.59	0	7907	0	1
700	chrM	701	G	7941	43.69	0	0	7941	0
701	chrM	702	C	8006	43.7	1	8005	0	0
704	chrM	705	C	7931	43.58	0	7909	0	22
705	chrM	706	C	7843	43.52	2	7838	1	2
706	chrM	707	C	7963	43.41	0	7961	2	0
707	chrM	708	C	7877	43.37	0	7875	0	2
708	chrM	709	G	8038	43.43	13	0	8025	0
711	chrM	712	C	8077	43.41	0	8067	1	9
712	chrM	713	C	7942	43.23	0	7941	0	1
714	chrM	715	G	8033	43.36	1	1	8031	0
716	chrM	717	G	8120	43.28	1	0	8119	0
718	chrM	719	G	8142	43.14	3	1	8138	0
721	chrM	722	C	7859	42.97	0	7849	1	9
723	chrM	724	C	8151	43.27	0	8148	0	3
724	chrM	725	C	7974	43.1	1	7968	0	5
725	chrM	726	C	8231	43.12	1	8228	0	2
727	chrM	728	C	8196	43.24	2	8185	0	9
733	chrM	734	C	8147	43.36	0	8142	0	5
735	chrM	736	C	8134	43.61	0	8134	0	0
736	chrM	737	C	7873	43.46	0	7870	0	3
738	chrM	739	C	7900	43.69	0	7900	0	0
739	chrM	740	G	7998	43.55	55	0	7943	0
742	chrM	743	C	8235	43.38	0	8231	0	4
747	chrM	748	G	8331	43.25	2	0	8329	0
748	chrM	749	G	8218	43.02	2	0	8215	1
751	chrM	752	C	8312	43.36	0	8308	0	4
754	chrM	755	G	8413	43.06	0	0	8411	2
755	chrM	756	C	8629	43.23	1	8624	0	4
758	chrM	759	C	8449	43.05	2	8439	0	8
761	chrM	762	G	8440	42.94	0	0	8437	3
762	chrM	763	C	8359	42.98	0	8359	0	0
764	chrM	765	C	8334	43.05	0	8333	0	1
765	chrM	766	G	8204	43.15	3	0	8201	0
766	chrM	767	C	8421	42.81	0	8421	0	0
768	chrM	769	G	8366	42.65	0	0	8365	1
769	chrM	770	C	8285	42.62	1	8283	0	1
773	chrM	774	G	8073	42.75	0	0	8071	2
774	chrM	775	C	8032	42.54	1	8031	0	0
776	chrM	777	G	8020	42.6	0	0	8020	0
777	chrM	778	C	7818	42.54	0	7817	1	0
779	chrM	780	C	7947	42.66	1	7940	0	6
784	chrM	785	C	7958	42.65	0	7958	0	0
785	chrM	786	G	7900	42.68	1	0	7899	0
786	chrM	787	C	7797	42.47	0	7797	0	0
790	chrM	791	G	8133	42.37	5	0	8128	0
791	chrM	792	C	8096	42.29	1	8093	1	1
792	chrM	793	C	7969	42.24	2	7959	1	7
795	chrM	796	G	8101	42.11	4	0	8097	0
796	chrM	797	C	8091	41.98	0	8089	0	2
797	chrM	798	C	7993	41.89	0	7989	1	3
799	chrM	800	C	7682	42.01	0	7682	0	0
801	chrM	802	C	7701	41.96	1	7699	1	0
802	chrM	803	C	7538	41.78	1	7532	1	4
803	chrM	804	C	7496	41.7	1	7492	1	2
804	chrM	805	C	7448	41.74	0	7447	0	1
805	chrM	806	C	7465	41.81	1	7460	1	3
807	chrM	808	C	7598	41.85	0	7597	0	1
808	chrM	809	G	7484	41.79	1	0	7483	0
809	chrM	810	G	7619	41.74	0	0	7619	0
810	chrM	811	G	7542	41.75	3	0	7539	0
814	chrM	815	C	7502	41.64	0	7500	1	1
816	chrM	817	G	7462	41.48	0	0	7462	0
817	chrM	818	C	7460	41.59	1	7458	1	0
819	chrM	820	G	7360	41.44	0	0	7360	0
821	chrM	822	G	7516	41.25	9	1	7506	0
827	chrM	828	C	7387	41.12	1	7384	0	2
828	chrM	829	C	7142	40.96	0	7140	1	1
833	chrM	834	G	6891	41.04	0	0	6890	1
834	chrM	835	C	6960	41.16	2	6956	0	2
841	chrM	842	C	6727	41.35	0	6726	0	1
842	chrM	843	G	6619	41.31	2	0	6616	1
846	chrM	847	G	6700	41.16	2	0	6698	0
852	chrM	853	C	6888	41.37	0	6888	0	0
856	chrM	857	G	7283	41.26	0	0	7283	0
857	chrM	858	C	7319	41.32	0	7319	0	0
862	chrM	863	C	7468	41.16	0	7467	1	0
866	chrM	867	C	7512	41.39	0	7512	0	0
867	chrM	868	C	7356	41.25	0	7355	0	1
868	chrM	869	C	7145	41.11	2	7143	0	0
869	chrM	870	C	7142	41.11	0	7140	0	2
871	chrM	872	G	7322	41.17	2	0	7320	0
872	chrM	873	G	7433	41.26	0	0	7432	1
873	chrM	874	G	7434	41.4	0	2	7432	0
876	chrM	877	G	7040	41.14	0	0	7040	0
877	chrM	878	G	7382	41.55	5	0	7377	0
879	chrM	880	C	7459	41.78	1	7406	0	52
885	chrM	886	C	7026	41.43	0	7020	1	5
886	chrM	887	G	7346	41.72	3	0	7342	1
888	chrM	889	G	7404	41.82	1	0	7403	0
889	chrM	890	C	7404	41.83	1	7402	0	1
890	chrM	891	C	7317	41.76	0	7315	0	2
892	chrM	893	G	7486	41.79	3	0	7483	0
893	chrM	894	C	7637	41.92	0	7637	0	0
894	chrM	895	C	7652	41.76	0	7651	0	1
896	chrM	897	C	7676	41.8	0	7671	1	4
897	chrM	898	C	7617	41.7	2	7613	0	2
898	chrM	899	G	7710	41.72	1	0	7709	0
899	chrM	900	C	7775	41.82	1	7771	0	3
900	chrM	901	G	7674	41.8	0	1	7673	0
901	chrM	902	G	7787	41.81	11	1	7775	0
903	chrM	904	C	7708	41.54	0	7678	1	29
905	chrM	906	C	7788	41.76	0	7788	0	0
907	chrM	908	C	7977	41.52	1	7976	0	0
908	chrM	909	G	7986	41.48	20	0	7966	0
914	chrM	915	C	8051	41.7	2	8048	1	0
915	chrM	916	C	7981	41.5	2	7979	0	0
916	chrM	917	C	7738	41.66	1	7735	0	2
919	chrM	920	G	8010	41.6	7	0	8003	0
921	chrM	922	C	8119	41.61	0	8108	0	11
926	chrM	927	G	8055	41.54	8	2	8044	1
929	chrM	930	G	7714	41.62	2	0	7712	0
930	chrM	931	C	7437	41.6	0	7436	1	0
931	chrM	932	C	7416	41.57	0	7416	0	0
932	chrM	933	G	7448	41.5	11	1	7435	1
933	chrM	934	G	7603	41.57	0	0	7603	0
934	chrM	935	C	7529	41.39	0	7528	0	1
935	chrM	936	G	7604	41.39	0	0	7604	0
940	chrM	941	G	7566	41.22	3	0	7563	0
942	chrM	943	G	7335	41.08	0	0	7335	0
944	chrM	945	G	7444	41.19	0	1	7443	0
950	chrM	951	G	7705	41.04	21	0	7684	0
953	chrM	954	C	7231	40.84	0	7214	0	17
955	chrM	956	C	7447	41.09	1	7445	1	0
956	chrM	957	C	7172	40.74	2	7168	0	2
957	chrM	958	C	7433	41.14	0	7433	0	0
958	chrM	959	C	7336	41.19	0	7336	0	0
959	chrM	960	C	7451	41.1	0	7449	0	2
961	chrM	962	C	7563	41.06	0	7547	1	15
962	chrM	963	C	7483	40.92	0	7480	0	3
963	chrM	964	C	7533	40.97	0	7532	0	1
964	chrM	965	C	7610	41.09	3	7605	0	2
971	chrM	972	G	7338	41.3	17	0	7319	2
972	chrM	973	C	7371	41.41	1	7370	0	0
978	chrM	979	C	7586	41.58	1	7585	0	0
980	chrM	981	C	7555	41.63	2	7550	0	3
982	chrM	983	C	7398	41.58	0	7398	0	0
983	chrM	984	C	7372	41.49	1	7370	0	1
985	chrM	986	G	7370	41.69	7	1	7361	1
987	chrM	988	G	7588	41.75	141	1	7445	1
990	chrM	991	G	7643	41.77	1	1	7641	0
998	chrM	999	C	7493	41.78	2	7491	0	0
1000	chrM	1001	C	7403	41.82	0	7399	0	4
1001	chrM	1002	C	7317	41.63	1	7314	0	2
1003	chrM	1004	G	7442	41.67	2	0	7440	0
1006	chrM	1007	G	7463	41.92	7	2	7454	0
1008	chrM	1009	C	7481	41.76	2	7477	0	2
1010	chrM	1011	C	7597	41.65	0	7596	0	1
1017	chrM	1018	G	7829	41.66	26	0	7802	1
1019	chrM	1020	C	7952	41.72	0	7950	0	2
1022	chrM	1023	C	7840	41.86	1	7836	2	1
1023	chrM	1024	G	7828	41.84	4	0	7823	1
1027	chrM	1028	G	7785	41.79	0	0	7785	0
1029	chrM	1030	G	7783	41.55	3	0	7780	0
1030	chrM	1031	G	7748	41.31	0	0	7748	0
1031	chrM	1032	C	8104	41.43	0	8102	0	2
1037	chrM	1038	C	8074	40.99	1	8072	0	1
1042	chrM	1043	C	7869	40.96	0	7844	3	22
1044	chrM	1045	G	7817	41	6	0	7808	3
1047	chrM	1048	C	7887	41.11	1	7884	0	2
1049	chrM	1050	C	7880	40.92	0	7880	0	0
1051	chrM	1052	C	7902	40.73	0	7902	0	0
1056	chrM	1057	G	7821	40.55	0	0	7821	0
1057	chrM	1058	C	7835	40.54	0	7835	0	0
1061	chrM	1062	G	7438	40.78	35	1	7402	0
1063	chrM	1064	C	7420	40.69	1	7415	1	3
1064	chrM	1065	C	7097	40.52	1	7092	0	4
1065	chrM	1066	C	7083	40.65	2	7080	0	1
1069	chrM	1070	C	7443	40.75	0	7443	0	0
1071	chrM	1072	G	7267	40.7	2	2	7262	1
1072	chrM	1073	G	7382	40.62	1	1	7380	0
1073	chrM	1074	G	7524	40.81	12	0	7511	1
1078	chrM	1079	G	7962	40.95	8	1	7953	0
1082	chrM	1083	C	8012	41.25	1	8011	0	0
1083	chrM	1084	C	7804	41.05	0	7802	0	2
1084	chrM	1085	C	8062	40.97	3	8057	0	2
1085	chrM	1086	C	8016	40.89	2	8014	0	0
1087	chrM	1088	C	8055	40.97	0	8055	0	0
1091	chrM	1092	G	8242	41.17	1	0	8241	0
1092	chrM	1093	C	8129	40.98	1	8128	0	0
1096	chrM	1097	G	7828	41.37	2	0	7825	1
1097	chrM	1098	C	8089	41.47	0	8087	0	2
1098	chrM	1099	C	7914	41.7	1	7910	0	3
1099	chrM	1100	C	7892	41.71	0	7891	1	0
1104	chrM	1105	C	8140	42.02	1	8138	1	0
1105	chrM	1106	C	7908	42.15	2	7904	0	2
1107	chrM	1108	C	7898	42.41	2	7887	0	9
1110	chrM	1111	C	7908	42.29	0	7905	0	3
1112	chrM	1113	G	7868	42.28	0	0	7868	0
1119	chrM	1120	C	8132	42.85	0	8128	0	4
1122	chrM	1123	C	8093	43.02	0	8093	0	0
1127	chrM	1128	C	8138	42.89	1	8136	1	0
1129	chrM	1130	G	8024	43	0	0	8024	0
1130	chrM	1131	C	8055	42.91	0	8055	0	0
1132	chrM	1133	C	8197	42.68	0	8180	0	17
1133	chrM	1134	G	8072	42.69	4	0	8068	0
1134	chrM	1135	C	8095	42.75	0	8094	1	0
1135	chrM	1136	C	8045	42.67	0	8038	0	7
1137	chrM	1138	G	8116	42.44	9	0	8106	1
1140	chrM	1141	C	8097	42.1	1	8096	0	0
1142	chrM	1143	C	8147	41.91	0	8146	0	1
1145	chrM	1146	C	8037	41.79	0	8036	0	1
1146	chrM	1147	G	7916	41.74	6	0	7909	1
1148	chrM	1149	G	7812	41.71	3	0	7809	0
1149	chrM	1150	C	7735	41.76	0	7734	0	1
1150	chrM	1151	C	7655	41.73	1	7651	0	3
1152	chrM	1153	C	7449	41.64	2	7446	0	1
1154	chrM	1155	G	7466	41.49	0	0	7466	0
1155	chrM	1156	C	7326	41.48	1	7325	0	0
1162	chrM	1163	C	7099	41.44	0	7099	0	0
1164	chrM	1165	C	7006	41.46	0	6993	0	13
1168	chrM	1169	G	7009	41.56	3	2	7002	2
1169	chrM	1170	G	7142	41.75	58	0	7084	0
1171	chrM	1172	C	7049	41.67	0	7047	0	2
1172	chrM	1173	C	6913	41.53	0	6908	0	5
1174	chrM	1175	G	7035	41.67	3	0	7032	0
1175	chrM	1176	G	7144	41.82	0	0	7144	0
1176	chrM	1177	C	7151	41.63	0	7148	0	3
1177	chrM	1178	G	6947	41.55	1	0	6945	1
1178	chrM	1179	G	7099	41.67	2	0	7096	1
1180	chrM	1181	G	7047	41.67	1	1	7044	1
1181	chrM	1182	C	7218	41.64	0	7218	0	0
1184	chrM	1185	C	7331	41.55	0	7323	0	8
1189	chrM	1190	C	7604	41.86	0	7597	0	7
1190	chrM	1191	C	7570	41.8	3	7566	0	1
1191	chrM	1192	C	7747	41.83	1	7745	0	1
1193	chrM	1194	C	7723	41.82	0	7703	0	20
1196	chrM	1197	G	7743	41.92	54	0	7689	0
1198	chrM	1199	G	7583	42.12	5	0	7578	0
1199	chrM	1200	G	7410	42.14	4	0	7406	0
1201	chrM	1202	G	7508	42.37	1	0	7506	1
1202	chrM	1203	C	7417	42.54	0	7417	0	0
1203	chrM	1204	C	7410	42.4	0	7409	0	1
1205	chrM	1206	G	7388	42.64	2	0	7384	2
1208	chrM	1209	C	7475	42.61	0	7464	1	10
1210	chrM	1211	G	7593	42.61	5	0	7587	1
1215	chrM	1216	C	7891	42.57	1	7874	0	16
1216	chrM	1217	G	8000	42.59	6	0	7994	0
1222	chrM	1223	C	7975	42.62	0	7974	1	0
1223	chrM	1224	C	7815	42.44	0	7813	0	2
1224	chrM	1225	C	7893	42.53	1	7891	0	1
1225	chrM	1226	C	7942	42.45	1	7940	1	0
1226	chrM	1227	G	8009	42.61	287	0	7722	0
1229	chrM	1230	C	8138	42.62	0	8106	0	32
1232	chrM	1233	C	8392	42.75	0	8391	0	1
1233	chrM	1234	C	8373	42.6	0	8367	0	6
1235	chrM	1236	C	8410	42.7	2	8255	0	153
1237	chrM	1238	C	8495	42.78	1	8488	0	6
1238	chrM	1239	C	8098	42.35	0	8093	0	5
1240	chrM	1241	C	8544	42.95	0	8535	0	9
1241	chrM	1242	C	8531	42.9	0	8515	0	16
1243	chrM	1244	C	8354	42.85	1	8314	1	38
1246	chrM	1247	G	8308	42.98	1	0	8307	0
1247	chrM	1248	C	8421	43.07	0	8420	0	1
1249	chrM	1250	C	8196	43.23	0	8172	0	24
1251	chrM	1252	G	8428	43.16	1	0	8427	0
1252	chrM	1253	C	8491	43.08	1	8488	0	2
1253	chrM	1254	C	8508	43.17	0	8504	1	3
1260	chrM	1261	C	8304	43.14	1	8301	0	2
1261	chrM	1262	C	7723	42.95	0	7720	0	3
1262	chrM	1263	G	8046	43.51	5	1	8038	2
1263	chrM	1264	C	8078	43.5	0	8078	0	0
1264	chrM	1265	C	7843	43.6	0	7838	0	5
1267	chrM	1268	C	8181	43.7	0	8169	1	11
1270	chrM	1271	C	8101	43.55	2	8056	0	43
1272	chrM	1273	G	8178	43.52	0	1	8177	0
1273	chrM	1274	C	8420	43.81	1	8418	0	1
1277	chrM	1278	C	8361	43.77	0	8361	0	0
1278	chrM	1279	C	8212	43.73	2	8207	0	3
1279	chrM	1280	C	8338	43.54	1	8334	1	2
1281	chrM	1282	G	8385	43.54	19	0	8366	0
1284	chrM	1285	G	8489	43.8	5	0	8484	0
1287	chrM	1288	G	8462	43.73	5	0	8456	1
1288	chrM	1289	G	8419	43.6	1	0	8418	0
1289	chrM	1290	C	8589	43.56	0	8586	1	2
1292	chrM	1293	C	8545	43.47	0	8545	0	0
1296	chrM	1297	G	8644	43.34	4	0	8639	1
1300	chrM	1301	G	8515	43.28	0	0	8515	0
1301	chrM	1302	C	8566	43.23	2	8564	0	0
1302	chrM	1303	G	8594	43.19	2	0	8592	0
1303	chrM	1304	C	8642	43.42	1	8640	0	1
1306	chrM	1307	G	8518	43.12	1	0	8517	0
1309	chrM	1310	C	8341	42.81	0	8335	2	4
1310	chrM	1311	C	8176	42.68	1	8172	2	1
1311	chrM	1312	C	8130	42.64	0	8129	1	0
1313	chrM	1314	C	8377	42.69	1	8374	0	2
1314	chrM	1315	G	8384	42.71	0	0	8383	1
1319	chrM	1320	G	8242	42.6	103	0	8139	0
1321	chrM	1322	C	8306	42.74	0	8305	0	1
1322	chrM	1323	G	8178	42.89	1	0	8176	1
1326	chrM	1327	G	8052	42.24	3	0	8049	0
1327	chrM	1328	G	8238	42.29	10	0	8227	1
1329	chrM	1330	C	7986	42.36	0	7971	0	15
1332	chrM	1333	G	8214	42.12	26	0	8188	0
1333	chrM	1334	G	8545	42.32	2	1	8542	0
1335	chrM	1336	G	8213	42.27	0	0	8212	1
1338	chrM	1339	G	8298	42.56	51	1	8246	0
1339	chrM	1340	C	8412	42.42	1	8410	1	0
1340	chrM	1341	C	8316	42.42	0	8307	2	7
1341	chrM	1342	C	7990	42.22	2	7984	1	3
1344	chrM	1345	G	8089	42.72	45	0	8044	0
1346	chrM	1347	G	8035	42.68	2	0	8033	0
1347	chrM	1348	G	7891	42.93	2	0	7888	1
1349	chrM	1350	G	7660	42.73	1	2	7657	0
1350	chrM	1351	G	7755	42.81	0	0	7755	0
1351	chrM	1352	C	7744	42.83	1	7739	0	4
1354	chrM	1355	G	7854	42.71	5	0	7849	0
1359	chrM	1360	G	7460	42.56	2	0	7457	1
1360	chrM	1361	G	7672	42.78	5	0	7666	1
1361	chrM	1362	G	7656	42.72	0	1	7655	0
1362	chrM	1363	C	7619	42.55	0	7596	0	23
1365	chrM	1366	C	7677	42.64	1	7673	0	3
1371	chrM	1372	C	7819	42.66	0	7813	0	6
1374	chrM	1375	C	7853	42.87	0	7843	0	10
1375	chrM	1376	C	7521	42.66	2	7516	1	2
1376	chrM	1377	C	7668	42.7	0	7664	0	4
1377	chrM	1378	C	7620	42.66	0	7618	1	1
1379	chrM	1380	G	7673	42.75	7	1	7663	2
1384	chrM	1385	C	7906	42.71	1	7902	2	1
1387	chrM	1388	C	7981	42.6	0	7979	1	1
1388	chrM	1389	G	7912	42.6	4	0	7908	0
1392	chrM	1393	G	7809	42.57	5	0	7804	0
1393	chrM	1394	C	7723	42.41	0	7723	0	0
1394	chrM	1395	C	7666	42.26	0	7666	0	0
1395	chrM	1396	C	7523	42.24	3	7518	0	2
1400	chrM	1401	G	7926	42.35	0	1	7925	0
1404	chrM	1405	C	7629	42.26	0	7629	0	0
1409	chrM	1410	G	7380	42.19	3	0	7377	0
1410	chrM	1411	G	7505	42.19	2	0	7503	0
1411	chrM	1412	G	7557	42.26	17	0	7540	0
1413	chrM	1414	C	7271	42.23	0	7236	0	35
1414	chrM	1415	G	7226	42	1170	1	6055	0
1417	chrM	1418	G	7420	41.93	106	0	7314	0
1418	chrM	1419	G	7532	42.18	27	0	7504	1
1420	chrM	1421	G	7380	42.03	30	0	7349	1
1421	chrM	1422	G	7619	42.23	452	0	7167	0
1427	chrM	1428	G	7556	42.24	0	0	7555	1
1428	chrM	1429	C	7552	42.18	0	7548	2	2
1430	chrM	1431	G	7534	42.27	7	0	7527	0
1435	chrM	1436	C	7991	42.44	0	7989	0	2
1439	chrM	1440	G	8131	42.49	19	0	8112	0
1441	chrM	1442	G	8001	42.48	9	0	7992	0
1444	chrM	1445	G	7896	42.42	8	0	7888	0
1446	chrM	1447	G	7970	42.49	1	0	7969	0
1448	chrM	1449	G	7778	42.5	1	0	7776	1
1449	chrM	1450	C	7674	42.44	1	7673	0	0
1453	chrM	1454	G	7862	42.61	4	0	7857	1
1456	chrM	1457	G	7719	42.4	4	1	7714	0
1459	chrM	1460	C	7636	42.54	0	7635	0	1
1461	chrM	1462	G	7607	42.46	0	0	7607	0
1462	chrM	1463	G	7390	42.57	5	0	7385	0
1463	chrM	1464	G	7616	42.55	0	0	7615	1
1464	chrM	1465	C	7662	42.68	0	7660	0	2
1465	chrM	1466	C	7653	42.62	0	7650	1	2
1466	chrM	1467	C	7660	42.47	0	7659	0	1
1468	chrM	1469	G	7643	42.51	24	0	7618	1
1471	chrM	1472	G	7633	42.48	0	0	7633	0
1472	chrM	1473	C	7549	42.25	0	7549	0	0
1473	chrM	1474	G	7678	42.46	0	0	7678	0
1474	chrM	1475	C	7850	42.46	0	7850	0	0
1475	chrM	1476	G	7940	42.57	2	0	7938	0
1478	chrM	1479	C	7969	42.23	0	7965	0	4
1480	chrM	1481	C	7928	42.44	0	7927	0	1
1482	chrM	1483	C	7950	42.6	0	7948	1	1
1483	chrM	1484	C	7588	42.45	0	7586	0	2
1484	chrM	1485	G	7756	42.51	1	0	7753	2
1485	chrM	1486	C	7737	42.43	0	7737	0	0
1486	chrM	1487	C	7881	42.4	1	7858	2	20
1487	chrM	1488	C	7753	42.51	2	7749	0	2
1488	chrM	1489	G	7788	42.51	5	0	7783	0
1490	chrM	1491	C	7732	42.39	2	7662	0	68
1492	chrM	1493	C	7840	42.53	1	7836	0	3
1493	chrM	1494	C	7633	42.58	1	7627	0	5
1494	chrM	1495	C	7702	42.5	0	7699	0	3
1496	chrM	1497	C	7703	42.5	0	7685	0	18
1497	chrM	1498	C	7697	42.53	0	7693	0	4
1499	chrM	1500	C	7818	42.49	1	7790	1	26
1502	chrM	1503	G	7807	42.45	3	1	7803	0
1507	chrM	1508	C	7663	42.72	1	7659	0	3
1510	chrM	1511	C	7502	42.7	0	7495	0	7
1514	chrM	1515	G	7287	42.43	6	0	7280	1
1515	chrM	1516	G	7346	42.63	106	0	7240	0
1517	chrM	1518	C	7364	42.7	0	7362	1	1
1524	chrM	1525	C	7496	42.43	0	7494	0	2
1530	chrM	1531	C	7334	42.27	0	7333	0	1
1531	chrM	1532	C	7271	42.07	2	7268	1	0
1532	chrM	1533	C	7267	42.13	1	7266	0	0
1533	chrM	1534	C	7323	42.3	1	7320	1	1
1536	chrM	1537	C	7388	42.41	0	7387	0	1
1537	chrM	1538	G	7209	42.22	2	0	7206	1
1538	chrM	1539	C	7479	42.36	1	7478	0	0
1548	chrM	1549	G	7675	41.91	14	1	7660	0
1550	chrM	1551	G	7435	41.96	12	1	7422	0
1551	chrM	1552	G	7469	41.99	3	0	7465	1
1553	chrM	1554	G	7416	42.06	25	2	7388	1
1555	chrM	1556	C	7404	42.1	0	7402	0	2
1558	chrM	1559	G	7498	42.03	4	0	7494	0
1560	chrM	1561	C	7308	41.78	0	7290	0	18
1561	chrM	1562	G	7337	41.79	0	1	7336	0
1565	chrM	1566	C	7452	41.81	0	7450	0	2
1568	chrM	1569	G	7310	41.75	3	0	7306	1
1569	chrM	1570	G	7443	41.82	2	2	7438	1
1573	chrM	1574	G	7516	41.95	1	1	7512	2
1575	chrM	1576	G	7368	41.99	0	1	7365	2
1578	chrM	1579	C	7121	41.83	0	7120	0	1
1580	chrM	1581	G	7112	41.74	3	0	7109	0
1581	chrM	1582	G	7119	41.82	4	0	7115	0
1585	chrM	1586	G	6928	42.05	2	0	6926	0
1587	chrM	1588	G	6847	42.04	0	0	6847	0
1588	chrM	1589	C	6973	42.13	0	6971	1	1
1590	chrM	1591	C	6938	42.03	0	6936	1	1
1593	chrM	1594	G	6903	41.72	1	0	6902	0
1594	chrM	1595	G	6885	41.94	107	1	6776	1
1596	chrM	1597	C	6862	41.99	0	6860	0	2
1597	chrM	1598	G	6858	41.92	6	0	6852	0
1600	chrM	1601	C	7267	42	0	7265	1	1
1601	chrM	1602	C	7215	41.85	0	7213	2	0
1603	chrM	1604	G	7399	41.81	9	0	7390	0
1605	chrM	1606	G	7683	41.8	0	0	7683	0
1607	chrM	1608	G	7401	41.76	0	0	7400	1
1610	chrM	1611	G	7542	41.93	0	0	7542	0
1611	chrM	1612	C	7326	41.67	1	7324	0	1
1616	chrM	1617	C	7229	42.13	0	7227	0	2
1618	chrM	1619	C	7175	42.09	0	7175	0	0
1622	chrM	1623	G	7073	42.37	1	1	7071	0
1623	chrM	1624	C	7116	42.55	0	7114	1	1
1625	chrM	1626	C	7021	42.79	1	7019	1	0
1626	chrM	1627	C	6950	42.68	0	6949	0	1
1627	chrM	1628	C	6986	42.71	0	6985	0	1
1630	chrM	1631	C	7265	42.82	0	7265	0	0
1634	chrM	1635	C	7228	43.04	0	7225	1	2
1636	chrM	1637	C	7424	43.04	2	7422	0	0
1640	chrM	1641	G	7113	43.03	4	1	7108	0
1641	chrM	1642	G	7201	43.2	2	0	7199	0
1643	chrM	1644	G	7059	43.19	5	0	7054	0
1648	chrM	1649	C	7004	43.08	1	7003	0	0
1651	chrM	1652	C	7011	43.1	0	7009	0	2
1656	chrM	1657	C	7022	43.05	0	7021	0	1
1659	chrM	1660	G	7012	43.27	10	0	7002	0
1661	chrM	1662	C	6968	43.14	0	6963	0	5
1662	chrM	1663	C	6767	42.76	0	6766	1	0
1663	chrM	1664	G	6937	42.81	1	1	6934	1
1664	chrM	1665	C	7055	42.68	0	7055	0	0
1666	chrM	1667	C	7012	42.48	1	7007	2	2
1668	chrM	1669	G	7134	42.4	5	0	7129	0
1670	chrM	1671	G	7349	42.49	0	1	7346	2
1671	chrM	1672	C	7296	42.36	0	7296	0	0
1676	chrM	1677	C	7301	42.44	0	7299	0	2
1677	chrM	1678	C	6984	42.35	1	6980	1	2
1680	chrM	1681	G	6805	42.44	2	0	6803	0
1681	chrM	1682	C	6991	42.18	1	6989	0	1
1682	chrM	1683	C	6956	42.15	2	6947	0	7
1683	chrM	1684	C	6841	42.09	2	6838	0	1
1684	chrM	1685	C	6841	41.92	0	6841	0	0
1688	chrM	1689	C	7149	41.84	0	7149	0	0
1689	chrM	1690	C	7004	41.63	0	7003	0	1
1690	chrM	1691	C	7012	41.75	0	7012	0	0
1692	chrM	1693	C	7054	41.67	0	7053	0	1
1694	chrM	1695	C	7030	41.49	0	7015	0	15
1695	chrM	1696	C	6888	41.61	0	6888	0	0
1697	chrM	1698	C	7082	41.46	0	7081	0	1
1698	chrM	1699	C	7045	41.25	0	7044	1	0
1702	chrM	1703	C	6947	41.23	1	6946	0	0
1705	chrM	1706	C	6905	41.62	0	6902	1	2
1706	chrM	1707	C	6793	41.57	0	6792	0	1
1708	chrM	1709	G	6804	41.6	54	1	6749	0
1710	chrM	1711	C	7025	41.97	0	7022	1	2
1713	chrM	1714	C	7138	42.2	0	7138	0	0
1714	chrM	1715	C	7043	42.22	1	7041	0	1
1718	chrM	1719	G	6998	42.39	9	0	6989	0
1719	chrM	1720	C	7009	42.52	0	7008	0	1
1720	chrM	1721	C	7037	42.62	1	7034	0	2
1724	chrM	1725	C	6939	42.84	0	6939	0	0
1725	chrM	1726	C	6898	42.87	1	6895	0	2
1731	chrM	1732	C	6818	42.89	0	6817	0	1
1732	chrM	1733	C	6550	42.38	0	6547	1	2
1733	chrM	1734	C	6666	42.72	0	6666	0	0
1741	chrM	1742	G	7015	42.77	0	0	7015	0
1746	chrM	1747	G	6571	42.69	20	0	6551	0
1747	chrM	1748	G	6561	42.62	0	1	6560	0
1748	chrM	1749	C	6465	42.78	1	6463	0	1
1749	chrM	1750	G	6430	42.8	5	2	6419	4
1753	chrM	1754	G	6424	43.08	4	0	6418	2
1759	chrM	1760	G	6514	43.21	6	2	6503	3
1763	chrM	1764	C	6469	42.91	0	6468	0	1
1764	chrM	1765	C	6338	42.8	0	6333	1	4
1766	chrM	1767	G	6187	42.97	10	0	6177	0
1767	chrM	1768	G	6318	42.96	1	0	6315	2
1768	chrM	1769	C	6248	42.82	1	6245	1	1
1769	chrM	1770	G	6340	42.7	3	0	6336	1
1770	chrM	1771	C	6523	42.77	0	6522	0	1
1775	chrM	1776	G	6980	42.13	20	0	6960	0
1781	chrM	1782	G	6838	42.22	1	1	6836	0
1784	chrM	1785	C	6655	42.35	0	6652	1	2
1785	chrM	1786	C	6324	42.19	0	6322	0	2
1786	chrM	1787	G	6344	42.35	2	0	6341	1
1787	chrM	1788	C	6277	42.34	0	6275	0	2
1790	chrM	1791	G	6043	42.23	0	0	6043	0
1791	chrM	1792	G	6034	42.04	1	2	6031	0
1792	chrM	1793	G	6075	42.1	6	0	6068	1
1796	chrM	1797	G	5937	42.3	31	0	5906	0
1799	chrM	1800	G	5791	42.15	2	0	5789	0
1811	chrM	1812	C	5795	41.58	0	5794	0	1
1812	chrM	1813	C	5628	41.47	0	5628	0	0
1815	chrM	1816	G	5729	40.92	1	1	5727	0
1816	chrM	1817	C	5746	40.93	0	5746	0	0
1825	chrM	1826	G	6141	40.57	0	0	6140	1
1826	chrM	1827	C	6177	40.83	0	6176	0	1
1829	chrM	1830	G	5990	40.97	8	1	5981	0
1830	chrM	1831	G	6178	40.89	146	0	6031	1
1832	chrM	1833	C	6153	40.84	1	6147	0	5
1836	chrM	1837	C	6422	40.9	2	6419	0	1
1837	chrM	1838	C	6482	40.67	1	6480	0	1
1838	chrM	1839	C	6410	40.54	0	6409	0	1
1839	chrM	1840	C	6438	40.79	1	6436	0	1
1844	chrM	1845	C	6513	40.95	1	6511	0	1
1845	chrM	1846	C	6180	40.65	0	6180	0	0
1848	chrM	1849	C	5892	40.68	0	5877	0	15
1850	chrM	1851	G	5814	40.79	0	1	5813	0
1851	chrM	1852	C	5923	41.02	0	5922	0	1
1857	chrM	1858	G	5918	41.56	1	0	5916	1
1864	chrM	1865	C	6014	42.08	0	6013	0	1
1867	chrM	1868	G	6078	42.17	3	0	6075	0
1874	chrM	1875	C	6419	42.83	0	6418	0	1
1878	chrM	1879	G	6515	43.07	0	0	6514	1
1879	chrM	1880	C	6602	43.03	0	6601	1	0
1882	chrM	1883	G	6731	43.33	11	0	6720	0
1883	chrM	1884	G	6875	43.41	6	0	6867	2
1885	chrM	1886	G	6843	43.39	8	1	6834	0
1887	chrM	1888	G	7096	43.26	1	0	7094	1
1888	chrM	1889	C	7080	43.11	0	7079	0	1
1889	chrM	1890	C	7028	43.22	1	7027	0	0
1893	chrM	1894	G	7313	42.95	2	0	7311	0
1894	chrM	1895	C	7144	42.89	1	7142	0	1
1898	chrM	1899	G	6940	43.07	35	1	6903	1
1900	chrM	1901	C	6849	42.9	0	6849	0	0
1901	chrM	1902	C	6617	42.83	0	6617	0	0
1902	chrM	1903	C	6651	42.88	2	6648	1	0
1903	chrM	1904	C	6555	42.78	0	6554	0	1
1904	chrM	1905	C	6455	42.52	1	6451	0	3
1905	chrM	1906	G	6499	42.77	4	0	6495	0
1909	chrM	1910	C	6997	42.77	0	6997	0	0
1910	chrM	1911	C	6765	42.5	0	6763	0	2
1912	chrM	1913	G	6613	42.59	226	0	6387	0
1914	chrM	1915	C	6650	42.71	0	6649	0	1
1915	chrM	1916	G	6586	42.7	5	0	6581	0
1917	chrM	1918	G	6668	42.78	0	0	6668	0
1918	chrM	1919	C	6582	42.43	0	6581	0	1
1921	chrM	1922	C	6929	42.37	0	6927	0	2
1922	chrM	1923	C	6852	42.2	0	6851	0	1
1926	chrM	1927	G	6671	42.19	7	3	6660	1
1929	chrM	1930	C	6601	42.25	0	6600	0	1
1931	chrM	1932	G	6673	42.09	0	0	6673	0
1932	chrM	1933	C	6885	42.64	0	6885	0	0
1938	chrM	1939	G	7064	42.68	11	1	7051	1
1940	chrM	1941	G	6935	42.97	1	1	6933	0
1941	chrM	1942	C	7017	43.04	0	7016	1	0
1943	chrM	1944	C	7144	43.11	1	7143	0	0
1945	chrM	1946	C	7315	43.12	0	7314	1	0
1946	chrM	1947	C	7239	43.03	0	7238	0	1
1947	chrM	1948	C	7345	42.98	0	7342	0	3
1948	chrM	1949	G	7422	43.16	3	1	7417	1
1950	chrM	1951	C	7416	42.96	0	7308	0	108
1954	chrM	1955	G	7191	43.17	3	0	7188	0
1957	chrM	1958	G	7182	43.15	0	0	7182	0
1958	chrM	1959	C	7171	43.14	0	7169	1	1
1965	chrM	1966	G	7077	43.33	1	0	7076	0
1967	chrM	1968	G	6910	43.06	1	0	6909	0
1968	chrM	1969	G	6801	42.85	1	0	6800	0
1969	chrM	1970	G	6949	43.14	17	0	6931	1
1972	chrM	1973	G	7103	43	5	0	7097	1
1980	chrM	1981	G	7584	42.53	2	0	7582	0
1981	chrM	1982	G	7489	42.64	8	0	7481	0
1984	chrM	1985	G	7170	42.35	18	0	7152	0
1986	chrM	1987	G	7194	42.22	22	0	7172	0
1987	chrM	1988	G	7305	42.12	0	0	7305	0
1988	chrM	1989	C	7358	42.07	2	7355	0	1
1989	chrM	1990	G	7355	42.13	49	1	7304	1
1991	chrM	1992	C	7395	42.16	0	7394	0	1
1995	chrM	1996	C	7499	41.9	1	7497	0	1
1996	chrM	1997	C	7563	42.02	0	7563	0	0
1999	chrM	2000	C	7679	42.26	0	7676	0	3
2000	chrM	2001	C	7497	42.21	0	7495	0	2
2001	chrM	2002	G	7639	42.29	6	0	7633	0
2003	chrM	2004	G	7853	42.54	0	1	7852	0
2004	chrM	2005	C	7832	42.52	0	7832	0	0
2005	chrM	2006	C	7632	42.43	0	7630	0	2
2007	chrM	2008	G	7727	42.09	3	0	7723	1
2008	chrM	2009	G	7928	42.27	1	0	7927	0
2010	chrM	2011	G	7948	42.08	4	0	7943	1
2014	chrM	2015	G	7851	42.2	2	0	7849	0
2015	chrM	2016	C	7746	42.09	2	7743	0	1
2017	chrM	2018	G	7527	42.14	1	0	7525	1
2018	chrM	2019	G	7584	42.41	1	0	7583	0
2021	chrM	2022	G	7500	42.37	1	1	7498	0
2023	chrM	2024	C	7292	42.18	0	7211	0	81
2024	chrM	2025	C	7188	41.93	1	7185	0	2
2027	chrM	2028	G	7411	41.87	12	0	7399	0
2031	chrM	2032	G	7319	41.78	6	0	7312	1
2035	chrM	2036	C	7345	41.93	0	7340	2	3
2039	chrM	2040	G	7323	42.05	3	0	7320	0
2042	chrM	2043	C	6932	42.16	0	6930	1	1
2045	chrM	2046	C	7170	42.18	0	7169	0	1
2055	chrM	2056	G	6874	42.28	3	0	6871	0
2056	chrM	2057	C	6784	42.19	1	6782	0	1
2057	chrM	2058	C	6885	42.03	1	6877	1	6
2058	chrM	2059	C	6933	42.04	1	6931	0	1
2060	chrM	2061	C	7164	41.95	0	7161	0	3
2062	chrM	2063	G	7139	41.75	5	0	7134	0
2065	chrM	2066	C	7197	41.79	0	7196	1	0
2066	chrM	2067	C	7030	41.7	0	7030	0	0
2067	chrM	2068	C	7097	41.47	1	7096	0	0
2069	chrM	2070	C	7134	41.28	1	7119	1	13
2075	chrM	2076	C	6731	41.58	0	6723	1	7
2076	chrM	2077	C	6413	41.38	3	6410	0	0
2077	chrM	2078	C	6371	41.39	0	6366	0	5
2078	chrM	2079	C	6357	41.39	0	6355	0	2
2081	chrM	2082	G	6249	41.37	1	0	6248	0
2091	chrM	2092	C	6023	40.49	2	6020	0	1
2093	chrM	2094	G	5893	40.54	3	0	5889	1
2097	chrM	2098	G	6039	40.25	1	0	6038	0
2099	chrM	2100	C	6232	40.4	0	6192	0	40
2100	chrM	2101	C	6169	40.47	0	6169	0	0
2104	chrM	2105	G	6438	40.59	6	0	6432	0
2106	chrM	2107	G	6175	40.4	1	1	6169	4
2107	chrM	2108	G	6359	40.46	3	0	6356	0
2110	chrM	2111	C	6584	40.75	0	6583	0	1
2112	chrM	2113	G	6534	40.67	0	1	6532	1
2113	chrM	2114	C	6516	40.82	2	6514	0	0
2115	chrM	2116	C	6683	40.69	0	6678	1	4
2119	chrM	2120	G	6540	40.47	1	0	6538	1
2120	chrM	2121	G	6347	40.14	19	0	6327	1
2122	chrM	2123	C	6574	40.87	0	6573	0	1
2124	chrM	2125	C	6519	41.07	0	6518	1	0
2127	chrM	2128	G	6500	40.86	0	0	6499	1
2128	chrM	2129	G	6684	40.88	2	1	6681	0
2135	chrM	2136	C	6598	40.69	0	6598	0	0
2136	chrM	2137	C	6635	40.59	0	6634	1	0
2139	chrM	2140	G	6715	40.61	2	0	6713	0
2142	chrM	2143	G	6636	40.25	5	0	6631	0
2144	chrM	2145	G	6545	40.42	29	0	6515	1
2146	chrM	2147	G	6378	40.66	116	1	6260	1
2148	chrM	2149	G	6377	41.02	752	0	5625	0
2161	chrM	2162	C	6659	40.97	1	6617	0	41
2163	chrM	2164	C	7038	40.63	2	7034	0	2
2164	chrM	2165	C	7009	40.4	0	7006	0	3
2165	chrM	2166	C	7160	40.49	1	7158	0	1
2169	chrM	2170	G	7507	40.33	5	2	7499	1
2172	chrM	2173	G	7034	40.44	2	1	7031	0
2173	chrM	2174	G	7228	40.47	2	1	7225	0
2174	chrM	2175	C	7442	40.52	1	7440	0	1
2175	chrM	2176	C	7234	40.52	0	7228	0	6
2181	chrM	2182	G	7063	40.77	0	0	7063	0
2182	chrM	2183	C	6884	40.84	0	6883	1	0
2184	chrM	2185	G	6780	40.91	2	0	6778	0
2185	chrM	2186	C	6861	41.11	0	6861	0	0
2186	chrM	2187	C	6871	41.14	1	6870	0	0
2188	chrM	2189	C	6997	41.05	0	6995	1	1
2189	chrM	2190	C	6940	40.99	0	6940	0	0
2196	chrM	2197	G	7394	41.11	1	0	7393	0
2200	chrM	2201	G	7263	41.39	1	0	7262	0
2201	chrM	2202	C	7151	41.25	0	7151	0	0
2202	chrM	2203	G	7259	41.29	1	0	7258	0
2205	chrM	2206	C	7381	41.22	0	7378	1	2
2208	chrM	2209	G	7668	41.22	0	1	7667	0
2209	chrM	2210	C	7767	41.22	0	7767	0	0
2211	chrM	2212	C	7605	41.29	0	7603	0	2
2214	chrM	2215	C	7634	41.34	0	7634	0	0
2216	chrM	2217	C	7808	41.33	1	7805	1	1
2217	chrM	2218	C	7629	41.37	0	7623	1	5
2218	chrM	2219	C	7656	41.54	0	7654	0	2
2220	chrM	2221	C	7734	41.8	1	7733	0	0
2223	chrM	2224	C	7623	42.02	0	7618	0	5
2224	chrM	2225	C	7510	41.92	0	7507	1	2
2233	chrM	2234	C	7440	42.72	0	7438	0	2
2234	chrM	2235	C	7310	42.51	0	7307	1	2
2235	chrM	2236	C	7331	42.56	1	7328	2	0
2239	chrM	2240	C	7425	42.4	0	7424	1	0
2246	chrM	2247	C	7257	41.79	1	7256	0	0
2248	chrM	2249	G	7033	41.89	2	0	7030	1
2251	chrM	2252	C	7185	42.06	0	7184	0	1
2253	chrM	2254	C	7226	42.01	0	7224	0	2
2254	chrM	2255	C	7158	42.01	1	7153	0	4
2256	chrM	2257	C	7175	42.09	0	7159	0	16
2258	chrM	2259	C	7174	41.95	1	7171	1	1
2260	chrM	2261	C	7127	41.85	0	7127	0	0
2261	chrM	2262	C	7023	41.69	1	7020	1	1
2262	chrM	2263	C	7035	41.68	0	7033	1	1
2267	chrM	2268	G	6847	41.4	1	1	6843	2
2268	chrM	2269	G	7020	41.45	99	0	6921	0
2270	chrM	2271	C	6966	41.29	0	6965	0	1
2271	chrM	2272	C	6843	41.32	1	6842	0	0
2275	chrM	2276	C	7300	40.63	0	7295	0	5
2279	chrM	2280	C	7162	40.56	1	7157	0	4
2281	chrM	2282	C	7320	40.32	3	7314	1	2
2282	chrM	2283	C	6973	40.22	0	6967	1	5
2283	chrM	2284	C	7142	40.15	0	7142	0	0
2288	chrM	2289	G	7125	39.94	5	1	7118	1
2291	chrM	2292	G	6882	39.73	1	1	6880	0
2294	chrM	2295	C	6825	40.1	1	6823	0	1
2299	chrM	2300	G	6823	39.97	0	0	6823	0
2303	chrM	2304	G	7077	40.11	5	0	7072	0
2309	chrM	2310	G	7014	40.28	5	0	7009	0
2313	chrM	2314	C	6862	40.66	0	6862	0	0
2316	chrM	2317	G	6890	40.8	4	0	6885	1
2321	chrM	2322	C	7284	41.14	0	7283	0	1
2325	chrM	2326	C	7271	41.1	0	7260	2	9
2327	chrM	2328	C	7235	41.15	0	7227	0	8
2328	chrM	2329	C	7254	41.28	1	7236	1	16
2330	chrM	2331	C	7327	41.41	1	7271	0	55
2331	chrM	2332	C	7169	41.31	1	7164	1	3
2332	chrM	2333	G	7524	41.26	3	0	7520	1
2333	chrM	2334	C	7568	41.39	0	7567	0	1
2338	chrM	2339	G	7581	41.72	0	0	7581	0
2339	chrM	2340	C	7449	42.01	1	7446	1	1
2340	chrM	2341	C	7546	42.02	0	7542	0	4
2342	chrM	2343	G	7402	42.13	0	0	7402	0
2343	chrM	2344	C	7456	42.09	1	7455	0	0
2344	chrM	2345	G	7540	42.35	3	0	7537	0
2346	chrM	2347	C	7448	42.59	2	7363	2	81
2348	chrM	2349	G	7386	42.42	16	0	7368	2
2356	chrM	2357	C	7649	42.93	0	7647	1	1
2358	chrM	2359	C	7445	42.87	2	7443	0	0
2360	chrM	2361	G	7449	42.91	2	1	7446	0
2363	chrM	2364	C	7598	43.05	0	7598	0	0
2365	chrM	2366	G	7663	43.03	30	0	7633	0
2367	chrM	2368	C	7761	42.89	0	7761	0	0
2374	chrM	2375	C	7721	42.84	1	7719	0	1
2376	chrM	2377	G	7661	42.72	1	0	7659	1
2377	chrM	2378	C	7691	42.69	1	7689	1	0
2378	chrM	2379	C	7701	42.78	0	7700	0	1
2379	chrM	2380	C	7760	42.65	0	7760	0	0
2385	chrM	2386	C	8053	42.29	0	8053	0	0
2388	chrM	2389	C	7982	42.3	0	7982	0	0
2392	chrM	2393	C	7599	42.01	0	7596	1	2
2395	chrM	2396	C	7570	41.69	0	7567	0	3
2396	chrM	2397	C	7435	41.44	2	7431	0	2
2399	chrM	2400	C	7483	41.48	0	7481	0	2
2402	chrM	2403	G	7513	41.13	7	1	7503	2
2404	chrM	2405	C	7416	41.06	0	7405	0	11
2412	chrM	2413	C	7325	40.51	3	7321	0	1
2413	chrM	2414	C	7135	40.12	3	7132	0	0
2414	chrM	2415	C	7340	40.38	0	7340	0	0
2416	chrM	2417	C	7372	40.56	0	7351	1	20
2418	chrM	2419	C	7334	40.33	0	7332	0	2
2420	chrM	2421	G	7263	40.44	3	0	7260	0
2422	chrM	2423	C	7259	40.56	0	7127	0	132
2425	chrM	2426	C	7305	40.52	0	7302	0	3
2426	chrM	2427	C	7197	40.4	0	7187	1	9
2427	chrM	2428	C	7177	40.47	1	7171	0	5
2430	chrM	2431	C	7315	40.57	0	7313	1	1
2432	chrM	2433	C	7292	40.39	0	7292	0	0
2434	chrM	2435	G	7226	40.37	4	1	7221	0
2435	chrM	2436	G	7220	40.53	1	0	7219	0
2436	chrM	2437	C	7119	40.73	1	7114	0	4
2439	chrM	2440	G	7127	40.77	1	0	7126	0
2440	chrM	2441	C	7166	40.76	1	7165	0	0
2442	chrM	2443	C	7296	40.87	0	7271	1	24
2447	chrM	2448	G	7226	40.95	2	0	7223	1
2448	chrM	2449	G	7302	41.42	3	0	7299	0
2452	chrM	2453	G	6945	41.65	5	2	6938	0
2453	chrM	2454	G	7044	41.84	3	0	7040	1
2463	chrM	2464	G	6967	42.71	0	1	6966	0
2469	chrM	2470	G	7096	43.13	1	0	7094	1
2470	chrM	2471	G	7177	43.35	2	0	7175	0
2473	chrM	2474	C	7213	43.47	0	7212	0	1
2475	chrM	2476	C	7219	43.31	1	7207	0	11
2476	chrM	2477	G	7219	43.36	4	0	7213	2
2477	chrM	2478	G	7227	43.37	0	0	7227	0
2478	chrM	2479	C	7283	43.35	0	7281	1	1
2483	chrM	2484	C	7343	43.07	1	7338	0	4
2487	chrM	2488	C	7269	43.09	1	7265	0	3
2488	chrM	2489	C	6960	42.68	1	6956	0	3
2489	chrM	2490	C	7150	42.89	1	7149	0	0
2490	chrM	2491	C	7057	42.97	1	7053	1	2
2491	chrM	2492	G	7062	43.06	16	0	7046	0
2492	chrM	2493	C	7173	43	1	7172	0	0
2493	chrM	2494	C	7128	42.62	0	7113	0	15
2495	chrM	2496	G	7110	42.8	1	0	7109	0
2500	chrM	2501	C	6968	42.48	0	6967	0	1
2501	chrM	2502	C	6674	42.17	2	6671	1	0
2507	chrM	2508	C	6899	41.99	0	6897	0	2
2510	chrM	2511	C	7018	41.93	1	7005	1	11
2512	chrM	2513	C	7266	41.64	0	7265	0	1
2513	chrM	2514	C	7156	41.18	0	7150	1	5
2515	chrM	2516	C	7000	41.05	0	6989	0	11
2518	chrM	2519	G	7088	41.07	0	0	7088	0
2519	chrM	2520	C	7225	41.01	1	7223	0	1
2522	chrM	2523	C	6906	40.9	0	6897	1	8
2524	chrM	2525	C	7165	41.09	0	7164	0	1
2525	chrM	2526	C	7194	40.96	1	7191	0	2
2527	chrM	2528	G	7278	40.78	2	0	7275	1
2533	chrM	2534	G	7441	41.37	18	0	7423	0
2535	chrM	2536	G	7556	41.41	2	0	7554	0
2536	chrM	2537	G	7300	41.62	0	0	7300	0
2537	chrM	2538	C	7296	41.47	0	7295	1	0
2539	chrM	2540	C	7350	41.6	1	7349	0	0
2540	chrM	2541	C	7367	41.48	0	7366	0	1
2541	chrM	2542	G	7389	41.59	2	0	7387	0
2542	chrM	2543	C	7481	41.68	0	7480	1	0
2543	chrM	2544	C	7501	41.71	0	7490	0	11
2545	chrM	2546	G	7518	41.74	0	1	7515	2
2546	chrM	2547	C	7668	41.95	0	7668	0	0
2547	chrM	2548	C	7695	41.87	1	7691	0	3
2548	chrM	2549	C	7661	41.9	0	7660	0	1
2550	chrM	2551	G	7718	41.91	0	0	7717	1
2552	chrM	2553	G	7897	42.14	18	0	7879	0
2554	chrM	2555	C	7861	42.22	2	7857	1	1
2556	chrM	2557	C	7883	42.36	1	7880	1	1
2559	chrM	2560	G	8139	42.75	1	0	8138	0
2565	chrM	2566	C	8130	43.08	0	8128	0	2
2566	chrM	2567	G	7968	43.21	2	0	7964	2
2567	chrM	2568	G	7872	43.19	2	0	7870	0
2568	chrM	2569	C	7900	43.34	0	7897	0	3
2569	chrM	2570	C	7872	43.38	0	7870	0	2
2570	chrM	2571	G	8087	43.34	2	0	8085	0
2571	chrM	2572	C	8248	43.23	0	8247	0	1
2572	chrM	2573	G	8208	43.14	5	1	8201	1
2573	chrM	2574	G	8548	43.35	8	1	8539	0
2576	chrM	2577	C	8736	43.04	0	8733	0	3
2577	chrM	2578	C	8581	43	2	8574	0	5
2578	chrM	2579	C	8607	42.99	2	8601	1	3
2582	chrM	2583	C	8576	43.1	0	8575	0	1
2583	chrM	2584	C	8304	43.29	1	8301	0	2
2584	chrM	2585	G	8293	43.43	1	0	8292	0
2586	chrM	2587	G	8196	43.63	0	0	8196	0
2587	chrM	2588	C	8095	43.43	0	8094	0	1
2591	chrM	2592	G	8281	43.34	2	1	8278	0
2592	chrM	2593	G	8336	43.48	1	1	8334	0
2595	chrM	2596	G	8264	43.28	2	0	8261	1
2596	chrM	2597	C	8408	43.33	2	8406	0	0
2602	chrM	2603	C	8002	42.84	0	7999	1	2
2604	chrM	2605	C	7731	42.72	0	7730	0	1
2607	chrM	2608	G	7655	42.85	1	0	7654	0
2610	chrM	2611	C	7755	42.7	2	7727	1	25
2611	chrM	2612	C	7765	42.72	0	7763	0	2
2619	chrM	2620	G	7698	42.52	1	0	7696	1
2620	chrM	2621	G	7532	42.43	2	0	7529	1
2621	chrM	2622	G	7808	42.65	41	0	7766	1
2623	chrM	2624	C	7867	42.58	3	7862	0	2
2624	chrM	2625	C	7802	42.14	1	7796	0	5
2626	chrM	2627	G	8078	42.15	1	2	8075	0
2630	chrM	2631	G	8118	42.12	9	0	8108	1
2634	chrM	2635	G	7724	42.39	0	1	7723	0
2635	chrM	2636	G	7571	42.52	0	0	7569	2
2636	chrM	2637	C	7855	42.57	1	7853	1	0
2638	chrM	2639	C	7939	42.61	6	7910	0	23
2639	chrM	2640	C	7901	42.63	0	7897	0	4
2641	chrM	2642	C	8016	42.76	0	8011	0	5
2642	chrM	2643	G	7985	42.75	24	1	7959	1
2644	chrM	2645	G	7940	42.6	3	0	7936	1
2645	chrM	2646	G	7836	42.77	1	1	7834	0
2646	chrM	2647	G	8039	42.73	1	2	8034	2
2649	chrM	2650	C	7620	42.72	0	7585	1	34
2651	chrM	2652	G	7835	42.63	2	0	7833	0
2652	chrM	2653	C	7690	42.62	0	7686	0	4
2654	chrM	2655	G	7760	42.63	0	0	7759	1
2656	chrM	2657	C	7754	42.75	1	7451	0	302
2658	chrM	2659	C	7752	42.78	1	7710	0	41
2662	chrM	2663	C	7915	42.94	0	7912	0	3
2669	chrM	2670	C	7457	43.05	0	7453	0	4
2670	chrM	2671	C	7313	42.87	1	7310	1	1
2672	chrM	2673	G	7374	42.86	1	1	7372	0
2674	chrM	2675	G	7385	42.7	5	1	7379	0
2680	chrM	2681	G	7595	42.52	6	0	7589	0
2682	chrM	2683	C	7415	42.37	1	7403	0	11
2683	chrM	2684	C	7070	42.05	2	7063	1	4
2685	chrM	2686	G	7329	42.54	0	0	7328	1
2686	chrM	2687	C	7489	42.44	1	7488	0	0
2687	chrM	2688	C	7505	42.47	1	7499	1	4
2688	chrM	2689	C	7461	42.28	0	7461	0	0
2689	chrM	2690	G	7651	42.36	1	0	7650	0
2691	chrM	2692	G	7658	42.26	17	1	7639	1
2694	chrM	2695	G	7812	42.39	21	0	7791	0
2696	chrM	2697	G	7633	42.37	12	1	7620	0
2697	chrM	2698	G	7692	42.48	0	0	7692	0
2698	chrM	2699	C	7395	42.45	2	7392	0	1
2699	chrM	2700	G	7402	42	2	1	7399	0
2700	chrM	2701	G	7527	42.18	2	1	7523	1
2701	chrM	2702	G	7498	41.93	2	0	7496	0
2702	chrM	2703	C	7508	42.32	0	7507	0	1
2707	chrM	2708	C	7647	42.28	0	7645	0	2
2709	chrM	2710	C	7489	42.04	1	7487	0	1
2711	chrM	2712	G	7406	41.78	1	0	7403	2
2712	chrM	2713	C	7562	41.96	4	7556	0	2
2715	chrM	2716	G	7366	41.94	174	1	7191	0
2717	chrM	2718	C	7527	41.96	0	7524	1	2
2718	chrM	2719	G	7433	41.94	7	0	7426	0
2720	chrM	2721	G	7349	41.87	22	2	7325	0
2723	chrM	2724	G	7410	41.93	36	0	7374	0
2725	chrM	2726	C	7487	41.51	0	7485	0	2
2726	chrM	2727	C	7149	41.23	1	7144	1	3
2727	chrM	2728	C	7382	41.35	2	7379	0	1
2731	chrM	2732	G	7136	41.17	3	1	7132	0
2732	chrM	2733	G	7199	41.16	7	0	7191	1
2734	chrM	2735	G	7017	41.27	2	0	7013	2
2735	chrM	2736	C	6812	41.09	0	6810	0	2
2750	chrM	2751	G	6594	41.31	1	1	6591	1
2751	chrM	2752	C	6546	41.18	1	6545	0	0
2755	chrM	2756	C	6940	41.11	0	6940	0	0
2757	chrM	2758	G	7005	40.93	1	1	7003	0
2760	chrM	2761	C	7066	41.29	0	7064	0	2
2761	chrM	2762	C	6987	41.26	0	6987	0	0
2765	chrM	2766	C	7125	41.45	1	7124	0	0
2769	chrM	2770	C	7123	41.82	1	7120	0	2
2770	chrM	2771	C	6910	41.68	0	6909	0	1
2771	chrM	2772	C	6837	41.83	0	6836	1	0
2773	chrM	2774	C	6760	41.91	1	6758	1	0
2775	chrM	2776	G	6654	41.91	2	0	6651	1
2776	chrM	2777	G	6844	42.16	2	0	6842	0
2778	chrM	2779	C	6838	42.36	1	6814	0	23
2779	chrM	2780	C	6823	42.36	0	6823	0	0
2784	chrM	2785	C	6703	42.49	0	6702	0	1
2787	chrM	2788	C	6747	42.75	0	6745	2	0
2788	chrM	2789	C	6652	42.66	2	6650	0	0
2792	chrM	2793	C	6534	42.62	0	6533	1	0
2793	chrM	2794	C	6441	42.5	0	6441	0	0
2795	chrM	2796	G	6221	42.49	2	0	6218	1
2796	chrM	2797	C	6339	42.7	0	6339	0	0
2808	chrM	2809	C	6050	41.77	1	6047	0	2
2809	chrM	2810	G	6127	41.86	3	0	6124	0
2810	chrM	2811	G	6279	42.01	0	0	6279	0
2813	chrM	2814	G	6453	41.95	0	0	6451	2
2814	chrM	2815	G	6480	41.72	1	1	6478	0
2815	chrM	2816	G	6691	41.85	10	0	6680	1
2816	chrM	2817	G	6703	41.9	0	0	6703	0
2817	chrM	2818	C	6687	41.59	0	6686	0	1
2818	chrM	2819	G	6748	41.68	7	0	6740	1
2820	chrM	2821	C	7000	41.58	1	6996	0	3
2821	chrM	2822	C	6925	41.27	0	6923	1	1
2823	chrM	2824	C	6763	41.11	0	6740	0	23
2824	chrM	2825	G	6697	41.12	3	4	6689	1
2825	chrM	2826	G	6934	41.18	18	0	6916	0
2827	chrM	2828	G	6928	41.04	1	0	6926	1
2828	chrM	2829	C	6714	40.95	0	6713	0	1
2830	chrM	2831	G	6585	40.8	6	1	6578	0
2833	chrM	2834	C	6851	40.66	2	6848	0	1
2834	chrM	2835	C	6585	40.47	2	6582	1	0
2835	chrM	2836	C	6563	40.44	0	6563	0	0
2838	chrM	2839	C	6709	40.21	0	6708	0	1
2839	chrM	2840	C	6482	40.15	1	6480	0	1
2841	chrM	2842	C	6380	40.03	1	6365	1	13
2842	chrM	2843	C	6162	39.86	0	6158	0	4
2843	chrM	2844	G	6350	39.89	8	0	6342	0
2845	chrM	2846	G	6372	39.86	0	0	6372	0
2846	chrM	2847	C	6434	39.89	56	6377	0	1
2848	chrM	2849	G	6558	39.87	1	1	6556	0
2851	chrM	2852	C	6510	39.87	0	6507	2	1
2854	chrM	2855	G	6613	40.05	0	0	6612	1
2855	chrM	2856	C	6756	40.27	0	6756	0	0
2859	chrM	2860	G	6833	40.4	16	0	6817	0
2861	chrM	2862	C	6958	40.68	0	6956	0	2
2864	chrM	2865	C	6892	40.97	0	6886	0	6
2866	chrM	2867	C	6962	41.15	0	6962	0	0
2867	chrM	2868	C	6914	41.07	0	6911	0	3
2869	chrM	2870	G	6997	41.13	1	0	6996	0
2871	chrM	2872	C	7006	41.4	0	6991	0	15
2875	chrM	2876	G	7112	41.44	0	0	7112	0
2876	chrM	2877	C	7149	41.5	0	7149	0	0
2877	chrM	2878	G	7132	41.58	3	0	7127	2
2880	chrM	2881	C	7624	41.94	0	7621	1	2
2883	chrM	2884	C	7733	41.69	0	7728	0	5
2888	chrM	2889	C	7828	41.77	0	7827	0	1
2890	chrM	2891	C	7787	41.83	0	7785	0	2
2895	chrM	2896	G	7394	41.88	4	0	7390	0
2898	chrM	2899	C	7560	41.98	1	7516	0	43
2899	chrM	2900	C	7427	41.73	1	7425	0	1
2905	chrM	2906	C	7518	41.78	1	7515	0	2
2908	chrM	2909	G	7230	41.82	56	0	7174	0
2910	chrM	2911	C	7377	42.11	0	7369	2	6
2911	chrM	2912	C	7261	41.86	1	7257	0	3
2914	chrM	2915	C	7298	41.66	0	7297	1	0
2915	chrM	2916	G	7162	41.61	4	0	7158	0
2916	chrM	2917	G	7383	41.43	29	0	7354	0
2919	chrM	2920	C	7410	41.62	0	7409	0	1
2922	chrM	2923	G	7555	41.31	1	0	7554	0
2926	chrM	2927	C	7578	41.2	3	7573	0	2
2927	chrM	2928	C	7291	40.91	2	7286	0	3
2928	chrM	2929	C	7457	40.94	0	7453	0	4
2931	chrM	2932	G	7483	41.16	2	0	7479	2
2932	chrM	2933	G	7575	40.86	58	2	7512	3
2933	chrM	2934	G	7679	40.97	207	1	7470	1
2938	chrM	2939	C	7381	41.18	1	7376	0	4
2940	chrM	2941	G	7329	41.24	4	0	7324	1
2941	chrM	2942	C	7378	41.61	0	7378	0	0
2942	chrM	2943	G	7361	41.67	5	2	7354	0
2943	chrM	2944	C	7333	41.64	0	7331	1	1
2947	chrM	2948	C	7535	41.65	0	6595	0	940
2948	chrM	2949	C	7587	41.49	0	7353	0	234
2953	chrM	2954	C	7538	41.26	1	7527	0	10
2956	chrM	2957	G	7350	41.57	3	0	7346	1
2958	chrM	2959	G	7361	41.68	3	0	7357	1
2960	chrM	2961	C	7268	41.85	1	7248	0	19
2961	chrM	2962	C	7172	41.51	3	7169	0	0
2966	chrM	2967	C	7495	41.77	0	7494	0	1
2969	chrM	2970	C	7649	41.83	1	7647	1	0
2974	chrM	2975	G	7437	41.69	1	0	7436	0
2975	chrM	2976	G	7341	41.56	3	1	7336	1
2976	chrM	2977	G	7620	41.67	0	1	7619	0
2981	chrM	2982	C	7565	41.97	1	7563	0	1
2982	chrM	2983	G	7527	41.9	44	0	7481	2
2984	chrM	2985	C	7670	41.97	1	7662	2	5
2985	chrM	2986	C	7555	41.99	1	7552	1	1
2987	chrM	2988	C	7736	42.12	1	7709	0	26
2988	chrM	2989	G	7702	42.12	29	0	7673	0
2991	chrM	2992	G	7853	42	0	0	7853	0
2994	chrM	2995	G	7816	42.11	0	1	7814	1
2995	chrM	2996	G	7972	41.83	55	1	7913	3
2998	chrM	2999	C	7909	42.06	0	7895	0	14
3000	chrM	3001	G	7948	41.88	2	0	7944	2
3001	chrM	3002	G	7982	41.92	78	0	7904	0
3003	chrM	3004	C	8209	42.1	1	8206	0	2
3006	chrM	3007	C	8063	41.66	0	8009	0	54
3007	chrM	3008	C	8096	41.59	1	8093	0	2
3008	chrM	3009	C	8226	41.66	3	8219	0	4
3009	chrM	3010	G	8131	41.71	29	0	8101	1
3012	chrM	3013	G	7976	41.76	0	2	7974	0
3013	chrM	3014	G	8351	41.94	0	0	8349	2
3015	chrM	3016	G	8208	42.08	1	0	8207	0
3016	chrM	3017	C	8139	42.17	1	8136	0	2
3018	chrM	3019	G	8181	42.2	7	1	8173	0
3019	chrM	3020	C	8089	42.42	0	8089	0	0
3020	chrM	3021	C	8088	42.41	0	8086	1	1
3021	chrM	3022	G	8027	42.1	0	1	8026	0
3022	chrM	3023	C	8061	42.31	0	8060	0	1
3030	chrM	3031	G	8224	42.2	1	0	8223	0
3031	chrM	3032	G	8151	42.35	0	0	8150	1
3034	chrM	3035	C	7922	42.39	1	7919	0	2
3035	chrM	3036	G	7960	42.42	1	0	7959	0
3039	chrM	3040	G	7810	42.45	5	0	7805	0
3042	chrM	3043	C	7578	42.33	0	7562	0	16
3045	chrM	3046	C	7810	42.34	0	7809	0	1
3046	chrM	3047	G	7896	42.18	39	0	7856	1
3053	chrM	3054	G	8228	41.97	8	0	8219	1
3055	chrM	3056	C	8230	42.22	1	8175	1	53
3056	chrM	3057	C	8018	42.02	1	8012	0	5
3059	chrM	3060	C	8291	41.83	0	8290	0	1
3060	chrM	3061	G	8223	41.89	3	1	8219	0
3062	chrM	3063	G	8081	41.75	10	0	8071	0
3065	chrM	3066	C	8228	41.67	1	8206	0	21
3067	chrM	3068	G	8275	41.8	11	0	8264	0
3069	chrM	3070	G	8399	41.66	2	1	8396	0
3072	chrM	3073	C	8192	41.72	0	8182	3	7
3074	chrM	3075	G	8244	41.7	43	1	8200	0
3076	chrM	3077	C	8219	41.79	0	8215	0	4
3077	chrM	3078	C	7894	41.57	2	7887	0	5
3078	chrM	3079	G	7871	41.66	1	1	7868	1
3079	chrM	3080	G	8249	41.67	37	0	8210	2
3081	chrM	3082	G	8184	41.67	5	0	8178	1
3086	chrM	3087	C	8302	41.43	0	8274	0	28
3087	chrM	3088	C	7963	41.19	0	7961	1	1
3089	chrM	3090	G	7947	41.48	1	0	7946	0
3090	chrM	3091	G	8004	41.68	3	0	8001	0
3092	chrM	3093	C	7845	41.61	1	7814	0	30
3093	chrM	3094	G	7502	41.27	3	0	7499	0
3094	chrM	3095	G	8008	41.58	0	0	8007	1
3098	chrM	3099	C	7933	41.36	1	7924	2	6
3102	chrM	3103	C	8000	41.52	2	7992	0	6
3105	chrM	3106	C	459	37.16	188	270	0	1
3109	chrM	3110	C	8082	41.82	0	8075	0	7
3115	chrM	3116	C	8141	41.84	2	8135	0	4
3116	chrM	3117	C	8184	41.97	1	8182	0	1
3118	chrM	3119	C	8482	42.11	0	8459	0	23
3119	chrM	3120	C	8454	41.56	0	8448	2	4
3120	chrM	3121	C	8342	41.77	4	8338	0	0
3122	chrM	3123	G	8313	41.79	0	0	8313	0
3125	chrM	3126	C	8672	42.01	1	8669	0	2
3126	chrM	3127	G	8582	41.91	2	1	8579	0
3130	chrM	3131	G	8290	41.52	2	2	8286	0
3131	chrM	3132	G	8494	41.99	96	0	8398	0
3133	chrM	3134	C	8523	42.06	0	8522	0	1
3136	chrM	3137	G	8848	41.77	3	0	8845	0
3138	chrM	3139	G	9052	41.76	1	1	9050	0
3145	chrM	3146	G	8716	41.91	4	0	8712	0
3146	chrM	3147	G	8966	42.06	1	0	8965	0
3147	chrM	3148	C	9066	41.99	1	9063	0	2
3148	chrM	3149	C	8922	42.02	2	8919	1	0
3151	chrM	3152	C	9164	42.07	1	9160	0	3
3154	chrM	3155	C	8913	41.94	1	8902	2	8
3156	chrM	3157	C	8895	41.93	0	8894	1	0
3160	chrM	3161	G	8665	42.03	0	0	8665	0
3161	chrM	3162	C	8615	42.07	0	8614	0	1
3162	chrM	3163	G	8684	42.11	1	0	8683	0
3163	chrM	3164	C	8767	42.16	1	8765	0	1
3164	chrM	3165	C	8684	42.03	0	8633	0	51
3167	chrM	3168	C	8742	42.19	1	8713	0	28
3168	chrM	3169	C	8715	42.02	1	8712	1	1
3169	chrM	3170	C	8489	41.86	1	8488	0	0
3170	chrM	3171	C	8654	41.8	1	8645	2	6
3171	chrM	3172	C	8565	41.88	0	8562	1	2
3172	chrM	3173	G	8715	42.02	4	0	8710	1
3178	chrM	3179	G	8905	41.77	7	0	8897	1
3183	chrM	3184	C	8693	41.63	1	8682	0	10
3186	chrM	3187	C	8415	41.48	2	8390	0	23
3188	chrM	3189	C	8353	41.48	0	8349	0	4
3191	chrM	3192	C	8401	41.29	0	8398	1	2
3195	chrM	3196	G	8154	41.07	0	0	8154	0
3203	chrM	3204	C	8721	40.81	1	8720	0	0
3204	chrM	3205	C	8171	40.43	1	8165	1	4
3205	chrM	3206	C	8256	40.62	1	8254	0	1
3207	chrM	3208	C	8367	40.8	0	8365	1	1
3209	chrM	3210	C	8376	40.95	0	8376	0	0
3210	chrM	3211	C	8014	40.67	1	8008	0	5
3211	chrM	3212	C	8056	40.77	1	8052	1	2
3213	chrM	3214	C	8220	40.81	0	8219	0	1
3214	chrM	3215	C	8019	40.68	1	8015	1	2
3215	chrM	3216	C	8083	40.71	0	8083	0	0
3218	chrM	3219	G	8266	40.94	12	1	8252	1
3221	chrM	3222	C	8078	41.09	0	8076	1	1
3223	chrM	3224	G	7879	41.06	0	0	7879	0
3224	chrM	3225	G	7871	41.34	0	0	7871	0
3225	chrM	3226	G	8054	41.54	0	0	8053	1
3229	chrM	3230	G	8141	41.74	2	3	8136	0
3234	chrM	3235	G	8300	41.97	4	0	8295	1
3237	chrM	3238	G	8188	42.09	2	1	8185	0
3238	chrM	3239	G	8272	42.25	1	0	8269	2
3239	chrM	3240	C	8400	42.42	0	8398	1	1
3241	chrM	3242	G	8468	42.4	0	0	8468	0
3243	chrM	3244	G	8488	42.53	0	0	8488	0
3244	chrM	3245	C	8543	42.54	2	8540	0	1
3245	chrM	3246	C	8484	42.44	0	8483	0	1
3246	chrM	3247	C	8462	42.3	2	8459	1	0
3247	chrM	3248	G	8218	42.11	0	0	8218	0
3248	chrM	3249	G	8568	42.55	1	1	8565	1
3253	chrM	3254	C	8300	42.66	0	8296	1	3
3254	chrM	3255	G	8293	42.66	4	0	8288	1
3255	chrM	3256	C	8440	42.92	0	8439	1	0
3262	chrM	3263	C	8625	42.83	0	8624	0	1
3269	chrM	3270	C	8581	42.71	2	8578	1	0
3274	chrM	3275	C	8471	42.45	2	8467	0	2
3276	chrM	3277	G	8505	42.27	7	1	8497	0
3278	chrM	3279	C	8412	42.25	2	8320	2	88
3280	chrM	3281	G	8418	42.13	22	0	8396	0
3282	chrM	3283	G	8312	41.88	2	0	8309	1
3283	chrM	3284	G	8311	41.95	1	0	8309	1
3286	chrM	3287	C	8087	41.65	0	8080	0	7
3291	chrM	3292	C	7849	41.43	0	7831	1	17
3292	chrM	3293	C	7678	41.41	0	7677	0	1
3294	chrM	3295	C	7873	41.52	1	7846	0	26
3297	chrM	3298	C	8071	41.37	1	8055	1	14
3302	chrM	3303	C	8114	41.24	0	8114	0	0
3305	chrM	3306	C	8030	41.03	1	8027	0	2
3309	chrM	3310	C	8016	40.74	0	8014	1	1
3310	chrM	3311	C	7691	40.35	1	7689	0	1
3311	chrM	3312	C	7578	40.58	0	7578	0	0
3314	chrM	3315	G	7392	40.77	5	0	7386	1
3315	chrM	3316	G	7503	40.78	3	0	7500	0
3316	chrM	3317	C	7462	40.66	0	7461	1	0
3317	chrM	3318	C	7268	40.63	0	7266	1	1
3320	chrM	3321	C	7310	40.49	0	7307	1	2
3321	chrM	3322	C	7412	40.36	0	7408	0	4
3323	chrM	3324	C	7359	40.52	0	7332	0	27
3324	chrM	3325	C	7367	40.62	0	7358	0	9
3327	chrM	3328	C	7627	40.72	0	7624	0	3
3329	chrM	3330	C	7669	40.91	2	7654	0	13
3330	chrM	3331	C	7591	41.02	0	7584	1	6
3332	chrM	3333	C	7739	41.01	1	7713	1	24
3336	chrM	3337	G	7680	41.04	2	0	7678	0
3339	chrM	3340	C	7861	41.43	1	7858	1	1
3340	chrM	3341	C	7625	41	3	7621	0	1
3341	chrM	3342	C	7734	41.39	0	7733	0	1
3345	chrM	3346	C	7657	41.49	0	7642	0	15
3350	chrM	3351	C	7488	41.54	1	7463	0	24
3351	chrM	3352	G	7349	41.66	2	0	7346	1
3352	chrM	3353	C	7502	42.01	0	7500	1	1
3356	chrM	3357	G	7676	42.22	1	0	7675	0
3357	chrM	3358	G	7698	42.25	0	0	7698	0
3358	chrM	3359	C	7738	42.36	1	7734	1	2
3362	chrM	3363	C	8158	42.3	2	8120	1	35
3363	chrM	3364	C	8083	42.45	0	8078	0	5
3368	chrM	3369	G	8168	42.87	1	0	8166	1
3369	chrM	3370	C	7970	42.82	0	7967	3	0
3373	chrM	3374	C	7778	43.31	1	7775	0	2
3374	chrM	3375	C	7609	43.32	2	7607	0	0
3375	chrM	3376	G	7674	43.5	32	1	7641	0
3378	chrM	3379	C	7489	43.44	0	7489	0	0
3379	chrM	3380	G	7496	43.39	10	0	7486	0
3387	chrM	3388	C	7571	43.29	1	7569	0	1
3390	chrM	3391	G	7490	43.19	5	0	7485	0
3391	chrM	3392	G	7605	43.01	0	2	7602	1
3392	chrM	3393	C	7659	43.01	0	7657	0	2
3399	chrM	3400	C	7741	42.37	0	7738	0	3
3402	chrM	3403	C	7498	42.11	0	7498	0	0
3405	chrM	3406	C	7141	42.18	1	7137	0	3
3406	chrM	3407	G	7126	42.01	1	0	7125	0
3407	chrM	3408	C	7198	41.92	1	7196	1	0
3411	chrM	3412	G	6912	41.91	11	0	6900	1
3412	chrM	3413	G	7037	41.79	4	1	7032	0
3413	chrM	3414	C	7011	41.61	0	7011	0	0
3414	chrM	3415	C	6975	41.64	0	6968	1	6
3415	chrM	3416	C	6896	41.42	0	6894	0	2
3416	chrM	3417	C	6822	41.31	0	6820	0	2
3419	chrM	3420	C	7005	41.23	0	7005	0	0
3420	chrM	3421	G	7270	41.6	2	0	7268	0
3423	chrM	3424	G	7253	41.53	5	0	7248	0
3426	chrM	3427	G	7299	41.36	2	0	7296	1
3427	chrM	3428	G	7142	41.39	1	0	7141	0
3428	chrM	3429	C	7192	41.33	0	7190	0	2
3429	chrM	3430	C	7155	41.48	0	7149	1	5
3430	chrM	3431	C	7045	41.38	1	7042	2	0
3431	chrM	3432	C	7218	41.39	1	7215	0	2
3434	chrM	3435	C	7331	41.48	0	7329	0	2
3435	chrM	3436	G	7116	41.46	0	0	7115	1
3436	chrM	3437	G	7313	41.51	5	0	7308	0
3437	chrM	3438	G	7076	41.52	0	0	7076	0
3438	chrM	3439	C	7214	41.87	0	7211	0	3
3441	chrM	3442	C	7403	41.84	0	7381	0	22
3444	chrM	3445	C	7351	41.99	0	7342	0	9
3447	chrM	3448	C	7495	42.64	0	7492	0	3
3448	chrM	3449	C	7475	42.67	0	7467	2	6
3449	chrM	3450	C	7398	42.99	1	7390	0	7
3452	chrM	3453	C	7242	43.06	0	7040	1	201
3453	chrM	3454	G	7358	43.43	0	1	7357	0
3454	chrM	3455	C	7416	43.53	0	7414	0	2
3456	chrM	3457	G	7198	43.79	295	0	6902	1
3458	chrM	3459	C	7177	43.83	0	7175	0	2
3459	chrM	3460	G	7139	43.87	2	1	7136	0
3460	chrM	3461	C	7324	44.06	0	7323	1	0
3461	chrM	3462	C	7338	44.27	0	7325	0	13
3468	chrM	3469	C	7486	44.36	1	7483	1	1
3470	chrM	3471	C	7344	44.39	2	7320	0	22
3473	chrM	3474	C	7487	44.47	0	7418	0	69
3475	chrM	3476	C	7616	44.44	0	7612	2	2
3476	chrM	3477	C	7488	44.24	1	7486	0	1
3480	chrM	3481	G	7468	44.45	5	0	7463	0
3482	chrM	3483	G	7333	44.54	0	0	7333	0
3483	chrM	3484	C	7389	44.58	0	7389	0	0
3484	chrM	3485	C	7444	44.76	1	7440	0	3
3485	chrM	3486	C	7438	44.45	1	7435	0	2
3486	chrM	3487	C	7506	44.39	1	7505	0	0
3492	chrM	3493	C	7381	44.53	0	7380	0	1
3493	chrM	3494	C	7213	44.43	0	7210	0	3
3494	chrM	3495	C	7071	44.51	1	7068	1	1
3495	chrM	3496	G	7013	44.64	1	0	7009	3
3496	chrM	3497	C	7059	44.6	0	7059	0	0
3497	chrM	3498	C	7021	44.41	0	7014	0	7
3499	chrM	3500	C	7277	44.32	0	7276	0	1
3502	chrM	3503	C	7233	43.8	1	7171	0	61
3505	chrM	3506	C	7326	43.5	0	7319	1	6
3506	chrM	3507	C	7268	43.49	1	7267	0	0
3509	chrM	3510	C	7088	43.82	1	7068	0	19
3511	chrM	3512	C	7214	43.9	2	7211	0	1
3512	chrM	3513	C	7156	43.76	0	7151	1	4
3513	chrM	3514	C	7216	43.69	0	7214	0	2
3515	chrM	3516	C	7246	43.52	1	7229	0	16
3518	chrM	3519	C	7267	43.76	1	7264	2	0
3521	chrM	3522	C	6900	43.64	0	6875	0	25
3523	chrM	3524	C	6799	44.05	0	6798	0	1
3524	chrM	3525	C	6591	43.95	0	6589	0	2
3525	chrM	3526	G	6665	44.18	2	0	6663	0
3526	chrM	3527	C	6714	44.04	0	6711	2	1
3527	chrM	3528	C	6690	43.95	1	6651	0	38
3528	chrM	3529	C	6649	44.07	0	6646	1	2
3529	chrM	3530	C	6719	44.24	1	6716	1	1
3530	chrM	3531	G	6681	44.16	33	0	6648	0
3532	chrM	3533	C	7041	44.07	0	7039	0	2
3533	chrM	3534	C	7027	44.1	0	7024	0	3
3537	chrM	3538	G	6905	43.94	0	0	6904	1
3538	chrM	3539	C	7006	44.02	0	7006	0	0
3540	chrM	3541	C	6767	43.89	0	6758	0	9
3542	chrM	3543	C	6742	44.14	0	6736	0	6
3544	chrM	3545	C	6839	44.11	2	6836	0	1
3545	chrM	3546	C	6679	43.96	0	6677	0	2
3548	chrM	3549	C	6568	44.15	2	6553	0	13
3549	chrM	3550	G	6380	43.79	0	1	6379	0
3550	chrM	3551	C	6632	44.14	0	6632	0	0
3552	chrM	3553	C	6521	44.16	0	6517	0	4
3555	chrM	3556	C	6407	43.82	0	6398	0	9
3558	chrM	3559	C	6368	43.57	2	6366	0	0
3562	chrM	3563	G	5692	42.77	3	0	5689	0
3565	chrM	3566	C	4509	40.97	1	4505	1	2
3566	chrM	3567	C	4663	41.36	1	4660	0	2
3567	chrM	3568	C	4797	41.26	0	4797	0	0
3568	chrM	3569	C	5031	41.72	1	5025	1	4
3569	chrM	3570	C	5220	42	2	5217	0	1
3570	chrM	3571	C	5382	41.95	0	5382	0	0
3572	chrM	3573	C	4572	38.51	0	4547	0	25
3573	chrM	3574	C	4847	39.04	1	4843	0	3
3574	chrM	3575	C	4825	39.14	0	4822	0	3
3575	chrM	3576	C	4831	39.02	1	4829	0	1
3579	chrM	3580	C	4854	38.03	3	4762	0	89
3580	chrM	3581	C	4862	38.38	0	4616	0	246
3581	chrM	3582	C	4738	38.64	2	4638	1	97
3584	chrM	3585	C	4753	38.54	0	4711	0	42
3585	chrM	3586	C	4879	38.7	2	4770	0	107
3586	chrM	3587	C	4885	38.8	0	4796	0	89
3587	chrM	3588	C	4782	38.67	0	4526	0	256
3588	chrM	3589	C	4841	38.69	0	4471	0	370
3590	chrM	3591	G	4678	38.5	5	0	4673	0
3591	chrM	3592	G	4930	38.94	8	0	4922	0
3593	chrM	3594	C	4868	39.17	0	4063	0	805
3596	chrM	3597	C	5128	39.47	0	5123	0	5
3597	chrM	3598	C	5239	39.93	0	5228	0	11
3599	chrM	3600	C	5034	39.89	1	4955	0	78
3602	chrM	3603	C	5381	40.18	0	5376	0	5
3603	chrM	3604	C	5472	40.45	0	5467	0	5
3606	chrM	3607	G	5030	40.45	4	0	5026	0
3607	chrM	3608	G	5291	40.89	0	0	5290	1
3608	chrM	3609	C	5256	40.88	1	5254	0	1
3609	chrM	3610	C	5421	41.21	2	5413	1	5
3611	chrM	3612	C	5353	41.12	0	5283	1	69
3612	chrM	3613	C	5565	41.36	0	5554	0	11
3621	chrM	3622	C	5714	41.69	0	5684	0	30
3624	chrM	3625	G	5720	42.12	0	0	5720	0
3625	chrM	3626	C	5799	42.3	0	5798	0	1
3626	chrM	3627	C	5913	42.52	0	5912	0	1
3628	chrM	3629	C	6147	42.51	0	6145	1	1
3629	chrM	3630	C	6374	42.37	0	6369	0	5
3631	chrM	3632	C	6381	42.56	0	6354	0	27
3634	chrM	3635	G	6490	42.4	3	2	6484	1
3635	chrM	3636	C	6621	42.7	0	6621	0	0
3636	chrM	3637	C	6693	42.99	0	6679	1	13
3639	chrM	3640	G	6485	43.23	9	0	6476	0
3640	chrM	3641	C	6676	43.55	1	6675	0	0
3641	chrM	3642	C	6736	43.4	0	6733	0	3
3642	chrM	3643	G	6609	43.44	0	1	6607	1
3647	chrM	3648	C	6824	43.49	0	6822	0	2
3649	chrM	3650	C	6762	43.66	2	6747	0	13
3653	chrM	3654	C	6768	43.29	1	6741	0	26
3654	chrM	3655	C	6772	43.15	1	6769	1	1
3656	chrM	3657	C	6733	43.12	0	6704	1	28
3658	chrM	3659	G	6880	43.17	11	0	6869	0
3661	chrM	3662	C	6866	43.15	0	6820	0	46
3663	chrM	3664	G	6937	43	1	0	6935	1
3664	chrM	3665	G	6954	43.14	7	0	6947	0
3665	chrM	3666	G	7026	43.13	0	0	7026	0
3667	chrM	3668	G	6949	43.24	10	0	6938	1
3669	chrM	3670	G	7007	43.32	0	0	7007	0
3670	chrM	3671	C	6935	43.27	1	6934	0	0
3673	chrM	3674	C	6802	43.64	0	6792	0	10
3677	chrM	3678	C	7023	43.51	0	7023	0	0
3679	chrM	3680	C	6900	43.6	0	6898	0	2
3683	chrM	3684	C	7235	43.35	0	7234	0	1
3686	chrM	3687	C	6960	43.25	1	6955	1	3
3687	chrM	3688	G	7131	43.39	4	1	7126	0
3688	chrM	3689	C	7111	43.13	0	7110	0	1
3689	chrM	3690	C	7147	43.26	0	7117	1	29
3690	chrM	3691	C	7141	43.22	2	7139	0	0
3692	chrM	3693	G	7150	43.25	24	0	7126	0
3695	chrM	3696	C	7162	43.1	0	6999	0	163
3696	chrM	3697	G	6960	43.24	17	1	6941	1
3697	chrM	3698	G	7311	43.47	0	0	7311	0
3698	chrM	3699	C	7236	43.29	0	7230	2	4
3699	chrM	3700	G	7285	43.46	0	1	7284	0
3700	chrM	3701	C	7365	43.52	1	7363	1	0
3702	chrM	3703	C	7535	43.56	0	7531	0	4
3704	chrM	3705	G	7601	43.58	1	0	7600	0
3705	chrM	3706	C	7534	43.48	1	7532	0	1
3706	chrM	3707	G	7608	43.58	255	0	7353	0
3708	chrM	3709	G	7661	43.43	11	2	7648	0
3709	chrM	3710	C	7792	43.51	1	7789	0	2
3711	chrM	3712	G	7653	43.62	96	0	7557	0
3714	chrM	3715	G	7680	43.66	11	1	7668	0
3715	chrM	3716	C	7662	43.66	0	7660	0	2
3716	chrM	3717	C	7645	43.71	0	7632	1	12
3717	chrM	3718	C	7628	43.77	2	7626	0	0
3721	chrM	3722	C	7621	43.76	0	7620	1	0
3725	chrM	3726	C	7827	44.06	0	7821	0	6
3727	chrM	3728	C	7768	43.92	0	7763	0	5
3732	chrM	3733	G	7782	44.15	6	1	7775	0
3735	chrM	3736	G	7762	43.83	2	1	7759	0
3737	chrM	3738	C	7721	43.95	1	7704	0	16
3739	chrM	3740	C	7922	43.65	1	7920	0	1
3740	chrM	3741	C	7831	43.49	0	7828	1	2
3741	chrM	3742	C	7880	43.65	1	7878	0	1
3744	chrM	3745	G	7850	43.69	4	0	7846	0
3745	chrM	3746	C	7926	43.48	0	7925	0	1
3746	chrM	3747	C	7931	43.54	0	7928	1	2
3749	chrM	3750	C	7837	43.55	0	7825	0	12
3753	chrM	3754	C	7851	43.34	0	7842	0	9
3756	chrM	3757	C	7888	43.35	0	7854	0	34
3760	chrM	3761	C	7834	43.29	0	7828	0	6
3763	chrM	3764	C	7883	43.25	0	7883	0	0
3768	chrM	3769	C	7916	42.98	0	7911	0	5
3775	chrM	3776	G	7776	43.25	2	0	7774	0
3777	chrM	3778	G	7418	43.3	1	0	7417	0
3778	chrM	3779	G	7465	43.28	0	0	7465	0
3779	chrM	3780	C	7355	43.27	0	7346	0	9
3781	chrM	3782	C	7488	42.97	1	7433	1	53
3782	chrM	3783	C	7384	42.79	0	7344	0	40
3788	chrM	3789	C	7512	42.96	1	7510	0	1
3789	chrM	3790	C	7561	42.9	1	7552	0	8
3791	chrM	3792	C	7661	42.78	0	7644	0	17
3793	chrM	3794	C	7598	42.88	0	7570	0	28
3794	chrM	3795	C	7577	42.79	0	7568	2	7
3796	chrM	3797	C	7826	42.84	1	7823	0	2
3797	chrM	3798	C	7723	42.66	1	7720	0	2
3798	chrM	3799	C	7714	42.77	1	7710	0	3
3803	chrM	3804	C	7654	43.01	3	7643	0	8
3805	chrM	3806	C	7696	43.41	0	7693	2	1
3808	chrM	3809	C	7710	43.2	1	7709	0	0
3810	chrM	3811	C	7856	43.34	0	7855	0	1
3813	chrM	3814	G	7705	43.03	8	0	7697	0
3816	chrM	3817	C	7796	43.26	1	7795	0	0
3818	chrM	3819	C	7798	43.15	0	7797	0	1
3819	chrM	3820	C	7635	42.98	1	7631	0	3
3821	chrM	3822	C	7928	43.03	1	7907	0	20
3823	chrM	3824	G	8046	42.92	15	0	8031	0
3828	chrM	3829	C	8072	42.91	0	8069	0	3
3830	chrM	3831	C	7922	43.03	2	7864	0	56
3831	chrM	3832	C	7892	42.86	0	7875	1	16
3833	chrM	3834	G	7838	43	1	1	7836	0
3834	chrM	3835	C	7788	42.93	0	7787	0	1
3835	chrM	3836	C	7949	43.01	0	7945	0	4
3838	chrM	3839	C	8010	42.61	0	7972	0	38
3841	chrM	3842	G	7909	42.96	10	0	7898	1
3843	chrM	3844	C	8085	42.82	0	8084	0	1
3844	chrM	3845	C	7880	42.74	1	7875	0	4
3845	chrM	3846	C	7838	42.86	1	7832	0	5
3848	chrM	3849	G	7687	42.9	2	1	7683	1
3849	chrM	3850	G	7733	42.81	3	0	7729	1
3850	chrM	3851	C	7880	42.91	0	7880	0	0
3851	chrM	3852	C	7855	43.14	0	7851	2	2
3859	chrM	3860	G	7846	43.07	1	0	7845	0
3866	chrM	3867	C	7776	42.88	0	7767	0	9
3868	chrM	3869	C	7849	42.99	0	7824	0	25
3869	chrM	3870	C	7759	42.97	0	7759	0	0
3871	chrM	3872	C	7882	42.77	0	7882	0	0
3873	chrM	3874	C	7826	42.53	0	7825	1	0
3876	chrM	3877	G	7816	42.6	7	0	7809	0
3877	chrM	3878	C	7885	42.56	0	7884	0	1
3879	chrM	3880	G	7956	42.62	13	0	7943	0
3881	chrM	3882	G	7948	42.86	134	0	7813	1
3883	chrM	3884	C	7805	42.86	0	7798	0	7
3884	chrM	3885	C	7485	42.77	0	7483	1	1
3887	chrM	3888	C	7862	42.9	1	7859	1	1
3888	chrM	3889	C	7449	42.78	0	7447	0	2
3889	chrM	3890	G	7766	43.14	15	2	7749	0
3892	chrM	3893	C	7418	42.93	2	7416	0	0
3893	chrM	3894	C	7081	42.73	0	7079	0	2
3894	chrM	3895	C	7367	42.57	0	7367	0	0
3895	chrM	3896	C	7603	42.85	0	7599	1	3
3896	chrM	3897	C	7654	42.81	0	7649	0	5
3899	chrM	3900	C	7597	42.96	0	7580	1	16
3900	chrM	3901	G	7650	43.09	24	0	7626	0
3902	chrM	3903	C	7804	43.17	0	7788	0	16
3903	chrM	3904	C	7636	43.22	1	7634	0	1
3906	chrM	3907	G	7801	43.17	3	0	7798	0
3907	chrM	3908	C	7902	42.83	0	7902	0	0
3908	chrM	3909	C	7967	42.94	2	7964	0	1
3909	chrM	3910	G	8012	42.88	26	0	7986	0
3912	chrM	3913	G	7916	42.52	5	1	7910	0
3913	chrM	3914	G	7713	42.32	0	2	7710	1
3914	chrM	3915	G	7568	42.42	0	1	7566	1
3915	chrM	3916	G	7302	42.5	12	0	7290	0
3917	chrM	3918	G	7733	42.75	3	1	7728	1
3919	chrM	3920	C	7831	42.75	0	7746	0	85
3920	chrM	3921	C	7697	42.6	0	7692	1	4
3921	chrM	3922	G	7780	42.59	14	0	7765	1
3924	chrM	3925	C	7923	42.74	2	7919	1	1
3927	chrM	3928	G	7820	42.75	1	0	7819	0
3929	chrM	3930	C	7915	42.67	0	7842	0	73
3931	chrM	3932	C	7646	42.75	0	7640	0	6
3933	chrM	3934	G	7651	42.75	3	1	7646	1
3934	chrM	3935	G	7704	42.87	0	0	7704	0
3935	chrM	3936	C	7658	42.94	0	7657	1	0
3938	chrM	3939	C	7539	43.2	0	7531	0	8
3941	chrM	3942	C	7673	43.18	0	7671	0	2
3944	chrM	3945	C	7489	42.91	1	7467	0	21
3945	chrM	3946	G	7638	43.04	17	0	7620	1
3950	chrM	3951	C	7445	42.86	0	7443	0	2
3951	chrM	3952	G	7482	43.23	1	2	7479	0
3952	chrM	3953	C	7704	43.24	0	7704	0	0
3953	chrM	3954	C	7574	43.02	0	7568	0	6
3954	chrM	3955	G	7527	43.12	1	1	7525	0
3955	chrM	3956	C	7507	43.08	0	7507	0	0
3957	chrM	3958	G	7565	43.06	11	1	7553	0
3958	chrM	3959	G	7679	43.19	0	1	7678	0
3959	chrM	3960	C	7649	43.27	0	7648	0	1
3960	chrM	3961	C	7611	43.08	0	7605	0	6
3961	chrM	3962	C	7543	43.1	0	7538	1	4
3962	chrM	3963	C	7649	43.25	0	7644	0	5
3965	chrM	3966	C	7558	43.05	0	7530	0	28
3966	chrM	3967	G	7557	43.09	2	0	7553	2
3967	chrM	3968	C	7566	43.06	0	7564	2	0
3968	chrM	3969	C	7367	42.93	0	7325	0	42
3969	chrM	3970	C	7328	42.89	0	7323	0	5
3974	chrM	3975	C	7354	42.77	0	7343	0	11
3977	chrM	3978	C	7365	43.21	0	7345	0	20
3981	chrM	3982	G	7047	43.19	32	0	7014	1
3982	chrM	3983	C	7073	43.12	1	7071	1	0
3983	chrM	3984	C	6905	43.13	0	6902	0	3
3984	chrM	3985	G	7011	43.15	12	2	6997	0
3989	chrM	3990	C	7290	43.27	0	7289	1	0
3991	chrM	3992	C	7133	43.1	1	7132	0	0
3995	chrM	3996	C	7154	42.9	0	7154	0	0
4010	chrM	4011	C	7396	42.82	0	7393	1	2
4012	chrM	4013	C	7496	42.84	1	7493	1	1
4013	chrM	4014	C	7320	42.53	4	7314	0	2
4014	chrM	4015	C	7410	42.66	0	7410	0	0
4016	chrM	4017	C	7442	42.51	0	7435	2	5
4018	chrM	4019	C	7546	42.38	0	7546	0	0
4019	chrM	4020	C	7378	42.25	0	7378	0	0
4021	chrM	4022	C	7599	42.52	0	7595	1	3
4024	chrM	4025	C	7538	42.38	0	7533	0	5
4028	chrM	4029	C	7500	42.59	1	7482	0	17
4031	chrM	4032	C	7448	42.6	0	7405	0	43
4032	chrM	4033	C	7360	42.67	1	7355	0	4
4035	chrM	4036	G	7280	42.67	0	0	7279	1
4036	chrM	4037	G	7308	42.51	12	0	7296	0
4039	chrM	4040	C	7455	42.86	0	7455	0	0
4042	chrM	4043	C	7649	42.79	1	7646	1	1
4047	chrM	4048	G	7701	42.57	49	1	7651	0
4049	chrM	4050	C	7650	42.48	0	7648	0	2
4050	chrM	4051	G	7482	42.55	0	0	7482	0
4051	chrM	4052	C	7501	42.6	0	7500	1	0
4053	chrM	4054	C	7601	42.51	0	7599	0	2
4055	chrM	4056	C	7573	42.49	1	7563	2	7
4057	chrM	4058	C	7616	42.38	0	7601	0	15
4058	chrM	4059	C	7510	42.27	0	7496	0	14
4059	chrM	4060	C	7562	42.11	0	7559	0	3
4060	chrM	4061	C	7612	42.16	2	7601	1	8
4062	chrM	4063	G	7456	42.08	5	1	7449	1
4065	chrM	4066	C	7713	42.42	1	7711	0	1
4067	chrM	4068	C	7602	42.37	0	7589	0	13
4070	chrM	4071	C	7583	42.6	0	7582	0	1
4072	chrM	4073	C	7623	42.72	0	7623	0	0
4075	chrM	4076	C	7596	42.71	0	7595	0	1
4083	chrM	4084	G	7150	42.83	1	1	7148	0
4085	chrM	4086	C	7132	42.88	0	7095	0	37
4087	chrM	4088	C	7278	42.8	1	7275	1	1
4088	chrM	4089	C	7150	42.8	2	7147	0	1
4091	chrM	4092	G	7252	42.74	21	0	7230	1
4093	chrM	4094	C	7593	43.07	0	7591	2	0
4094	chrM	4095	C	7284	42.9	0	7282	0	2
4095	chrM	4096	C	7412	43.22	0	7411	1	0
4098	chrM	4099	C	7707	43.01	1	7702	0	4
4101	chrM	4102	C	7518	42.94	0	7511	0	7
4105	chrM	4106	C	7444	43.04	0	7443	1	0
4106	chrM	4107	C	7259	42.93	0	7257	0	2
4108	chrM	4109	C	7144	42.85	0	7138	0	6
4109	chrM	4110	C	7048	42.79	0	7045	1	2
4110	chrM	4111	C	6964	42.59	0	6963	0	1
4112	chrM	4113	G	6960	42.62	0	0	6959	1
4115	chrM	4116	C	6882	42.61	0	6880	0	2
4120	chrM	4121	G	6704	42.91	0	0	6704	0
4125	chrM	4126	C	6635	42.61	1	6630	0	4
4126	chrM	4127	G	6714	42.67	4	0	6710	0
4129	chrM	4130	C	6763	42.62	0	6763	0	0
4131	chrM	4132	G	6848	42.41	0	0	6846	2
4132	chrM	4133	C	6844	42.64	1	6842	1	0
4136	chrM	4137	C	6984	42.61	0	6984	0	0
4137	chrM	4138	C	6746	41.94	1	6741	0	4
4138	chrM	4139	C	6887	42.33	0	6887	0	0
4139	chrM	4140	C	6893	42.31	1	6890	0	2
4140	chrM	4141	C	6874	42.57	0	6873	0	1
4141	chrM	4142	G	6916	42.62	20	0	6895	1
4145	chrM	4146	C	6866	42.81	0	6766	0	100
4146	chrM	4147	C	6775	42.62	0	6765	0	10
4147	chrM	4148	G	6861	42.7	0	0	6861	0
4148	chrM	4149	C	6914	42.64	0	6914	0	0
4151	chrM	4152	C	6853	42.8	0	6849	0	4
4152	chrM	4153	G	6949	42.71	91	1	6857	0
4154	chrM	4155	C	7138	42.97	0	7127	0	11
4155	chrM	4156	C	7104	43.08	1	7100	0	3
4158	chrM	4159	C	7506	42.93	0	7505	0	1
4160	chrM	4161	C	7466	42.76	0	7457	0	9
4164	chrM	4165	C	7544	43	1	7542	0	1
4166	chrM	4167	C	7464	43.04	0	7464	0	0
4167	chrM	4168	C	7066	42.91	1	7064	0	1
4169	chrM	4170	C	7081	43.31	2	7069	0	10
4170	chrM	4171	C	6998	43.25	0	6997	0	1
4174	chrM	4175	G	6868	43.38	3	1	6863	1
4181	chrM	4182	C	6902	43.17	0	6901	0	1
4184	chrM	4185	C	6965	43.15	0	6955	1	9
4185	chrM	4186	C	6987	43.06	0	6987	0	0
4188	chrM	4189	C	7200	42.97	0	7197	0	3
4189	chrM	4190	C	7130	42.65	1	7126	1	2
4191	chrM	4192	C	7272	42.94	0	7271	0	1
4193	chrM	4194	C	7284	43.18	1	7264	0	19
4195	chrM	4196	C	7441	42.99	0	7439	1	1
4196	chrM	4197	C	7263	42.8	0	7233	0	30
4197	chrM	4198	C	7270	43.01	0	7267	0	3
4200	chrM	4201	G	7388	42.98	0	0	7387	1
4201	chrM	4202	C	7425	42.95	0	7424	0	1
4206	chrM	4207	C	7251	42.61	0	7251	0	0
4213	chrM	4214	G	7164	42.15	5	1	7158	0
4218	chrM	4219	G	7011	42.4	0	1	7010	0
4220	chrM	4221	C	7168	42.18	1	7156	0	11
4222	chrM	4223	C	7330	42.11	2	7323	0	5
4223	chrM	4224	C	7211	42.31	0	7210	0	1
4227	chrM	4228	C	7172	42.07	0	7171	0	1
4228	chrM	4229	C	6973	41.88	0	6970	0	3
4229	chrM	4230	C	7083	42.33	0	7083	0	0
4234	chrM	4235	C	7135	42.3	0	7134	0	1
4238	chrM	4239	C	7132	42.37	1	7095	0	36
4240	chrM	4241	C	6927	42.27	0	6881	0	46
4241	chrM	4242	C	6963	42.22	0	6956	1	6
4243	chrM	4244	G	6977	42.31	1	0	6976	0
4244	chrM	4245	C	7106	42.62	0	7105	0	1
4248	chrM	4249	C	6936	42.84	1	6915	0	20
4249	chrM	4250	C	6771	42.73	1	6766	0	4
4250	chrM	4251	C	6910	42.68	2	6907	0	1
4251	chrM	4252	C	6998	42.71	1	6992	0	5
4252	chrM	4253	C	7016	42.85	2	7008	0	6
4254	chrM	4255	C	7056	43.08	0	7044	0	12
4258	chrM	4259	C	7156	43.2	0	7156	0	0
4259	chrM	4260	C	7011	43.14	1	7008	0	2
4263	chrM	4264	G	7047	42.9	1	1	7045	0
4270	chrM	4271	G	6858	42.93	1	0	6856	1
4272	chrM	4273	C	6698	42.73	1	6652	0	45
4274	chrM	4275	G	6701	42.65	5	0	6696	0
4281	chrM	4282	G	6788	42.57	8	0	6780	0
4283	chrM	4284	G	6761	42.76	0	0	6761	0
4287	chrM	4288	C	6849	42.34	1	6845	1	2
4291	chrM	4292	G	6834	42.34	2	0	6832	0
4295	chrM	4296	G	6523	41.97	11	0	6512	0
4297	chrM	4298	G	6569	41.9	2	0	6567	0
4307	chrM	4308	G	6279	41.5	2	0	6277	0
4308	chrM	4309	G	6152	41.37	11	0	6141	0
4310	chrM	4311	G	6366	41.51	2	0	6364	0
4311	chrM	4312	C	6290	41.34	1	6288	1	0
4317	chrM	4318	C	6497	41.75	0	6497	0	0
4318	chrM	4319	C	6374	41.84	2	6371	0	1
4319	chrM	4320	C	6419	41.85	2	6417	0	0
4320	chrM	4321	C	6398	41.8	1	6396	0	1
4321	chrM	4322	C	6473	41.91	1	6469	0	3
4328	chrM	4329	C	6844	42.02	1	6656	1	186
4331	chrM	4332	G	6771	42.16	10	1	6760	0
4332	chrM	4333	G	7004	42.2	212	0	6791	1
4334	chrM	4335	C	6882	42.35	0	6869	1	12
4338	chrM	4339	G	6948	42.31	11	0	6937	0
4340	chrM	4341	G	6888	42.21	13	0	6875	0
4344	chrM	4345	C	6882	42.5	0	6875	0	7
4345	chrM	4346	G	6834	42.69	5	2	6827	0
4348	chrM	4349	C	7086	42.8	0	7086	0	0
4349	chrM	4350	C	6910	42.58	1	6908	0	1
4350	chrM	4351	C	6908	42.65	0	6907	0	1
4353	chrM	4354	C	7274	42.56	1	7235	0	38
4354	chrM	4355	C	7242	42.64	1	7238	0	3
4355	chrM	4356	C	7247	42.68	2	7243	0	2
4357	chrM	4358	G	7181	42.99	38	0	7142	1
4359	chrM	4360	G	7191	43.32	63	1	7127	0
4363	chrM	4364	C	6885	43.34	2	6774	0	109
4364	chrM	4365	C	6797	43.37	1	6793	0	3
4371	chrM	4372	C	6731	43.31	1	6719	0	11
4373	chrM	4374	C	6757	43.13	1	6727	0	29
4374	chrM	4375	C	6531	42.94	0	6525	1	5
4375	chrM	4376	G	6672	43.04	0	0	6672	0
4377	chrM	4378	G	6674	43.09	2	0	6672	0
4378	chrM	4379	C	6747	43.01	1	6746	0	0
4379	chrM	4380	C	6757	43.03	0	6753	0	4
4381	chrM	4382	C	7106	42.94	0	7106	0	0
4382	chrM	4383	C	7290	42.68	1	7281	0	8
4386	chrM	4387	C	7534	42.37	1	7520	0	13
4388	chrM	4389	C	7599	42.61	0	7596	2	1
4390	chrM	4391	C	7524	42.9	0	7523	1	0
4391	chrM	4392	C	7057	42.68	0	7052	0	5
4392	chrM	4393	C	7261	43	1	7259	1	0
4393	chrM	4394	C	7017	43.1	0	7016	0	1
4396	chrM	4397	C	7321	42.81	1	7285	1	34
4397	chrM	4398	C	7276	42.87	1	7273	0	2
4402	chrM	4403	G	7261	42.67	5	0	7254	2
4406	chrM	4407	G	7032	42.8	29	1	7001	1
4407	chrM	4408	G	7010	42.86	21	0	6987	2
4409	chrM	4410	C	6937	42.89	0	6830	0	107
4411	chrM	4412	G	6937	42.57	1	0	6936	0
4412	chrM	4413	C	7144	42.94	0	7141	0	3
4420	chrM	4421	G	7104	42.78	0	1	7103	0
4421	chrM	4422	C	7202	42.82	0	7202	0	0
4425	chrM	4426	C	7035	42.61	0	7019	0	16
4426	chrM	4427	G	7166	42.88	1	0	7165	0
4427	chrM	4428	G	7375	42.75	10	0	7365	0
4428	chrM	4429	G	7374	42.85	986	0	6388	0
4429	chrM	4430	C	7528	42.75	0	7526	0	2
4430	chrM	4431	C	7479	42.86	0	7477	1	1
4431	chrM	4432	C	7519	42.93	1	7518	0	0
4435	chrM	4436	C	7652	43.44	0	7649	0	3
4436	chrM	4437	C	7247	43.29	1	7245	0	1
4437	chrM	4438	C	7498	43.54	0	7496	1	1
4438	chrM	4439	C	7439	43.52	1	7437	0	1
4439	chrM	4440	G	7413	43.48	4	0	7408	1
4445	chrM	4446	G	7647	43.88	1	1	7645	0
4448	chrM	4449	G	7863	43.71	0	1	7861	1
4449	chrM	4450	G	8108	43.7	2	0	8105	1
4455	chrM	4456	C	8173	43.55	0	8169	0	4
4456	chrM	4457	C	7728	43.25	0	7724	0	4
4457	chrM	4458	C	7737	43.37	1	7735	0	1
4460	chrM	4461	C	7802	43.56	1	7772	1	28
4461	chrM	4462	C	7713	43.56	1	7709	2	1
4462	chrM	4463	C	7605	43.42	1	7604	0	0
4463	chrM	4464	G	7714	43.5	2	0	7710	2
4466	chrM	4467	C	7823	43.62	1	7820	0	2
4475	chrM	4476	C	7596	42.98	0	7571	0	25
4476	chrM	4477	C	7520	42.65	1	7514	0	5
[truncated: 5,351 more rows]

## Sheet: ATP8-DddA11-rep2
	Region	Position	Reference	Coverage-q30	MeanQ	Reads_A	Reads_C	Reads_G	Reads_T
0	chrM	1	G	4162	40.97	0	0	4162	0
3	chrM	4	C	4709	41.26	0	4708	0	1
5	chrM	6	C	4844	41.5	0	4844	0	0
7	chrM	8	G	4937	41.55	0	0	4937	0
8	chrM	9	G	5478	41.56	0	0	5478	0
10	chrM	11	C	5929	41.62	0	5914	0	15
14	chrM	15	C	6432	41.92	1	6430	0	1
16	chrM	17	C	6768	41.94	2	6765	1	0
17	chrM	18	C	6859	41.98	0	6857	0	2
18	chrM	19	C	7342	41.99	1	7339	1	1
25	chrM	26	C	8001	42.49	1	8000	0	0
26	chrM	27	C	7994	42.41	0	7994	0	0
28	chrM	29	C	8380	42.35	0	8378	0	2
30	chrM	31	C	8699	42.33	0	8691	2	6
32	chrM	33	C	8900	42.33	0	8898	1	1
33	chrM	34	G	8814	42.34	1	0	8812	1
34	chrM	35	G	8928	42.31	3	0	8923	2
35	chrM	36	G	9101	42.43	2	0	9098	1
37	chrM	38	G	9402	42.46	1	1	9400	0
38	chrM	39	C	9673	42.45	0	9671	1	1
40	chrM	41	C	10188	42.34	0	10177	0	11
42	chrM	43	C	10395	42.23	1	10386	0	8
43	chrM	44	C	10355	42.18	0	10351	0	4
46	chrM	47	G	10735	42.15	1	0	10733	1
47	chrM	48	C	10676	42.12	1	10675	0	0
52	chrM	53	G	10264	42.13	1	0	10259	4
53	chrM	54	G	10538	42.23	1	0	10537	0
60	chrM	61	C	10608	42.26	1	10606	0	1
61	chrM	62	G	10642	42.27	4	1	10636	1
63	chrM	64	C	10737	42	0	10634	1	102
65	chrM	66	G	10889	42.03	0	0	10887	2
66	chrM	67	G	11007	42.07	2	0	11003	2
67	chrM	68	G	10966	42.1	1	0	10965	0
68	chrM	69	G	11042	42.04	1	0	11037	4
69	chrM	70	G	10756	41.9	2	0	10754	0
70	chrM	71	G	11077	41.92	0	0	11075	2
74	chrM	75	G	11106	41.84	1	2	11103	0
75	chrM	76	C	10907	41.91	0	10904	0	3
77	chrM	78	C	10991	41.88	1	10986	1	3
78	chrM	79	G	10903	41.82	2	0	10901	0
79	chrM	80	C	10853	41.81	0	10852	0	1
80	chrM	81	G	10872	41.84	1	1	10869	1
84	chrM	85	G	10907	41.77	0	0	10906	1
85	chrM	86	C	11019	41.76	0	11018	0	1
89	chrM	90	G	11001	41.84	0	1	11000	0
90	chrM	91	C	10718	41.87	0	10716	0	2
91	chrM	92	G	10842	41.79	2	0	10839	1
93	chrM	94	G	10451	41.85	29	0	10420	2
95	chrM	96	C	10446	41.86	0	10445	0	1
96	chrM	97	G	10479	41.82	1	0	10476	2
97	chrM	98	C	10579	41.81	0	10578	0	1
99	chrM	100	G	10519	41.71	2	0	10517	0
100	chrM	101	G	10709	41.8	0	0	10709	0
102	chrM	103	G	10758	41.67	3	0	10755	0
103	chrM	104	C	10741	41.66	1	10739	0	1
104	chrM	105	C	10638	41.61	1	10634	0	3
105	chrM	106	G	10662	41.57	1	0	10660	1
106	chrM	107	G	10695	41.68	5	0	10690	0
108	chrM	109	G	10634	41.57	1	0	10633	0
109	chrM	110	C	10744	41.5	0	10743	1	0
111	chrM	112	C	11037	41.46	1	11035	0	1
112	chrM	113	C	10819	41.33	1	10817	0	1
113	chrM	114	C	10909	41.2	3	10906	0	0
117	chrM	118	G	10683	41.11	1	1	10680	1
119	chrM	120	C	10886	41.27	0	10873	0	13
120	chrM	121	G	10605	41.48	2	1	10602	0
121	chrM	122	C	10642	41.29	0	10642	0	0
123	chrM	124	G	10648	41.2	2	2	10644	0
127	chrM	128	C	10670	41.24	0	10666	0	4
129	chrM	130	G	10900	41.26	0	0	10898	2
131	chrM	132	C	11035	41.43	0	11020	1	14
135	chrM	136	G	10685	41.67	0	0	10685	0
139	chrM	140	C	10328	41.59	0	10316	1	11
140	chrM	141	C	10199	41.46	0	10198	0	1
142	chrM	143	G	10347	41.51	3	0	10343	1
143	chrM	144	C	10274	41.47	0	10273	1	0
144	chrM	145	C	10061	41.42	1	10059	0	1
146	chrM	147	C	9805	41.47	2	9793	0	10
149	chrM	150	C	10021	41.33	0	10009	0	12
150	chrM	151	C	9971	41.17	0	9971	0	0
161	chrM	162	C	9202	41.28	0	9200	0	2
162	chrM	163	G	9161	41.2	2	0	9159	0
163	chrM	164	C	9336	41.21	0	9335	0	1
165	chrM	166	C	9307	41.32	1	9304	0	2
166	chrM	167	C	9200	41.3	0	9198	0	2
169	chrM	170	C	9299	41.21	1	9296	1	1
170	chrM	171	G	9405	41.11	2	1	9402	0
173	chrM	174	C	9327	40.94	0	9326	1	0
181	chrM	182	C	9099	40.71	0	9094	2	3
183	chrM	184	G	8869	40.66	2	1	8865	1
184	chrM	185	G	8966	41.07	2	1	8963	0
185	chrM	186	C	8844	40.78	0	8842	2	0
186	chrM	187	G	8825	40.89	7	1	8817	0
189	chrM	190	C	9009	40.68	1	9006	0	2
193	chrM	194	C	9249	40.53	1	9248	0	0
197	chrM	198	C	9187	40.61	0	9187	0	0
202	chrM	203	G	8929	40.88	0	0	8929	0
204	chrM	205	G	8872	41.31	1	2	8869	0
206	chrM	207	G	8783	41.47	2	0	8781	0
220	chrM	221	G	8924	41.54	0	0	8924	0
221	chrM	222	C	8680	41.19	0	8676	1	3
224	chrM	225	G	8750	41.14	1	0	8747	2
227	chrM	228	G	8666	40.9	5	1	8660	0
228	chrM	229	G	8599	40.89	1	0	8598	0
230	chrM	231	C	8597	41.11	0	8597	0	0
241	chrM	242	C	8535	41.58	0	8534	0	1
246	chrM	247	G	8577	41.39	1	1	8575	0
250	chrM	251	G	8627	41.37	0	0	8627	0
252	chrM	253	C	8718	41.37	0	8712	1	5
254	chrM	255	G	8665	41.38	1	1	8661	2
255	chrM	256	C	8667	41.37	0	8665	2	0
257	chrM	258	C	8484	41.27	1	8481	0	2
259	chrM	260	G	8280	41.35	3	0	8276	1
260	chrM	261	C	8316	41.35	1	8314	0	1
261	chrM	262	C	8118	41.28	0	8116	0	2
263	chrM	264	C	8114	41.11	0	8113	0	1
267	chrM	268	C	8594	40.9	0	8594	0	0
268	chrM	269	C	8362	40.78	0	8362	0	0
270	chrM	271	C	8580	40.52	1	8578	0	1
272	chrM	273	C	8496	40.58	2	8494	0	0
274	chrM	275	G	8204	40.53	11	1	8192	0
276	chrM	277	C	8444	40.76	0	8443	0	1
279	chrM	280	C	8016	40.99	0	8007	3	6
284	chrM	285	C	7649	41.34	0	7649	0	0
294	chrM	295	C	6938	40.84	0	6936	1	1
295	chrM	296	C	6934	40.49	0	6933	0	1
297	chrM	298	C	6812	39.41	0	6809	0	3
298	chrM	299	C	6828	39.2	1	6826	0	1
302	chrM	303	C	5554	36.56	0	5554	0	0
303	chrM	304	C	5704	36.27	0	5703	1	0
304	chrM	305	C	5758	36.24	0	5758	0	0
305	chrM	306	C	5716	36.25	0	5716	0	0
306	chrM	307	C	5827	36.25	0	5827	0	0
307	chrM	308	C	5916	36.23	1	5913	0	2
308	chrM	309	C	5845	36.17	1	5838	1	5
310	chrM	311	C	5613	36.46	1	5611	0	1
311	chrM	312	C	5733	36.58	0	5721	0	12
312	chrM	313	C	5863	36.64	1	5861	0	1
313	chrM	314	C	5900	36.74	0	5898	1	1
314	chrM	315	C	5886	36.86	0	5886	0	0
315	chrM	316	G	5813	36.82	0	7	5805	1
316	chrM	317	C	6074	37.06	0	6074	0	0
319	chrM	320	C	6002	37.01	0	5991	0	11
321	chrM	322	G	6012	37.33	1	0	6010	1
322	chrM	323	G	6007	37.42	1	0	6005	1
323	chrM	324	C	6029	37.48	1	6027	0	1
324	chrM	325	C	6024	37.65	0	6022	0	2
326	chrM	327	C	5912	37.85	0	5912	0	0
328	chrM	329	G	5924	37.87	1	3	5918	2
329	chrM	330	C	6174	38.08	1	6172	0	1
331	chrM	332	C	6350	38.3	0	6349	0	1
337	chrM	338	C	6343	38.69	0	6091	0	252
339	chrM	340	C	6356	39.05	0	6355	0	1
342	chrM	343	C	6276	39.32	2	6265	1	8
344	chrM	345	C	6227	39.62	0	6219	0	8
346	chrM	347	G	6309	39.85	2	0	6307	0
347	chrM	348	C	6362	39.9	0	6361	0	1
348	chrM	349	C	6307	40.15	4	6303	0	0
352	chrM	353	C	6261	40.56	1	6259	0	1
353	chrM	354	C	6212	40.65	0	6211	0	1
354	chrM	355	C	6315	40.78	0	6315	0	0
355	chrM	356	C	6254	41.01	1	6253	0	0
361	chrM	362	C	6518	41.01	0	6517	1	0
365	chrM	366	G	6478	41.08	2	2	6474	0
368	chrM	369	C	7010	41.32	1	7009	0	0
369	chrM	370	C	7063	41.19	0	7063	0	0
370	chrM	371	C	7032	41.42	0	7031	0	1
374	chrM	375	C	7492	41.37	2	7490	0	0
376	chrM	377	C	7329	41.3	0	7329	0	0
377	chrM	378	C	6979	41.32	0	6976	0	3
379	chrM	380	G	7095	41.31	7	0	7088	0
380	chrM	381	C	7276	41.54	0	7273	0	3
381	chrM	382	C	7184	41.53	0	7182	0	2
385	chrM	386	C	7027	41.76	0	7027	0	0
386	chrM	387	C	6964	41.77	1	6955	1	7
388	chrM	389	G	6713	42.02	12	2	6698	1
393	chrM	394	C	6605	42.61	0	6604	0	1
403	chrM	404	C	6841	43	1	6836	0	4
408	chrM	409	G	6902	43.05	2	0	6900	0
409	chrM	410	G	6939	43.03	0	0	6939	0
410	chrM	411	C	6873	42.79	0	6870	1	2
411	chrM	412	G	6899	42.75	2	0	6897	0
412	chrM	413	G	7004	43.06	1	1	7002	0
416	chrM	417	G	6758	42.82	2	0	6756	0
417	chrM	418	C	6868	42.94	0	6866	0	2
419	chrM	420	C	6972	42.75	0	6972	0	0
426	chrM	427	C	6801	42.96	0	6801	0	0
428	chrM	429	G	6449	43.18	0	0	6449	0
430	chrM	431	C	6530	42.96	0	6526	1	3
432	chrM	433	C	5587	42.41	2	5584	1	0
433	chrM	434	C	5380	42.46	1	5360	1	18
434	chrM	435	C	5543	42.74	2	5536	2	3
435	chrM	436	C	5599	42.72	2	5590	1	6
436	chrM	437	C	5932	42.85	1	5921	2	8
437	chrM	438	C	6011	43.02	4	6003	1	3
440	chrM	441	C	5798	41.86	0	5797	0	1
444	chrM	445	C	5615	41.26	1	5612	0	2
446	chrM	447	C	5861	41.18	1	5859	0	1
455	chrM	456	C	6087	38.7	1	6073	1	12
456	chrM	457	C	6232	39.23	2	6229	1	0
457	chrM	458	C	6274	39.55	2	6267	1	4
458	chrM	459	C	6371	39.74	0	6357	1	13
460	chrM	461	C	6517	39.66	1	6495	0	21
461	chrM	462	C	6699	40.03	3	6689	0	7
462	chrM	463	C	6855	40.24	0	6855	0	0
464	chrM	465	C	7035	39.87	0	7034	0	1
466	chrM	467	C	7044	39.48	0	7038	0	6
467	chrM	468	C	7198	40.09	1	7191	1	5
468	chrM	469	C	7284	40.4	2	7280	1	1
472	chrM	473	C	7216	39.84	1	7214	0	1
475	chrM	476	C	7044	40.37	0	7042	0	2
480	chrM	481	C	6827	40.48	0	6823	2	2
482	chrM	483	C	6691	40.96	0	6688	1	2
485	chrM	486	C	6669	41.1	0	6662	1	6
490	chrM	491	C	6694	41.67	0	6694	0	0
493	chrM	494	C	6556	41.72	1	6555	0	0
494	chrM	495	C	6562	41.14	3	6558	1	0
495	chrM	496	C	6602	42.08	2	6597	1	2
496	chrM	497	C	6563	42.42	0	6558	1	4
497	chrM	498	C	6739	42.6	0	6736	1	2
498	chrM	499	G	5403	43.49	1	9	5393	0
499	chrM	500	C	5847	43.29	0	5846	1	0
500	chrM	501	C	6306	42.85	1	6291	0	14
501	chrM	502	C	6300	42.93	2	6294	0	4
504	chrM	505	C	5747	42.62	0	5723	1	23
505	chrM	506	C	6320	43.01	1	6319	0	0
508	chrM	509	C	5967	43.21	2	5962	0	3
509	chrM	510	C	6332	42.98	3	6327	0	2
510	chrM	511	C	6401	43.26	1	6398	0	2
512	chrM	513	G	5859	43.06	0	2	5857	0
513	chrM	514	C	6419	43.02	0	6419	0	0
515	chrM	516	C	6683	42.77	0	6682	0	1
517	chrM	518	C	6799	42.88	0	6799	0	0
519	chrM	520	C	6965	42.8	0	6962	1	2
521	chrM	522	C	6801	42.99	0	6800	0	1
523	chrM	524	C	6827	42.99	1	6825	0	1
524	chrM	525	C	6700	43.16	0	6700	0	0
525	chrM	526	G	6421	42.86	0	0	6420	1
526	chrM	527	C	6781	43.09	0	6781	0	0
528	chrM	529	G	6750	42.99	0	0	6749	1
529	chrM	530	C	6875	42.86	0	6873	1	1
533	chrM	534	C	6900	42.64	1	6899	0	0
534	chrM	535	C	7302	42.57	1	7300	0	1
535	chrM	536	C	7288	42.61	0	7287	0	1
536	chrM	537	C	7088	42.74	0	7088	0	0
540	chrM	541	C	6055	42.1	0	6047	0	8
541	chrM	542	C	6718	42.29	1	6710	2	5
542	chrM	543	C	6866	42.81	2	6858	2	4
543	chrM	544	C	6671	42.85	4	6663	0	4
544	chrM	545	G	4774	42.13	9	18	4747	0
547	chrM	548	C	6005	42.25	0	6003	0	2
548	chrM	549	C	6632	42.8	0	6630	0	2
551	chrM	552	C	6053	42.47	0	6052	0	1
552	chrM	553	C	6864	42.92	2	6861	0	1
556	chrM	557	C	6037	41.9	2	6029	3	3
557	chrM	558	C	7112	42.45	3	7102	1	6
558	chrM	559	C	7293	42.65	0	7290	0	3
559	chrM	560	C	7460	42.74	0	7459	0	1
563	chrM	564	G	5030	40.94	41	1	4988	0
565	chrM	566	C	6897	41.9	1	6881	0	15
567	chrM	568	C	6970	42.12	5	6962	1	2
568	chrM	569	C	7581	42.23	3	7562	2	14
569	chrM	570	C	8066	42.54	4	8056	0	6
570	chrM	571	C	8103	42.62	4	8095	1	3
571	chrM	572	C	8201	42.62	5	8193	0	3
572	chrM	573	C	8215	42.76	1	8210	0	4
574	chrM	575	C	7479	41.58	0	7476	2	1
576	chrM	577	G	6454	40.61	1	0	6452	1
582	chrM	583	G	6992	40.99	0	0	6991	1
585	chrM	586	G	7353	41.1	0	0	7352	1
586	chrM	587	C	7547	41.49	0	7547	0	0
590	chrM	591	C	7558	41.65	1	7552	1	4
591	chrM	592	C	7848	41.96	0	7842	0	6
593	chrM	594	C	7685	41.77	0	7663	1	21
594	chrM	595	C	8264	42.23	1	8254	2	7
596	chrM	597	C	7848	42.11	1	7812	1	34
600	chrM	601	G	7904	41.94	1	0	7903	0
601	chrM	602	C	8392	42.51	0	8391	0	1
606	chrM	607	C	8261	42.71	4	8256	0	1
608	chrM	609	C	8313	42.8	0	8309	0	4
610	chrM	611	G	8224	42.82	11	0	8213	0
616	chrM	617	G	8469	42.88	0	0	8468	1
621	chrM	622	G	8526	43.08	45	2	8479	0
623	chrM	624	C	8543	43.28	0	8539	1	3
624	chrM	625	G	8325	43.1	3	0	8320	2
625	chrM	626	G	8488	43.06	3	0	8485	0
626	chrM	627	G	8731	43.08	3	0	8726	2
627	chrM	628	C	8802	43.26	0	8801	0	1
629	chrM	630	C	9017	43.23	1	9012	1	3
631	chrM	632	C	9053	43.09	0	9052	0	1
634	chrM	635	C	8854	43.11	0	8845	0	9
636	chrM	637	C	8892	43.09	0	8891	0	1
637	chrM	638	C	8839	42.95	0	8835	0	4
638	chrM	639	C	8932	43.1	3	8928	1	0
639	chrM	640	C	8830	42.99	0	8827	0	3
645	chrM	646	C	8859	42.77	0	8859	0	0
651	chrM	652	G	8584	42.47	0	0	8583	1
652	chrM	653	G	8772	42.63	1	0	8771	0
656	chrM	657	G	8520	42.67	1	0	8519	0
657	chrM	658	G	8773	42.44	2	0	8771	0
659	chrM	660	C	8608	42.48	1	8210	1	396
660	chrM	661	C	8373	42.33	1	8368	2	2
663	chrM	664	G	8667	42.43	0	3	8664	0
664	chrM	665	C	8703	42.41	0	8702	1	0
665	chrM	666	C	8647	42.36	1	8639	0	7
669	chrM	670	C	8744	42.24	0	8740	1	3
675	chrM	676	G	8507	42.29	2	1	8504	0
676	chrM	677	C	8619	42.33	0	8619	0	0
678	chrM	679	C	8609	42.37	0	8606	0	3
682	chrM	683	G	8816	42.34	1	0	8815	0
686	chrM	687	G	9114	42.39	1	0	9113	0
691	chrM	692	C	9272	42.64	0	9272	0	0
693	chrM	694	C	9403	42.65	0	9403	0	0
696	chrM	697	G	9362	42.8	1	1	9357	3
697	chrM	698	C	9453	42.78	0	9452	0	1
700	chrM	701	G	9476	42.71	0	0	9476	0
701	chrM	702	C	9566	42.73	1	9564	0	1
704	chrM	705	C	9414	42.71	0	9401	0	13
705	chrM	706	C	9341	42.68	3	9333	2	3
706	chrM	707	C	9458	42.62	2	9455	0	1
707	chrM	708	C	9384	42.61	2	9378	1	3
708	chrM	709	G	9525	42.57	10	0	9515	0
711	chrM	712	C	9574	42.47	1	9567	0	6
712	chrM	713	C	9421	42.36	1	9416	3	1
714	chrM	715	G	9514	42.41	4	0	9510	0
716	chrM	717	G	9589	42.43	5	0	9582	2
718	chrM	719	G	9616	42.22	2	0	9614	0
721	chrM	722	C	9310	42.1	0	9306	1	3
723	chrM	724	C	9576	42.37	1	9573	0	2
724	chrM	725	C	9348	42.26	0	9345	0	3
725	chrM	726	C	9392	42.3	1	9389	1	1
727	chrM	728	C	9368	42.3	0	9359	0	9
733	chrM	734	C	9276	42.34	1	9271	0	4
735	chrM	736	C	9277	42.56	0	9276	0	1
736	chrM	737	C	8908	42.49	1	8906	0	1
738	chrM	739	C	9023	42.61	0	9022	0	1
739	chrM	740	G	9112	42.46	45	0	9067	0
742	chrM	743	C	9384	42.41	0	9380	1	3
747	chrM	748	G	9440	42.3	1	0	9438	1
748	chrM	749	G	9372	42.05	2	0	9369	1
751	chrM	752	C	9499	42.38	1	9493	1	4
754	chrM	755	G	9624	42.07	1	1	9622	0
755	chrM	756	C	9907	42.23	1	9903	1	2
758	chrM	759	C	9737	42.11	0	9724	0	13
761	chrM	762	G	9649	41.89	1	2	9646	0
762	chrM	763	C	9674	42.13	0	9674	0	0
764	chrM	765	C	9579	42.18	0	9575	3	1
765	chrM	766	G	9390	42.19	2	1	9385	2
766	chrM	767	C	9671	41.99	1	9670	0	0
768	chrM	769	G	9533	41.8	2	2	9528	1
769	chrM	770	C	9456	41.81	1	9453	1	1
773	chrM	774	G	9194	41.91	1	0	9191	2
774	chrM	775	C	9144	41.83	0	9143	1	0
776	chrM	777	G	9130	41.8	1	0	9129	0
777	chrM	778	C	8875	41.68	0	8874	1	0
779	chrM	780	C	9051	41.82	0	9047	0	4
784	chrM	785	C	9140	41.76	0	9140	0	0
785	chrM	786	G	9001	41.72	0	0	9001	0
786	chrM	787	C	8857	41.58	0	8857	0	0
790	chrM	791	G	9268	41.42	2	1	9265	0
791	chrM	792	C	9083	41.17	0	9083	0	0
792	chrM	793	C	8885	41.19	0	8878	2	5
795	chrM	796	G	8999	41.13	1	0	8997	1
796	chrM	797	C	8996	41.08	0	8993	2	1
797	chrM	798	C	8865	40.96	1	8863	0	1
799	chrM	800	C	8824	41.14	1	8822	0	1
801	chrM	802	C	8828	40.96	1	8826	0	1
802	chrM	803	C	8689	40.83	1	8680	0	8
803	chrM	804	C	8611	40.86	0	8611	0	0
804	chrM	805	C	8503	40.88	0	8502	0	1
805	chrM	806	C	8557	40.9	0	8556	0	1
807	chrM	808	C	8725	40.82	0	8724	0	1
808	chrM	809	G	8544	40.79	1	0	8543	0
809	chrM	810	G	8682	40.69	4	1	8676	1
810	chrM	811	G	8650	40.75	9	1	8640	0
814	chrM	815	C	8522	40.59	0	8520	0	2
816	chrM	817	G	8460	40.47	0	1	8459	0
817	chrM	818	C	8487	40.57	1	8483	3	0
819	chrM	820	G	8351	40.42	3	0	8348	0
821	chrM	822	G	8637	40.31	8	1	8628	0
827	chrM	828	C	8424	40.36	1	8422	0	1
828	chrM	829	C	8129	40.26	0	8127	1	1
833	chrM	834	G	7797	40.39	0	0	7797	0
834	chrM	835	C	7932	40.56	1	7930	0	1
841	chrM	842	C	7660	40.75	0	7658	1	1
842	chrM	843	G	7515	40.75	1	0	7513	1
846	chrM	847	G	7568	40.66	0	1	7567	0
852	chrM	853	C	7833	40.85	0	7833	0	0
856	chrM	857	G	8353	40.77	1	0	8352	0
857	chrM	858	C	8389	40.87	0	8389	0	0
862	chrM	863	C	8542	40.9	0	8541	0	1
866	chrM	867	C	8725	40.52	2	8722	0	1
867	chrM	868	C	8595	40.43	0	8595	0	0
868	chrM	869	C	8278	40.37	0	8278	0	0
869	chrM	870	C	8333	40.35	0	8331	0	2
871	chrM	872	G	8458	40.41	0	0	8457	1
872	chrM	873	G	8529	40.49	2	0	8527	0
873	chrM	874	G	8550	40.55	2	1	8547	0
876	chrM	877	G	8355	40.29	8	1	8344	2
877	chrM	878	G	8608	40.63	3	0	8605	0
879	chrM	880	C	8675	40.76	0	8646	0	29
885	chrM	886	C	8395	40.68	0	8392	1	2
886	chrM	887	G	8550	40.77	1	0	8549	0
888	chrM	889	G	8605	40.86	1	0	8604	0
889	chrM	890	C	8593	40.91	0	8589	2	2
890	chrM	891	C	8440	40.83	0	8439	0	1
892	chrM	893	G	8636	40.89	4	0	8632	0
893	chrM	894	C	8893	40.95	1	8891	1	0
894	chrM	895	C	8881	40.83	0	8879	1	1
896	chrM	897	C	8863	40.82	0	8863	0	0
897	chrM	898	C	8818	40.8	0	8818	0	0
898	chrM	899	G	8878	40.9	0	0	8878	0
899	chrM	900	C	9035	40.93	1	9033	0	1
900	chrM	901	G	8904	40.95	3	0	8901	0
901	chrM	902	G	8935	40.92	8	0	8927	0
903	chrM	904	C	8860	40.64	0	8824	0	36
905	chrM	906	C	8949	40.85	2	8941	1	5
907	chrM	908	C	9017	40.75	1	9015	1	0
908	chrM	909	G	8908	40.82	13	0	8894	1
914	chrM	915	C	8994	40.78	1	8993	0	0
915	chrM	916	C	8912	40.66	1	8908	1	2
916	chrM	917	C	8667	40.76	1	8666	0	0
919	chrM	920	G	8878	40.7	1	1	8876	0
921	chrM	922	C	9057	40.63	1	9043	1	12
926	chrM	927	G	8879	40.6	10	0	8868	1
929	chrM	930	G	8457	40.73	0	0	8456	1
930	chrM	931	C	8143	40.74	0	8142	0	1
931	chrM	932	C	8080	40.87	1	8076	2	1
932	chrM	933	G	8111	40.74	10	0	8100	1
933	chrM	934	G	8324	40.81	1	0	8323	0
934	chrM	935	C	8231	40.67	0	8229	1	1
935	chrM	936	G	8307	40.63	1	0	8306	0
940	chrM	941	G	8238	40.63	4	0	8234	0
942	chrM	943	G	8060	40.43	0	0	8060	0
944	chrM	945	G	8379	40.36	0	0	8378	1
950	chrM	951	G	8676	40.39	16	1	8658	1
953	chrM	954	C	8234	40	0	8222	0	12
955	chrM	956	C	8451	40.32	2	8445	3	1
956	chrM	957	C	8145	39.82	1	8141	0	3
957	chrM	958	C	8451	40.49	1	8450	0	0
958	chrM	959	C	8370	40.53	2	8367	0	1
959	chrM	960	C	8420	40.52	0	8416	0	4
961	chrM	962	C	8561	40.47	0	8550	0	11
962	chrM	963	C	8476	40.38	0	8476	0	0
963	chrM	964	C	8521	40.41	2	8517	0	2
964	chrM	965	C	8606	40.56	1	8603	0	2
971	chrM	972	G	8239	40.71	15	0	8223	1
972	chrM	973	C	8309	40.85	0	8308	0	1
978	chrM	979	C	8575	40.96	0	8574	1	0
980	chrM	981	C	8571	41.13	0	8570	0	1
982	chrM	983	C	8533	41.2	0	8531	0	2
983	chrM	984	C	8542	41.15	0	8538	1	3
985	chrM	986	G	8494	41.34	5	0	8489	0
987	chrM	988	G	8740	41.41	154	0	8585	1
990	chrM	991	G	8864	41.41	3	0	8861	0
998	chrM	999	C	8638	41.38	0	8636	1	1
1000	chrM	1001	C	8636	41.43	0	8634	1	1
1001	chrM	1002	C	8523	41.32	0	8522	1	0
1003	chrM	1004	G	8603	41.32	1	0	8602	0
1006	chrM	1007	G	8659	41.6	2	1	8656	0
1008	chrM	1009	C	8711	41.38	2	8704	1	4
1010	chrM	1011	C	8890	41.36	0	8888	0	2
1017	chrM	1018	G	9121	41.31	17	1	9101	2
1019	chrM	1020	C	9069	41.23	0	9065	0	4
1022	chrM	1023	C	8994	41.43	1	8990	0	3
1023	chrM	1024	G	9011	41.33	4	0	9007	0
1027	chrM	1028	G	8874	41.27	2	0	8871	1
1029	chrM	1030	G	8947	41.07	1	1	8942	3
1030	chrM	1031	G	8886	40.92	0	0	8884	2
1031	chrM	1032	C	9274	40.93	0	9270	0	4
1037	chrM	1038	C	9263	40.53	0	9261	2	0
1042	chrM	1043	C	9145	40.43	0	9132	1	12
1044	chrM	1045	G	9051	40.47	5	3	9042	1
1047	chrM	1048	C	9176	40.57	1	9175	0	0
1049	chrM	1050	C	9102	40.49	0	9099	1	2
1051	chrM	1052	C	9135	40.36	0	9135	0	0
1056	chrM	1057	G	9052	40.2	0	0	9052	0
1057	chrM	1058	C	9136	40.18	0	9136	0	0
1061	chrM	1062	G	8668	40.36	15	1	8652	0
1063	chrM	1064	C	8674	40.39	0	8672	0	2
1064	chrM	1065	C	8349	40.31	1	8346	1	1
1065	chrM	1066	C	8313	40.41	0	8313	0	0
1069	chrM	1070	C	8793	40.36	2	8791	0	0
1071	chrM	1072	G	8542	40.36	2	1	8539	0
1072	chrM	1073	G	8684	40.25	0	1	8682	1
1073	chrM	1074	G	8918	40.39	6	2	8909	1
1078	chrM	1079	G	9423	40.52	4	0	9419	0
1082	chrM	1083	C	9437	40.81	0	9437	0	0
1083	chrM	1084	C	9264	40.66	4	9259	0	1
1084	chrM	1085	C	9529	40.53	0	9528	0	1
1085	chrM	1086	C	9469	40.51	1	9466	1	1
1087	chrM	1088	C	9310	40.46	0	9309	1	0
1091	chrM	1092	G	9131	40.51	2	0	9129	0
1092	chrM	1093	C	9037	40.36	1	9036	0	0
1096	chrM	1097	G	8859	40.39	2	1	8856	0
1097	chrM	1098	C	9188	40.51	1	9184	0	3
1098	chrM	1099	C	8991	40.65	2	8986	0	3
1099	chrM	1100	C	8957	40.65	0	8957	0	0
1104	chrM	1105	C	9267	40.87	0	9266	0	1
1105	chrM	1106	C	9014	41.02	0	9012	0	2
1107	chrM	1108	C	8965	41.27	0	8955	2	8
1110	chrM	1111	C	8959	41.11	1	8957	1	0
1112	chrM	1113	G	8800	41.15	1	0	8799	0
1119	chrM	1120	C	9198	41.67	0	9196	0	2
1122	chrM	1123	C	9204	41.76	1	9201	0	2
1127	chrM	1128	C	9197	41.7	0	9197	0	0
1129	chrM	1130	G	9005	41.84	1	0	9004	0
1130	chrM	1131	C	9084	41.79	0	9082	0	2
1132	chrM	1133	C	9236	41.6	0	9222	1	13
1133	chrM	1134	G	9098	41.54	1	2	9094	1
1134	chrM	1135	C	9181	41.49	0	9181	0	0
1135	chrM	1136	C	9073	41.44	0	9068	1	4
1137	chrM	1138	G	9067	41.31	7	0	9059	1
1140	chrM	1141	C	9054	40.89	1	9053	0	0
1142	chrM	1143	C	9054	40.7	0	9053	0	1
1145	chrM	1146	C	8940	40.62	0	8940	0	0
1146	chrM	1147	G	8764	40.59	1	0	8762	1
1148	chrM	1149	G	8614	40.48	3	0	8611	0
1149	chrM	1150	C	8607	40.59	0	8606	0	1
1150	chrM	1151	C	8550	40.54	1	8547	0	2
1152	chrM	1153	C	8232	40.59	2	8229	0	1
1154	chrM	1155	G	8175	40.43	1	0	8174	0
1155	chrM	1156	C	8118	40.41	0	8117	1	0
1162	chrM	1163	C	8023	40.61	0	8020	0	3
1164	chrM	1165	C	8080	40.71	0	8070	0	10
1168	chrM	1169	G	8179	40.64	6	0	8173	0
1169	chrM	1170	G	8436	40.8	54	0	8382	0
1171	chrM	1172	C	8330	40.86	0	8330	0	0
1172	chrM	1173	C	8180	40.8	1	8177	0	2
1174	chrM	1175	G	8282	40.86	3	0	8279	0
1175	chrM	1176	G	8489	41.05	1	0	8487	1
1176	chrM	1177	C	8482	40.99	2	8480	0	0
1177	chrM	1178	G	8263	40.99	2	0	8261	0
1178	chrM	1179	G	8396	41.1	2	0	8394	0
1180	chrM	1181	G	8374	41.17	0	1	8373	0
1181	chrM	1182	C	8476	41.09	0	8476	0	0
1184	chrM	1185	C	8687	40.93	0	8678	0	9
1189	chrM	1190	C	9062	41.29	1	9045	0	16
1190	chrM	1191	C	9012	41.28	1	9010	1	0
1191	chrM	1192	C	9142	41.13	1	9140	0	1
1193	chrM	1194	C	9105	41.1	0	9091	0	14
1196	chrM	1197	G	9077	41.26	25	0	9052	0
1198	chrM	1199	G	8873	41.42	4	1	8868	0
1199	chrM	1200	G	8748	41.4	1	1	8746	0
1201	chrM	1202	G	8939	41.59	0	0	8939	0
1202	chrM	1203	C	8811	41.69	1	8810	0	0
1203	chrM	1204	C	8732	41.65	1	8727	2	2
1205	chrM	1206	G	8717	41.93	1	0	8716	0
1208	chrM	1209	C	8856	41.9	0	8850	1	5
1210	chrM	1211	G	9006	41.9	1	0	9005	0
1215	chrM	1216	C	9420	41.9	2	9408	0	10
1216	chrM	1217	G	9499	41.86	4	0	9494	1
1222	chrM	1223	C	9466	41.78	1	9463	2	0
1223	chrM	1224	C	9352	41.74	0	9349	0	3
1224	chrM	1225	C	9424	41.78	1	9419	1	3
1225	chrM	1226	C	9477	41.79	1	9474	0	2
1226	chrM	1227	G	9544	41.79	270	0	9274	0
1229	chrM	1230	C	9664	41.89	1	9641	1	21
1232	chrM	1233	C	9922	42.05	0	9918	2	2
1233	chrM	1234	C	9904	41.92	1	9894	1	8
1235	chrM	1236	C	9994	42	0	9873	1	120
1237	chrM	1238	C	10098	42.01	1	10094	0	3
1238	chrM	1239	C	9727	41.67	2	9719	2	4
1240	chrM	1241	C	10162	42.07	0	10153	0	9
1241	chrM	1242	C	10148	42.13	0	10134	0	14
1243	chrM	1244	C	9894	42.1	1	9871	0	22
1246	chrM	1247	G	9870	42.17	1	0	9869	0
1247	chrM	1248	C	9991	42.24	1	9990	0	0
1249	chrM	1250	C	9766	42.36	0	9753	1	12
1251	chrM	1252	G	9891	42.28	3	0	9888	0
1252	chrM	1253	C	9801	42.12	0	9800	0	1
1253	chrM	1254	C	9772	42.09	0	9771	0	1
1260	chrM	1261	C	9419	41.95	1	9416	0	2
1261	chrM	1262	C	8954	41.95	0	8953	0	1
1262	chrM	1263	G	9138	42.25	1	1	9136	0
1263	chrM	1264	C	9189	42.22	2	9186	0	1
1264	chrM	1265	C	8850	42.29	1	8847	0	2
1267	chrM	1268	C	9312	42.3	0	9298	0	14
1270	chrM	1271	C	9240	42.11	0	9215	0	25
1272	chrM	1273	G	9245	42.12	2	0	9243	0
1273	chrM	1274	C	9616	42.31	0	9613	0	3
1277	chrM	1278	C	9500	42.26	1	9499	0	0
1278	chrM	1279	C	9356	42.24	0	9352	1	3
1279	chrM	1280	C	9445	42.15	0	9445	0	0
1281	chrM	1282	G	9500	42.13	20	1	9478	1
1284	chrM	1285	G	9611	42.33	4	0	9606	1
1287	chrM	1288	G	9500	42.3	2	0	9497	1
1288	chrM	1289	G	9568	42.23	1	0	9565	2
1289	chrM	1290	C	9668	42.16	0	9667	0	1
1292	chrM	1293	C	9606	42.1	0	9605	0	1
1296	chrM	1297	G	9659	42.05	1	0	9658	0
1300	chrM	1301	G	9466	41.99	1	0	9464	1
1301	chrM	1302	C	9639	42.04	1	9635	1	2
1302	chrM	1303	G	9635	41.99	2	1	9632	0
1303	chrM	1304	C	9699	42.17	0	9698	0	1
1306	chrM	1307	G	9490	41.93	5	0	9485	0
1309	chrM	1310	C	9364	41.74	1	9361	0	2
1310	chrM	1311	C	9190	41.73	3	9187	0	0
1311	chrM	1312	C	9231	41.69	1	9226	3	1
1313	chrM	1314	C	9421	41.73	0	9418	1	2
1314	chrM	1315	G	9377	41.73	2	0	9374	1
1319	chrM	1320	G	9217	41.65	60	2	9155	0
1321	chrM	1322	C	9389	41.8	0	9389	0	0
1322	chrM	1323	G	9192	41.98	0	0	9192	0
1326	chrM	1327	G	9172	41.53	6	1	9165	0
1327	chrM	1328	G	9449	41.64	3	0	9445	1
1329	chrM	1330	C	9291	41.8	0	9282	0	9
1332	chrM	1333	G	9635	41.46	28	0	9607	0
1333	chrM	1334	G	10046	41.56	5	0	10040	1
1335	chrM	1336	G	9645	41.57	2	0	9643	0
1338	chrM	1339	G	9774	41.78	28	1	9745	0
1339	chrM	1340	C	9895	41.84	2	9891	1	1
1340	chrM	1341	C	9797	41.77	2	9789	0	6
1341	chrM	1342	C	9303	41.55	0	9301	1	1
1344	chrM	1345	G	9434	42.05	20	1	9413	0
1346	chrM	1347	G	9359	42	2	3	9354	0
1347	chrM	1348	G	9170	42.2	2	1	9167	0
1349	chrM	1350	G	8970	42.06	2	1	8967	0
1350	chrM	1351	G	9073	42.26	0	0	9073	0
1351	chrM	1352	C	9065	42.29	1	9063	1	0
1354	chrM	1355	G	9119	42.14	7	1	9111	0
1359	chrM	1360	G	8691	41.95	0	0	8690	1
1360	chrM	1361	G	8894	42.24	2	0	8892	0
1361	chrM	1362	G	8931	42.2	0	0	8931	0
1362	chrM	1363	C	8842	42.09	1	8818	0	23
1365	chrM	1366	C	9016	42.13	1	9015	0	0
1371	chrM	1372	C	9160	42.16	1	9157	0	2
1374	chrM	1375	C	9230	42.37	1	9220	1	8
1375	chrM	1376	C	8864	42.27	1	8862	0	1
1376	chrM	1377	C	8999	42.34	0	8999	0	0
1377	chrM	1378	C	8934	42.22	1	8928	1	4
1379	chrM	1380	G	8945	42.18	4	0	8941	0
1384	chrM	1385	C	9226	42.09	0	9225	1	0
1387	chrM	1388	C	9327	42.05	0	9324	0	3
1388	chrM	1389	G	9257	42	4	0	9253	0
1392	chrM	1393	G	9113	41.96	1	0	9112	0
1393	chrM	1394	C	9075	41.98	1	9073	0	1
1394	chrM	1395	C	8953	41.86	2	8950	0	1
1395	chrM	1396	C	8807	41.8	1	8806	0	0
1400	chrM	1401	G	9266	41.97	2	1	9260	3
1404	chrM	1405	C	8904	41.95	1	8903	0	0
1409	chrM	1410	G	8604	41.95	2	0	8601	1
1410	chrM	1411	G	8790	41.93	3	0	8786	1
1411	chrM	1412	G	8864	41.93	15	1	8848	0
1413	chrM	1414	C	8528	41.93	0	8494	2	32
1414	chrM	1415	G	8587	41.89	995	0	7592	0
1417	chrM	1418	G	8727	41.65	70	2	8654	1
1418	chrM	1419	G	8831	41.86	13	0	8817	1
1420	chrM	1421	G	8676	41.78	22	0	8654	0
1421	chrM	1422	G	8951	41.89	344	1	8606	0
1427	chrM	1428	G	8915	41.85	0	0	8915	0
1428	chrM	1429	C	8929	41.69	3	8924	0	2
1430	chrM	1431	G	8870	41.79	5	0	8865	0
1435	chrM	1436	C	9439	41.87	1	9437	0	1
1439	chrM	1440	G	9647	41.87	19	0	9628	0
1441	chrM	1442	G	9510	41.78	8	1	9501	0
1444	chrM	1445	G	9376	41.74	5	1	9370	0
1446	chrM	1447	G	9466	41.76	1	1	9464	0
1448	chrM	1449	G	9266	41.89	1	0	9264	1
1449	chrM	1450	C	9093	41.73	0	9093	0	0
1453	chrM	1454	G	9379	41.77	1	0	9375	3
1456	chrM	1457	G	9210	41.66	4	1	9205	0
1459	chrM	1460	C	9150	41.69	0	9148	0	2
1461	chrM	1462	G	8996	41.6	1	0	8995	0
1462	chrM	1463	G	8747	41.74	2	1	8744	0
1463	chrM	1464	G	9064	41.67	1	1	9061	1
1464	chrM	1465	C	9172	41.79	3	9167	1	1
1465	chrM	1466	C	9130	41.77	1	9126	0	3
1466	chrM	1467	C	9082	41.68	1	9080	0	1
1468	chrM	1469	G	9074	41.71	30	1	9043	0
1471	chrM	1472	G	9053	41.64	0	0	9052	1
1472	chrM	1473	C	9015	41.6	0	9014	0	1
1473	chrM	1474	G	9125	41.58	0	0	9124	1
1474	chrM	1475	C	9180	41.32	0	9177	1	2
1475	chrM	1476	G	9208	41.4	5	0	9203	0
1478	chrM	1479	C	9159	41.09	0	9155	0	4
1480	chrM	1481	C	9159	41.26	0	9156	0	3
1482	chrM	1483	C	9150	41.43	0	9150	0	0
1483	chrM	1484	C	8718	41.45	1	8715	0	2
1484	chrM	1485	G	8899	41.39	1	0	8896	2
1485	chrM	1486	C	8915	41.37	1	8913	0	1
1486	chrM	1487	C	9075	41.28	1	9058	1	15
1487	chrM	1488	C	8956	41.43	1	8955	0	0
1488	chrM	1489	G	8999	41.35	2	2	8994	1
1490	chrM	1491	C	8890	41.32	0	8838	1	51
1492	chrM	1493	C	9046	41.35	1	9042	1	2
1493	chrM	1494	C	8868	41.42	0	8865	0	3
1494	chrM	1495	C	8942	41.41	0	8940	0	2
1496	chrM	1497	C	8953	41.39	0	8944	0	9
1497	chrM	1498	C	8994	41.42	2	8991	0	1
1499	chrM	1500	C	9171	41.37	0	9162	0	9
1502	chrM	1503	G	9137	41.24	1	0	9136	0
1507	chrM	1508	C	8988	41.44	0	8986	0	2
1510	chrM	1511	C	8822	41.65	1	8815	3	3
1514	chrM	1515	G	8494	41.44	6	1	8487	0
1515	chrM	1516	G	8582	41.68	70	1	8511	0
1517	chrM	1518	C	8648	41.69	2	8644	1	1
1524	chrM	1525	C	8776	41.7	0	8776	0	0
1530	chrM	1531	C	8628	41.64	0	8626	0	2
1531	chrM	1532	C	8540	41.72	0	8540	0	0
1532	chrM	1533	C	8552	41.72	0	8551	0	1
1533	chrM	1534	C	8592	41.87	1	8591	0	0
1536	chrM	1537	C	8653	41.98	1	8649	0	3
1537	chrM	1538	G	8468	41.85	2	0	8466	0
1538	chrM	1539	C	8815	41.89	1	8814	0	0
1548	chrM	1549	G	8724	41.45	11	0	8712	1
1550	chrM	1551	G	8601	41.21	3	2	8596	0
1551	chrM	1552	G	8703	41.22	7	0	8695	1
1553	chrM	1554	G	8724	41.24	13	1	8710	0
1555	chrM	1556	C	8758	41.22	0	8756	0	2
1558	chrM	1559	G	8834	41.12	4	0	8830	0
1560	chrM	1561	C	8597	40.96	2	8573	0	22
1561	chrM	1562	G	8589	40.84	1	1	8586	1
1565	chrM	1566	C	8759	40.85	1	8757	1	0
1568	chrM	1569	G	8488	40.84	2	2	8482	2
1569	chrM	1570	G	8676	40.83	1	0	8675	0
1573	chrM	1574	G	8661	40.87	0	1	8660	0
1575	chrM	1576	G	8512	40.85	1	0	8511	0
1578	chrM	1579	C	8169	40.77	0	8165	0	4
1580	chrM	1581	G	8166	40.9	1	0	8164	1
1581	chrM	1582	G	8202	40.85	6	0	8195	1
1585	chrM	1586	G	7931	41.07	1	0	7930	0
1587	chrM	1588	G	7892	41.09	2	0	7890	0
1588	chrM	1589	C	8038	41.17	1	8035	0	2
1590	chrM	1591	C	7943	41.03	0	7943	0	0
1593	chrM	1594	G	8022	40.99	4	0	8018	0
1594	chrM	1595	G	7967	41.13	82	0	7884	1
1596	chrM	1597	C	7893	41.17	7	7884	1	1
1597	chrM	1598	G	7912	41.12	6	2	7904	0
1600	chrM	1601	C	8398	41.1	2	8393	1	2
1601	chrM	1602	C	8357	41.02	0	8356	0	1
1603	chrM	1604	G	8511	40.98	4	0	8507	0
1605	chrM	1606	G	8572	40.99	0	1	8571	0
1607	chrM	1608	G	8239	41.02	1	0	8236	2
1610	chrM	1611	G	8423	41.06	1	0	8422	0
1611	chrM	1612	C	8115	41.01	1	8112	0	2
1616	chrM	1617	C	8045	41.61	0	8044	0	1
1618	chrM	1619	C	8065	41.61	0	8064	0	1
1622	chrM	1623	G	8165	41.56	3	3	8159	0
1623	chrM	1624	C	8225	41.78	0	8225	0	0
1625	chrM	1626	C	8174	41.97	0	8174	0	0
1626	chrM	1627	C	8053	41.96	2	8050	0	1
1627	chrM	1628	C	8063	42.01	0	8061	1	1
1630	chrM	1631	C	8388	42.08	0	8386	1	1
1634	chrM	1635	C	8378	42.32	1	8376	0	1
1636	chrM	1637	C	8547	42.36	0	8545	0	2
1640	chrM	1641	G	8176	42.4	1	0	8175	0
1641	chrM	1642	G	8295	42.51	2	0	8293	0
1643	chrM	1644	G	8176	42.47	0	1	8175	0
1648	chrM	1649	C	8133	42.45	0	8133	0	0
1651	chrM	1652	C	8107	42.33	0	8106	0	1
1656	chrM	1657	C	8119	42.27	0	8118	0	1
1659	chrM	1660	G	8103	42.48	4	0	8099	0
1661	chrM	1662	C	8105	42.38	1	8102	1	1
1662	chrM	1663	C	7872	42.26	1	7870	0	1
1663	chrM	1664	G	8069	42.18	2	0	8066	1
1664	chrM	1665	C	8212	42.01	1	8211	0	0
1666	chrM	1667	C	8174	41.87	2	8167	0	5
1668	chrM	1669	G	8254	41.61	5	0	8249	0
1670	chrM	1671	G	8227	41.63	1	0	8224	2
1671	chrM	1672	C	8082	41.37	1	8080	0	1
1676	chrM	1677	C	8122	41.34	0	8121	1	0
1677	chrM	1678	C	7834	41.22	0	7833	1	0
1680	chrM	1681	G	7815	41.29	3	1	7811	0
1681	chrM	1682	C	8113	41.11	2	8110	0	1
1682	chrM	1683	C	8077	41.05	0	8077	0	0
1683	chrM	1684	C	7916	41.01	0	7916	0	0
1684	chrM	1685	C	7915	40.83	0	7915	0	0
1688	chrM	1689	C	8328	40.68	1	8326	1	0
1689	chrM	1690	C	8178	40.57	0	8177	0	1
1690	chrM	1691	C	8211	40.65	1	8207	0	3
1692	chrM	1693	C	8284	40.6	0	8283	1	0
1694	chrM	1695	C	8289	40.4	0	8282	1	6
1695	chrM	1696	C	8120	40.49	1	8118	0	1
1697	chrM	1698	C	8399	40.32	0	8397	0	2
1698	chrM	1699	C	8316	40.16	0	8313	2	1
1702	chrM	1703	C	8250	40.15	0	8249	0	1
1705	chrM	1706	C	8313	40.45	0	8310	0	3
1706	chrM	1707	C	8181	40.46	0	8180	0	1
1708	chrM	1709	G	8096	40.54	56	1	8039	0
1710	chrM	1711	C	8500	40.8	1	8497	1	1
1713	chrM	1714	C	8587	40.85	0	8586	0	1
1714	chrM	1715	C	8469	40.96	0	8467	0	2
1718	chrM	1719	G	8394	41.08	6	1	8386	1
1719	chrM	1720	C	8433	41.11	1	8432	0	0
1720	chrM	1721	C	8454	41.18	0	8453	0	1
1724	chrM	1725	C	8364	41.4	2	8361	0	1
1725	chrM	1726	C	8360	41.43	0	8359	0	1
1731	chrM	1732	C	8249	41.49	0	8249	0	0
1732	chrM	1733	C	7955	41.18	0	7954	0	1
1733	chrM	1734	C	8087	41.48	1	8084	2	0
1741	chrM	1742	G	8433	41.48	1	0	8431	1
1746	chrM	1747	G	8327	41.3	23	0	8304	0
1747	chrM	1748	G	8354	41.23	0	0	8354	0
1748	chrM	1749	C	8237	41.42	1	8233	0	3
1749	chrM	1750	G	8200	41.42	5	1	8194	0
1753	chrM	1754	G	8148	41.64	7	1	8140	0
1759	chrM	1760	G	8249	41.71	5	0	8244	0
1763	chrM	1764	C	8171	41.57	0	8171	0	0
1764	chrM	1765	C	7973	41.46	0	7966	1	6
1766	chrM	1767	G	7800	41.58	9	0	7791	0
1767	chrM	1768	G	8030	41.56	0	0	8030	0
1768	chrM	1769	C	7992	41.55	0	7991	0	1
1769	chrM	1770	G	8073	41.47	1	0	8071	1
1770	chrM	1771	C	8241	41.42	3	8237	0	1
1775	chrM	1776	G	8385	40.87	11	0	8374	0
1781	chrM	1782	G	7858	40.71	2	1	7855	0
1784	chrM	1785	C	7661	41.08	0	7655	3	3
1785	chrM	1786	C	7298	41.2	2	7296	0	0
1786	chrM	1787	G	7346	41.21	1	1	7344	0
1787	chrM	1788	C	7218	41.26	0	7215	2	1
1790	chrM	1791	G	7025	41.08	0	0	7025	0
1791	chrM	1792	G	7040	40.96	0	1	7039	0
1792	chrM	1793	G	7151	41.14	5	0	7146	0
1796	chrM	1797	G	6969	40.99	14	0	6955	0
1799	chrM	1800	G	6824	40.9	2	0	6822	0
1811	chrM	1812	C	6874	40.43	1	6871	0	2
1812	chrM	1813	C	6723	40.41	0	6722	0	1
1815	chrM	1816	G	6772	39.94	1	1	6770	0
1816	chrM	1817	C	6833	40.02	0	6832	1	0
1825	chrM	1826	G	7326	39.81	1	0	7325	0
1826	chrM	1827	C	7554	40.05	0	7553	0	1
1829	chrM	1830	G	7191	40.08	5	0	7186	0
1830	chrM	1831	G	7448	40.12	115	0	7332	1
1832	chrM	1833	C	7506	40.09	0	7502	0	4
1836	chrM	1837	C	7840	40.17	1	7837	1	1
1837	chrM	1838	C	7919	40.03	2	7917	0	0
1838	chrM	1839	C	7855	39.92	0	7853	0	2
1839	chrM	1840	C	7830	40.14	0	7828	0	2
1844	chrM	1845	C	7919	40.41	0	7915	0	4
1845	chrM	1846	C	7659	40.21	1	7656	0	2
1848	chrM	1849	C	7636	40.29	0	7623	0	13
1850	chrM	1851	G	7696	40.17	1	0	7695	0
1851	chrM	1852	C	7861	40.36	0	7859	1	1
1857	chrM	1858	G	7849	40.74	0	0	7849	0
1864	chrM	1865	C	7954	41.12	0	7953	1	0
1867	chrM	1868	G	8024	41.06	5	0	8019	0
1874	chrM	1875	C	8472	41.6	0	8472	0	0
1878	chrM	1879	G	8560	41.7	0	0	8560	0
1879	chrM	1880	C	8708	41.68	1	8707	0	0
1882	chrM	1883	G	8759	41.9	10	0	8748	1
1883	chrM	1884	G	8979	41.92	9	0	8968	2
1885	chrM	1886	G	8933	41.79	4	0	8929	0
1887	chrM	1888	G	8848	41.76	5	1	8842	0
1888	chrM	1889	C	8850	41.59	1	8848	0	1
1889	chrM	1890	C	8722	41.64	0	8721	1	0
1893	chrM	1894	G	8745	41.29	0	0	8745	0
1894	chrM	1895	C	8628	41.28	1	8627	0	0
1898	chrM	1899	G	8229	41.31	18	0	8211	0
1900	chrM	1901	C	8153	41.16	0	8152	0	1
1901	chrM	1902	C	7899	41.19	0	7899	0	0
1902	chrM	1903	C	7965	41.25	0	7961	1	3
1903	chrM	1904	C	7882	41.1	0	7882	0	0
1904	chrM	1905	C	7721	40.93	1	7719	0	1
1905	chrM	1906	G	7709	40.93	3	0	7706	0
1909	chrM	1910	C	8435	40.97	0	8434	0	1
1910	chrM	1911	C	8142	40.81	0	8140	1	1
1912	chrM	1913	G	7801	40.7	151	0	7650	0
1914	chrM	1915	C	7961	40.87	1	7960	0	0
1915	chrM	1916	G	7828	40.77	3	0	7825	0
1917	chrM	1918	G	7944	40.83	0	0	7944	0
1918	chrM	1919	C	7814	40.56	0	7814	0	0
1921	chrM	1922	C	8269	40.51	0	8266	0	3
1922	chrM	1923	C	8180	40.35	0	8178	1	1
1926	chrM	1927	G	7934	40.32	6	0	7928	0
1929	chrM	1930	C	7947	40.57	1	7946	0	0
1931	chrM	1932	G	7900	40.48	0	1	7899	0
1932	chrM	1933	C	8356	40.95	1	8355	0	0
1938	chrM	1939	G	8533	41	8	0	8524	1
1940	chrM	1941	G	8426	41.23	0	0	8425	1
1941	chrM	1942	C	8613	41.43	2	8608	0	3
1943	chrM	1944	C	8829	41.47	0	8826	1	2
1945	chrM	1946	C	9037	41.52	0	9035	0	2
1946	chrM	1947	C	8930	41.48	1	8926	0	3
1947	chrM	1948	C	9120	41.46	0	9120	0	0
1948	chrM	1949	G	9087	41.57	0	0	9086	1
1950	chrM	1951	C	9143	41.38	0	9047	2	94
1954	chrM	1955	G	8824	41.71	1	0	8823	0
1957	chrM	1958	G	8847	41.75	0	1	8845	1
1958	chrM	1959	C	8910	41.79	0	8908	0	2
1965	chrM	1966	G	9129	41.83	0	0	9129	0
1967	chrM	1968	G	8985	41.79	0	0	8984	1
1968	chrM	1969	G	8963	41.71	1	1	8959	2
1969	chrM	1970	G	9122	42	15	0	9107	0
1972	chrM	1973	G	9300	41.81	5	0	9295	0
1980	chrM	1981	G	9809	41.37	1	0	9808	0
1981	chrM	1982	G	9714	41.44	5	1	9708	0
1984	chrM	1985	G	9241	41.25	11	0	9228	2
1986	chrM	1987	G	9300	41.17	15	0	9285	0
1987	chrM	1988	G	9443	41.06	0	0	9443	0
1988	chrM	1989	C	9550	41.1	0	9548	0	2
1989	chrM	1990	G	9455	41.12	44	1	9410	0
1991	chrM	1992	C	9564	41.14	1	9563	0	0
1995	chrM	1996	C	9626	40.92	0	9624	1	1
1996	chrM	1997	C	9693	41.02	2	9690	0	1
1999	chrM	2000	C	9824	41.1	0	9817	1	6
2000	chrM	2001	C	9671	41.13	1	9667	0	3
2001	chrM	2002	G	9797	41.15	5	0	9792	0
2003	chrM	2004	G	10068	41.26	4	0	10063	1
2004	chrM	2005	C	9965	41.2	0	9964	0	1
2005	chrM	2006	C	9775	41.19	1	9771	1	2
2007	chrM	2008	G	9901	41.06	1	2	9898	0
2008	chrM	2009	G	10060	41.13	2	0	10058	0
2010	chrM	2011	G	10168	40.99	6	1	10161	0
2014	chrM	2015	G	9959	41.03	0	0	9959	0
2015	chrM	2016	C	9784	40.98	1	9782	1	0
2017	chrM	2018	G	9572	41.03	1	0	9570	1
2018	chrM	2019	G	9596	41.2	0	0	9596	0
2021	chrM	2022	G	9497	41.17	2	0	9495	0
2023	chrM	2024	C	9257	41.07	0	9196	0	61
2024	chrM	2025	C	9064	40.94	0	9061	1	2
2027	chrM	2028	G	9328	40.93	7	0	9321	0
2031	chrM	2032	G	9221	40.89	7	0	9214	0
2035	chrM	2036	C	9261	40.94	0	9256	1	4
2039	chrM	2040	G	9162	41.08	0	0	9161	1
2042	chrM	2043	C	8737	41.17	0	8734	0	3
2045	chrM	2046	C	8989	41.23	1	8987	1	0
2055	chrM	2056	G	8664	41.4	7	1	8656	0
2056	chrM	2057	C	8561	41.4	1	8557	1	2
2057	chrM	2058	C	8677	41.16	1	8668	0	8
2058	chrM	2059	C	8687	41.24	1	8682	1	3
2060	chrM	2061	C	8971	41.1	1	8969	0	1
2062	chrM	2063	G	8909	40.9	5	0	8904	0
2065	chrM	2066	C	8942	40.94	1	8940	1	0
2066	chrM	2067	C	8814	40.77	0	8813	0	1
2067	chrM	2068	C	8847	40.71	0	8847	0	0
2069	chrM	2070	C	8904	40.52	0	8893	0	11
2075	chrM	2076	C	8483	40.6	0	8479	1	3
2076	chrM	2077	C	8075	40.49	0	8075	0	0
2077	chrM	2078	C	7941	40.46	0	7941	0	0
2078	chrM	2079	C	7906	40.6	0	7905	0	1
2081	chrM	2082	G	7795	40.45	1	0	7793	1
2091	chrM	2092	C	7417	39.86	0	7417	0	0
2093	chrM	2094	G	7371	39.8	0	2	7369	0
2097	chrM	2098	G	7437	39.72	2	0	7435	0
2099	chrM	2100	C	7923	39.9	0	7902	0	21
2100	chrM	2101	C	7705	39.88	3	7701	0	1
2104	chrM	2105	G	7917	39.95	10	0	7906	1
2106	chrM	2107	G	7672	39.8	1	1	7670	0
2107	chrM	2108	G	7838	39.82	4	0	7833	1
2110	chrM	2111	C	8119	40.1	0	8118	1	0
2112	chrM	2113	G	8082	40.01	1	0	8081	0
2113	chrM	2114	C	8110	40.12	0	8110	0	0
2115	chrM	2116	C	8307	40.07	1	8305	0	1
2119	chrM	2120	G	8177	39.97	0	0	8176	1
2120	chrM	2121	G	8098	39.87	20	0	8077	1
2122	chrM	2123	C	8196	40.26	0	8195	1	0
2124	chrM	2125	C	8150	40.42	1	8149	0	0
2127	chrM	2128	G	8178	40.32	5	1	8171	1
2128	chrM	2129	G	8341	40.31	5	0	8334	2
2135	chrM	2136	C	8237	40.17	1	8235	1	0
2136	chrM	2137	C	8281	40.05	0	8281	0	0
2139	chrM	2140	G	8398	40.08	0	1	8397	0
2142	chrM	2143	G	8326	39.85	8	0	8318	0
2144	chrM	2145	G	8195	39.95	23	0	8172	0
2146	chrM	2147	G	8031	40.11	114	0	7917	0
2148	chrM	2149	G	8016	40.32	1030	1	6985	0
2161	chrM	2162	C	8302	40.48	1	8252	1	48
2163	chrM	2164	C	8811	40.14	0	8811	0	0
2164	chrM	2165	C	8745	39.93	1	8742	0	2
2165	chrM	2166	C	8939	40.03	0	8939	0	0
2169	chrM	2170	G	9295	39.78	3	1	9291	0
2172	chrM	2173	G	8773	39.83	4	1	8768	0
2173	chrM	2174	G	9018	39.91	0	0	9018	0
2174	chrM	2175	C	9256	40	0	9254	1	1
2175	chrM	2176	C	8976	39.94	0	8972	0	4
2181	chrM	2182	G	8754	40.16	1	0	8753	0
2182	chrM	2183	C	8555	40.28	0	8552	1	2
2184	chrM	2185	G	8426	40.36	2	1	8423	0
2185	chrM	2186	C	8519	40.58	0	8518	1	0
2186	chrM	2187	C	8503	40.52	0	8502	0	1
2188	chrM	2189	C	8694	40.38	1	8692	0	1
2189	chrM	2190	C	8603	40.32	2	8601	0	0
2196	chrM	2197	G	9163	40.27	1	1	9161	0
2200	chrM	2201	G	8960	40.54	0	1	8959	0
2201	chrM	2202	C	8940	40.47	2	8936	0	2
2202	chrM	2203	G	8996	40.45	2	0	8994	0
2205	chrM	2206	C	9124	40.44	0	9123	1	0
2208	chrM	2209	G	9472	40.29	1	0	9471	0
2209	chrM	2210	C	9507	40.43	0	9504	2	1
2211	chrM	2212	C	9348	40.44	0	9345	0	3
2214	chrM	2215	C	9368	40.45	1	9365	1	1
2216	chrM	2217	C	9576	40.43	0	9576	0	0
2217	chrM	2218	C	9410	40.45	1	9409	0	0
2218	chrM	2219	C	9473	40.57	2	9469	1	1
2220	chrM	2221	C	9562	40.68	0	9561	1	0
2223	chrM	2224	C	9443	40.84	0	9440	1	2
2224	chrM	2225	C	9306	40.86	1	9305	0	0
2233	chrM	2234	C	9313	41.49	0	9313	0	0
2234	chrM	2235	C	9170	41.31	3	9164	0	3
2235	chrM	2236	C	9180	41.41	1	9178	0	1
2239	chrM	2240	C	9298	41.18	0	9297	0	1
2246	chrM	2247	C	8953	40.8	0	8952	1	0
2248	chrM	2249	G	8736	40.88	1	1	8733	1
2251	chrM	2252	C	9010	41.07	0	9009	1	0
2253	chrM	2254	C	9054	41.03	1	9049	2	2
2254	chrM	2255	C	8962	40.95	1	8959	0	2
2256	chrM	2257	C	9064	41.02	2	9056	1	5
2258	chrM	2259	C	9089	40.88	1	9088	0	0
2260	chrM	2261	C	9061	40.85	0	9061	0	0
2261	chrM	2262	C	9008	40.81	2	9003	1	2
2262	chrM	2263	C	9019	40.7	1	9018	0	0
2267	chrM	2268	G	8680	40.51	2	1	8676	1
2268	chrM	2269	G	8964	40.58	80	1	8881	2
2270	chrM	2271	C	8895	40.43	0	8895	0	0
2271	chrM	2272	C	8789	40.52	1	8785	0	3
2275	chrM	2276	C	9309	39.94	0	9308	0	1
2279	chrM	2280	C	9169	39.9	0	9166	1	2
2281	chrM	2282	C	9366	39.67	1	9365	0	0
2282	chrM	2283	C	8983	39.67	1	8980	0	2
2283	chrM	2284	C	9179	39.58	0	9179	0	0
2288	chrM	2289	G	9174	39.36	3	0	9171	0
2291	chrM	2292	G	8850	39.22	4	0	8846	0
2294	chrM	2295	C	8861	39.46	0	8859	2	0
2299	chrM	2300	G	8799	39.39	0	0	8799	0
2303	chrM	2304	G	9117	39.51	1	0	9116	0
2309	chrM	2310	G	9011	39.57	2	1	9008	0
2313	chrM	2314	C	8840	39.99	0	8840	0	0
2316	chrM	2317	G	8868	40.13	1	1	8866	0
2321	chrM	2322	C	9314	40.23	0	9311	1	2
2325	chrM	2326	C	9319	40.36	0	9312	0	7
2327	chrM	2328	C	9281	40.4	0	9271	0	10
2328	chrM	2329	C	9281	40.5	2	9271	1	7
2330	chrM	2331	C	9399	40.62	1	9353	1	44
2331	chrM	2332	C	9176	40.59	2	9170	0	4
2332	chrM	2333	G	9455	40.48	2	1	9451	1
2333	chrM	2334	C	9473	40.64	0	9473	0	0
2338	chrM	2339	G	9492	40.75	3	1	9486	2
2339	chrM	2340	C	9414	41.08	0	9413	1	0
2340	chrM	2341	C	9438	41.15	0	9435	1	2
2342	chrM	2343	G	9254	41.18	3	1	9250	0
2343	chrM	2344	C	9405	41.31	0	9405	0	0
2344	chrM	2345	G	9471	41.34	0	2	9469	0
2346	chrM	2347	C	9313	41.55	0	9257	0	56
2348	chrM	2349	G	9211	41.46	9	1	9201	0
2356	chrM	2357	C	9578	41.73	0	9578	0	0
2358	chrM	2359	C	9249	41.7	0	9249	0	0
2360	chrM	2361	G	9252	41.7	6	0	9246	0
2363	chrM	2364	C	9475	41.79	0	9474	0	1
2365	chrM	2366	G	9496	41.8	27	0	9468	1
2367	chrM	2368	C	9562	41.76	0	9558	1	3
2374	chrM	2375	C	9483	41.63	0	9482	1	0
2376	chrM	2377	G	9350	41.55	0	0	9349	1
2377	chrM	2378	C	9408	41.38	0	9408	0	0
2378	chrM	2379	C	9393	41.4	0	9391	1	1
2379	chrM	2380	C	9405	41.38	0	9405	0	0
2385	chrM	2386	C	9626	41.06	0	9620	0	6
2388	chrM	2389	C	9547	41.02	0	9547	0	0
2392	chrM	2393	C	9080	40.88	1	9073	0	6
2395	chrM	2396	C	8932	40.63	1	8928	1	2
2396	chrM	2397	C	8854	40.5	0	8853	0	1
2399	chrM	2400	C	8902	40.51	0	8902	0	0
2402	chrM	2403	G	8773	40.24	3	1	8768	1
2404	chrM	2405	C	8802	40.26	1	8789	0	12
2412	chrM	2413	C	8642	39.7	1	8641	0	0
2413	chrM	2414	C	8457	39.52	0	8456	0	1
2414	chrM	2415	C	8665	39.73	0	8664	0	1
2416	chrM	2417	C	8720	39.86	0	8710	0	10
2418	chrM	2419	C	8645	39.64	0	8643	1	1
2420	chrM	2421	G	8534	39.74	6	0	8526	2
2422	chrM	2423	C	8550	39.98	0	8434	1	115
2425	chrM	2426	C	8610	39.94	1	8604	0	5
2426	chrM	2427	C	8482	39.84	0	8476	0	6
2427	chrM	2428	C	8413	39.99	1	8412	0	0
2430	chrM	2431	C	8550	40.05	1	8546	1	2
2432	chrM	2433	C	8485	39.97	0	8483	2	0
2434	chrM	2435	G	8295	39.85	10	0	8285	0
2435	chrM	2436	G	8369	40.02	0	2	8366	1
2436	chrM	2437	C	8226	40.11	0	8225	0	1
2439	chrM	2440	G	8196	40.24	0	0	8196	0
2440	chrM	2441	C	8257	40.19	0	8257	0	0
2442	chrM	2443	C	8387	40.27	0	8367	0	20
2447	chrM	2448	G	8232	40.57	2	0	8229	1
2448	chrM	2449	G	8440	40.89	3	1	8435	1
2452	chrM	2453	G	8176	40.87	3	1	8172	0
2453	chrM	2454	G	8213	41.08	0	0	8213	0
2463	chrM	2464	G	8115	41.82	3	0	8112	0
2469	chrM	2470	G	8098	41.76	2	0	8096	0
2470	chrM	2471	G	8173	41.8	6	0	8167	0
2473	chrM	2474	C	8131	42.04	2	8129	0	0
2475	chrM	2476	C	8039	41.83	2	8034	0	3
2476	chrM	2477	G	7985	41.83	1	1	7983	0
2477	chrM	2478	G	7985	41.85	0	1	7983	1
2478	chrM	2479	C	7970	41.9	0	7966	1	3
2483	chrM	2484	C	7858	41.5	0	7856	1	1
2487	chrM	2488	C	7760	41.49	0	7755	0	5
2488	chrM	2489	C	7488	41.11	0	7486	0	2
2489	chrM	2490	C	7688	41.37	1	7683	0	4
2490	chrM	2491	C	7569	41.51	0	7569	0	0
2491	chrM	2492	G	7588	41.51	9	0	7579	0
2492	chrM	2493	C	7707	41.48	0	7707	0	0
2493	chrM	2494	C	7563	41.25	0	7561	0	2
2495	chrM	2496	G	7582	41.43	1	0	7581	0
2500	chrM	2501	C	7341	41.16	0	7339	1	1
2501	chrM	2502	C	7093	40.92	1	7090	1	1
2507	chrM	2508	C	7329	40.85	0	7326	1	2
2510	chrM	2511	C	7497	40.9	0	7488	0	9
2512	chrM	2513	C	7781	40.62	0	7780	0	1
2513	chrM	2514	C	7569	40.31	0	7566	0	3
2515	chrM	2516	C	7349	40.22	0	7338	0	11
2518	chrM	2519	G	7385	40.18	0	0	7384	1
2519	chrM	2520	C	7687	40.12	0	7686	0	1
2522	chrM	2523	C	7363	40.29	0	7351	0	12
2524	chrM	2525	C	7710	40.4	0	7710	0	0
2525	chrM	2526	C	7736	40.35	1	7735	0	0
2527	chrM	2528	G	7735	40.13	1	0	7732	2
2533	chrM	2534	G	7999	40.71	3	0	7995	1
2535	chrM	2536	G	8111	40.94	2	0	8108	1
2536	chrM	2537	G	7831	41.13	0	2	7829	0
2537	chrM	2538	C	7988	41.2	0	7987	1	0
2539	chrM	2540	C	8125	41.18	0	8125	0	0
2540	chrM	2541	C	8270	41.08	1	8266	0	3
2541	chrM	2542	G	8286	41.14	0	0	8286	0
2542	chrM	2543	C	8433	41.2	0	8433	0	0
2543	chrM	2544	C	8528	41.17	1	8522	1	4
2545	chrM	2546	G	8701	41.35	3	0	8697	1
2546	chrM	2547	C	8851	41.41	0	8850	1	0
2547	chrM	2548	C	8842	41.39	0	8840	0	2
2548	chrM	2549	C	8833	41.43	0	8832	1	0
2550	chrM	2551	G	9070	41.32	0	0	9069	1
2552	chrM	2553	G	9310	41.46	11	1	9298	0
2554	chrM	2555	C	9316	41.57	0	9316	0	0
2556	chrM	2557	C	9456	41.62	0	9455	0	1
2559	chrM	2560	G	9798	41.82	1	1	9796	0
2565	chrM	2566	C	9789	42.25	0	9786	2	1
2566	chrM	2567	G	9626	42.21	5	0	9621	0
2567	chrM	2568	G	9458	42.29	1	0	9457	0
2568	chrM	2569	C	9547	42.39	1	9546	0	0
2569	chrM	2570	C	9523	42.43	0	9520	0	3
2570	chrM	2571	G	9732	42.31	2	0	9730	0
2571	chrM	2572	C	9958	42.41	1	9956	1	0
2572	chrM	2573	G	9881	42.33	5	0	9874	2
2573	chrM	2574	G	9943	42.38	8	2	9933	0
2576	chrM	2577	C	9821	42.15	1	9819	0	1
2577	chrM	2578	C	9641	42.17	0	9637	0	4
2578	chrM	2579	C	9679	42.04	0	9677	1	1
2582	chrM	2583	C	9608	42.02	1	9605	0	2
2583	chrM	2584	C	9360	42.2	1	9359	0	0
2584	chrM	2585	G	9255	42.26	1	1	9253	0
2586	chrM	2587	G	9250	42.45	1	0	9249	0
2587	chrM	2588	C	9050	42.38	1	9047	1	1
2591	chrM	2592	G	9309	42.15	3	0	9306	0
2592	chrM	2593	G	9406	42.1	0	0	9406	0
2595	chrM	2596	G	9256	42.04	2	0	9254	0
2596	chrM	2597	C	9418	42.09	2	9415	0	1
2602	chrM	2603	C	8892	41.76	1	8885	2	4
2604	chrM	2605	C	8571	41.62	0	8566	2	3
2607	chrM	2608	G	8477	41.87	1	1	8475	0
2610	chrM	2611	C	8592	41.72	1	8575	0	16
2611	chrM	2612	C	8666	41.64	2	8664	0	0
2619	chrM	2620	G	8548	41.55	0	0	8547	1
2620	chrM	2621	G	8290	41.44	0	0	8289	1
2621	chrM	2622	G	8647	41.65	17	0	8629	1
2623	chrM	2624	C	8727	41.61	0	8726	0	1
2624	chrM	2625	C	8622	41.34	0	8620	1	1
2626	chrM	2627	G	9014	41.34	2	0	9012	0
2630	chrM	2631	G	9027	41.39	4	1	9022	0
2634	chrM	2635	G	8566	41.62	1	0	8564	1
2635	chrM	2636	G	8444	41.74	0	1	8443	0
2636	chrM	2637	C	8808	41.78	0	8806	1	1
2638	chrM	2639	C	8902	41.81	2	8886	0	14
2639	chrM	2640	C	8898	41.81	1	8892	0	5
2641	chrM	2642	C	8975	41.99	0	8972	1	2
2642	chrM	2643	G	8982	41.97	25	0	8957	0
2644	chrM	2645	G	8903	41.95	3	0	8899	1
2645	chrM	2646	G	8831	42.12	1	0	8830	0
2646	chrM	2647	G	9025	42.08	1	0	9023	1
2649	chrM	2650	C	9106	42.04	0	9083	1	22
2651	chrM	2652	G	9298	42.03	3	0	9293	2
2652	chrM	2653	C	9124	41.88	2	9120	2	0
2654	chrM	2655	G	9234	41.91	2	1	9231	0
2656	chrM	2657	C	9250	41.94	0	8999	2	249
2658	chrM	2659	C	9317	41.97	0	9286	1	30
2662	chrM	2663	C	9438	42.15	1	9436	0	1
2669	chrM	2670	C	8843	42.27	0	8842	0	1
2670	chrM	2671	C	8819	42.07	0	8813	2	4
2672	chrM	2673	G	8770	42.01	0	0	8768	2
2674	chrM	2675	G	8814	41.87	1	0	8813	0
2680	chrM	2681	G	9053	41.74	7	1	9044	1
2682	chrM	2683	C	8972	41.81	0	8967	0	5
2683	chrM	2684	C	8605	41.52	2	8597	1	5
2685	chrM	2686	G	8701	41.81	0	1	8700	0
2686	chrM	2687	C	8998	41.78	0	8997	0	1
2687	chrM	2688	C	8935	41.8	2	8932	0	1
2688	chrM	2689	C	8885	41.67	0	8884	0	1
2689	chrM	2690	G	9116	41.7	3	0	9112	1
2691	chrM	2692	G	9105	41.69	17	1	9087	0
2694	chrM	2695	G	9242	41.76	8	0	9234	0
2696	chrM	2697	G	8996	41.83	11	0	8985	0
2697	chrM	2698	G	9113	41.9	0	0	9112	1
2698	chrM	2699	C	8825	41.79	1	8824	0	0
2699	chrM	2700	G	8978	41.56	1	0	8977	0
2700	chrM	2701	G	8987	41.61	0	1	8985	1
2701	chrM	2702	G	8983	41.5	1	0	8982	0
2702	chrM	2703	C	8975	41.64	1	8971	1	2
2707	chrM	2708	C	9119	41.59	0	9117	1	1
2709	chrM	2710	C	8908	41.46	0	8907	0	1
2711	chrM	2712	G	8799	41.2	1	1	8797	0
2712	chrM	2713	C	9009	41.34	0	9008	0	1
2715	chrM	2716	G	8775	41.3	110	0	8664	1
2717	chrM	2718	C	8998	41.4	0	8995	1	2
2718	chrM	2719	G	8878	41.32	7	0	8869	2
2720	chrM	2721	G	8726	41.24	11	1	8713	1
2723	chrM	2724	G	8817	41.23	25	0	8792	0
2725	chrM	2726	C	8900	41.03	2	8896	2	0
2726	chrM	2727	C	8568	40.74	0	8565	1	2
2727	chrM	2728	C	8779	40.84	1	8776	1	1
2731	chrM	2732	G	8501	40.71	0	2	8499	0
2732	chrM	2733	G	8568	40.79	1	0	8566	1
2734	chrM	2735	G	8419	40.93	0	0	8419	0
2735	chrM	2736	C	8135	40.75	0	8132	0	3
2750	chrM	2751	G	7947	40.8	1	0	7946	0
2751	chrM	2752	C	7856	40.78	1	7855	0	0
2755	chrM	2756	C	8307	40.71	0	8307	0	0
2757	chrM	2758	G	8358	40.49	4	2	8352	0
2760	chrM	2761	C	8448	40.8	0	8447	0	1
2761	chrM	2762	C	8355	40.77	0	8354	0	1
2765	chrM	2766	C	8515	40.93	0	8514	0	1
2769	chrM	2770	C	8498	41.27	0	8497	1	0
2770	chrM	2771	C	8296	41.15	1	8294	0	1
2771	chrM	2772	C	8213	41.35	0	8213	0	0
2773	chrM	2774	C	8011	41.38	1	8009	0	1
2775	chrM	2776	G	7848	41.29	2	0	7845	1
2776	chrM	2777	G	8055	41.52	4	0	8051	0
2778	chrM	2779	C	8036	41.63	0	8019	1	16
2779	chrM	2780	C	8002	41.62	0	7999	1	2
2784	chrM	2785	C	7843	41.7	0	7843	0	0
2787	chrM	2788	C	7890	42.02	0	7890	0	0
2788	chrM	2789	C	7823	41.92	1	7821	1	0
2792	chrM	2793	C	7566	41.78	0	7566	0	0
2793	chrM	2794	C	7466	41.76	1	7464	0	1
2795	chrM	2796	G	7202	41.72	1	0	7201	0
2796	chrM	2797	C	7367	41.87	1	7365	0	1
2808	chrM	2809	C	7086	41.27	1	7085	0	0
2809	chrM	2810	G	7075	41.29	0	0	7073	2
2810	chrM	2811	G	7220	41.31	1	1	7218	0
2813	chrM	2814	G	7384	41.29	2	0	7382	0
2814	chrM	2815	G	7428	41.11	1	0	7427	0
2815	chrM	2816	G	7670	41.15	13	2	7655	0
2816	chrM	2817	G	7717	41.21	0	1	7716	0
2817	chrM	2818	C	7757	41.04	0	7756	0	1
2818	chrM	2819	G	7767	41.07	10	0	7757	0
2820	chrM	2821	C	8146	40.97	1	8141	0	4
2821	chrM	2822	C	8113	40.71	0	8109	1	3
2823	chrM	2824	C	7942	40.6	1	7924	0	17
2824	chrM	2825	G	7781	40.55	1	0	7780	0
2825	chrM	2826	G	8085	40.54	21	0	8064	0
2827	chrM	2828	G	8070	40.43	0	0	8069	1
2828	chrM	2829	C	7871	40.34	0	7870	0	1
2830	chrM	2831	G	7723	40.22	3	0	7720	0
2833	chrM	2834	C	7984	40.09	0	7982	0	2
2834	chrM	2835	C	7730	40.01	0	7729	0	1
2835	chrM	2836	C	7756	39.9	0	7756	0	0
2838	chrM	2839	C	7905	39.64	1	7904	0	0
2839	chrM	2840	C	7693	39.57	0	7692	0	1
2841	chrM	2842	C	7562	39.62	2	7551	0	9
2842	chrM	2843	C	7346	39.54	1	7345	0	0
2843	chrM	2844	G	7584	39.56	12	0	7571	1
2845	chrM	2846	G	7589	39.44	1	0	7588	0
2846	chrM	2847	C	7676	39.48	76	7599	0	1
2848	chrM	2849	G	7795	39.43	2	0	7793	0
2851	chrM	2852	C	7798	39.49	0	7797	0	1
2854	chrM	2855	G	7968	39.59	3	0	7965	0
2855	chrM	2856	C	8138	39.83	0	8136	1	1
2859	chrM	2860	G	8237	39.9	12	0	8225	0
2861	chrM	2862	C	8446	40.13	0	8444	1	1
2864	chrM	2865	C	8388	40.46	0	8383	1	4
2866	chrM	2867	C	8500	40.53	1	8497	0	2
2867	chrM	2868	C	8438	40.5	0	8436	1	1
2869	chrM	2870	G	8470	40.55	1	2	8467	0
2871	chrM	2872	C	8581	40.75	0	8569	0	12
2875	chrM	2876	G	8635	40.74	0	0	8635	0
2876	chrM	2877	C	8745	40.84	0	8744	1	0
2877	chrM	2878	G	8756	40.84	6	3	8747	0
2880	chrM	2881	C	9136	41.12	0	9136	0	0
2883	chrM	2884	C	8918	40.93	1	8914	0	3
2888	chrM	2889	C	8719	40.57	0	8718	1	0
2890	chrM	2891	C	8648	40.63	0	8646	0	2
2895	chrM	2896	G	8141	40.7	4	0	8137	0
2898	chrM	2899	C	8519	40.73	1	8487	0	31
2899	chrM	2900	C	8241	40.65	1	8238	0	2
2905	chrM	2906	C	8284	40.55	0	8281	1	2
2908	chrM	2909	G	7920	40.62	34	0	7886	0
2910	chrM	2911	C	8118	40.85	0	8115	0	3
2911	chrM	2912	C	7977	40.74	0	7974	0	3
2914	chrM	2915	C	8015	40.61	0	8014	0	1
2915	chrM	2916	G	7869	40.47	2	1	7866	0
2916	chrM	2917	G	8072	40.39	11	0	8059	2
2919	chrM	2920	C	8099	40.49	0	8099	0	0
2922	chrM	2923	G	8223	40.22	1	0	8222	0
2926	chrM	2927	C	8217	40.17	1	8215	0	1
2927	chrM	2928	C	7915	39.96	1	7910	2	2
2928	chrM	2929	C	8033	40.04	0	8030	1	2
2931	chrM	2932	G	8123	40.18	4	0	8119	0
2932	chrM	2933	G	8246	39.99	41	0	8204	1
2933	chrM	2934	G	8359	40.14	139	1	8219	0
2938	chrM	2939	C	8023	40.43	0	8015	1	7
2940	chrM	2941	G	7904	40.56	2	0	7901	1
2941	chrM	2942	C	8038	40.95	0	8034	1	3
2942	chrM	2943	G	8003	40.96	2	0	8001	0
2943	chrM	2944	C	7988	40.94	0	7986	0	2
2947	chrM	2948	C	8326	40.88	0	7616	1	709
2948	chrM	2949	C	8397	40.7	0	8215	0	182
2953	chrM	2954	C	8394	40.82	0	8378	0	16
2956	chrM	2957	G	8229	41.09	2	1	8226	0
2958	chrM	2959	G	8557	41.15	2	1	8553	1
2960	chrM	2961	C	8701	41.26	0	8687	0	14
2961	chrM	2962	C	8613	40.93	3	8608	0	2
2966	chrM	2967	C	9047	41.09	1	9045	0	1
2969	chrM	2970	C	9232	41.16	0	9231	1	0
2974	chrM	2975	G	8907	41.06	0	0	8907	0
2975	chrM	2976	G	8848	40.96	0	1	8847	0
2976	chrM	2977	G	9193	40.99	1	0	9192	0
2981	chrM	2982	C	9141	41.21	0	9136	1	4
2982	chrM	2983	G	9140	41.21	24	0	9116	0
2984	chrM	2985	C	9223	41.18	0	9221	0	2
2985	chrM	2986	C	9095	41.17	0	9092	0	3
2987	chrM	2988	C	9368	41.24	1	9345	1	21
2988	chrM	2989	G	9360	41.27	16	1	9343	0
2991	chrM	2992	G	9517	41.08	1	2	9513	1
2994	chrM	2995	G	9471	41.19	2	1	9468	0
2995	chrM	2996	G	9632	40.99	32	0	9598	2
2998	chrM	2999	C	9573	41.08	0	9562	1	10
3000	chrM	3001	G	9613	40.96	3	2	9608	0
3001	chrM	3002	G	9607	41.02	53	0	9554	0
3003	chrM	3004	C	9902	41.14	1	9898	1	2
3006	chrM	3007	C	9683	40.87	0	9626	1	56
3007	chrM	3008	C	9746	40.84	1	9741	1	3
3008	chrM	3009	C	9949	40.93	1	9945	0	3
3009	chrM	3010	G	9775	41.03	11	0	9764	0
3012	chrM	3013	G	9677	41	0	0	9675	2
3013	chrM	3014	G	10026	41.09	1	2	10022	1
3015	chrM	3016	G	9893	41.23	1	0	9892	0
3016	chrM	3017	C	9762	41.24	2	9755	1	4
3018	chrM	3019	G	9802	41.35	4	0	9798	0
3019	chrM	3020	C	9690	41.55	0	9689	0	1
3020	chrM	3021	C	9675	41.54	0	9674	1	0
3021	chrM	3022	G	9683	41.47	1	0	9682	0
3022	chrM	3023	C	9644	41.43	1	9643	0	0
3030	chrM	3031	G	9873	41.37	2	0	9870	1
3031	chrM	3032	G	9803	41.42	2	1	9797	3
3034	chrM	3035	C	9576	41.62	0	9572	2	2
3035	chrM	3036	G	9550	41.64	3	0	9547	0
3039	chrM	3040	G	9377	41.54	2	0	9375	0
3042	chrM	3043	C	9059	41.47	0	9037	1	21
3045	chrM	3046	C	9372	41.49	0	9364	0	8
3046	chrM	3047	G	9536	41.45	25	1	9509	1
3053	chrM	3054	G	9835	41.13	6	0	9829	0
3055	chrM	3056	C	9869	41.29	2	9840	0	27
3056	chrM	3057	C	9536	41.11	0	9529	0	7
3059	chrM	3060	C	9794	41.08	0	9789	1	4
3060	chrM	3061	G	9792	41.05	3	1	9788	0
3062	chrM	3063	G	9615	41.01	6	0	9609	0
3065	chrM	3066	C	9758	40.81	0	9732	2	24
3067	chrM	3068	G	9854	40.9	8	0	9844	2
3069	chrM	3070	G	9973	40.76	0	0	9972	1
3072	chrM	3073	C	9736	40.86	0	9729	1	6
3074	chrM	3075	G	9789	40.85	36	1	9752	0
3076	chrM	3077	C	9803	40.93	0	9802	0	1
3077	chrM	3078	C	9424	40.82	1	9421	2	0
3078	chrM	3079	G	9383	40.88	7	0	9375	1
3079	chrM	3080	G	9784	40.86	23	1	9760	0
3081	chrM	3082	G	9730	40.79	2	0	9728	0
3086	chrM	3087	C	9886	40.8	1	9864	2	19
3087	chrM	3088	C	9481	40.61	1	9478	1	1
3089	chrM	3090	G	9430	40.86	0	1	9427	2
3090	chrM	3091	G	9504	40.98	3	0	9501	0
3092	chrM	3093	C	9363	40.99	0	9332	0	31
3093	chrM	3094	G	9176	40.89	0	0	9176	0
3094	chrM	3095	G	9615	41.09	0	0	9615	0
3098	chrM	3099	C	9306	40.8	1	9302	1	2
3102	chrM	3103	C	9369	41.02	0	9365	0	4
3105	chrM	3106	C	517	37.05	227	287	1	2
3109	chrM	3110	C	9449	41.32	0	9449	0	0
3115	chrM	3116	C	9564	41.35	2	9557	1	4
3116	chrM	3117	C	9603	41.49	0	9599	1	3
3118	chrM	3119	C	9975	41.48	0	9960	2	13
3119	chrM	3120	C	9948	41.1	2	9943	0	3
3120	chrM	3121	C	9788	41.22	0	9788	0	0
3122	chrM	3123	G	9723	41.22	2	0	9720	1
3125	chrM	3126	C	10105	41.51	1	10104	0	0
3126	chrM	3127	G	10040	41.45	4	1	10034	1
3130	chrM	3131	G	9643	41.12	1	0	9641	1
3131	chrM	3132	G	9957	41.55	89	1	9866	1
3133	chrM	3134	C	10021	41.54	0	10018	1	2
3136	chrM	3137	G	10326	41.38	4	1	10321	0
3138	chrM	3139	G	10617	41.33	3	0	10614	0
3145	chrM	3146	G	10120	41.19	1	0	10118	1
3146	chrM	3147	G	10469	41.29	0	1	10467	1
3147	chrM	3148	C	10581	41.32	0	10579	0	2
3148	chrM	3149	C	10388	41.31	1	10383	0	4
3151	chrM	3152	C	10560	41.25	0	10557	0	3
3154	chrM	3155	C	10147	41.05	1	10138	0	8
3156	chrM	3157	C	10144	41	0	10142	0	2
3160	chrM	3161	G	9784	40.98	0	1	9783	0
3161	chrM	3162	C	9802	41.19	0	9802	0	0
3162	chrM	3163	G	9854	41.12	0	0	9853	1
3163	chrM	3164	C	9967	41.17	1	9966	0	0
3164	chrM	3165	C	9749	41.12	0	9725	0	24
3167	chrM	3168	C	9939	41.27	0	9917	0	22
3168	chrM	3169	C	9851	41.12	0	9849	0	2
3169	chrM	3170	C	9634	41.04	1	9633	0	0
3170	chrM	3171	C	9879	40.99	0	9872	0	7
3171	chrM	3172	C	9824	41.13	0	9821	1	2
3172	chrM	3173	G	9942	41.13	2	0	9940	0
3178	chrM	3179	G	10077	41.01	3	1	10073	0
3183	chrM	3184	C	9819	41	0	9813	0	6
3186	chrM	3187	C	9542	40.87	0	9529	0	13
3188	chrM	3189	C	9490	40.89	0	9485	0	5
3191	chrM	3192	C	9488	40.63	2	9485	0	1
3195	chrM	3196	G	9177	40.49	1	0	9176	0
3203	chrM	3204	C	9975	40.24	4	9970	1	0
3204	chrM	3205	C	9367	40.05	0	9363	0	4
3205	chrM	3206	C	9494	40.22	1	9487	3	3
3207	chrM	3208	C	9504	40.33	0	9501	1	2
3209	chrM	3210	C	9544	40.49	1	9542	0	1
3210	chrM	3211	C	9179	40.37	2	9171	1	5
3211	chrM	3212	C	9238	40.61	0	9237	1	0
3213	chrM	3214	C	9330	40.5	1	9328	0	1
3214	chrM	3215	C	9163	40.38	0	9162	0	1
3215	chrM	3216	C	9284	40.36	1	9283	0	0
3218	chrM	3219	G	9362	40.42	6	0	9354	2
3221	chrM	3222	C	9233	40.63	0	9232	1	0
3223	chrM	3224	G	8907	40.72	0	2	8904	1
3224	chrM	3225	G	8934	40.96	0	2	8931	1
3225	chrM	3226	G	9145	41.15	0	1	9143	1
3229	chrM	3230	G	9585	41.15	1	0	9584	0
3234	chrM	3235	G	9759	41.4	8	0	9751	0
3237	chrM	3238	G	9663	41.43	2	0	9661	0
3238	chrM	3239	G	9749	41.64	1	1	9747	0
3239	chrM	3240	C	9943	41.77	1	9939	1	2
3241	chrM	3242	G	9947	41.74	2	1	9943	1
3243	chrM	3244	G	9947	41.89	0	0	9947	0
3244	chrM	3245	C	9976	41.81	2	9973	0	1
3245	chrM	3246	C	9888	41.68	0	9888	0	0
3246	chrM	3247	C	9849	41.68	0	9846	1	2
3247	chrM	3248	G	9799	41.6	2	0	9797	0
3248	chrM	3249	G	10000	41.84	1	0	9997	2
3253	chrM	3254	C	9502	41.92	1	9494	0	7
3254	chrM	3255	G	9520	41.88	2	0	9518	0
3255	chrM	3256	C	9473	42	1	9470	0	2
3262	chrM	3263	C	9563	41.83	1	9560	0	2
3269	chrM	3270	C	9486	41.72	0	9486	0	0
3274	chrM	3275	C	9400	41.61	1	9396	1	2
3276	chrM	3277	G	9386	41.45	5	0	9380	1
3278	chrM	3279	C	9367	41.6	0	9294	1	72
3280	chrM	3281	G	9281	41.41	15	0	9266	0
3282	chrM	3283	G	9175	41.24	0	0	9174	1
3283	chrM	3284	G	9194	41.23	0	1	9191	2
3286	chrM	3287	C	9026	41.05	1	9022	1	2
3291	chrM	3292	C	8674	40.85	2	8667	0	5
3292	chrM	3293	C	8499	40.89	0	8498	0	1
3294	chrM	3295	C	8762	40.96	0	8743	1	18
3297	chrM	3298	C	8976	40.91	0	8962	2	12
3302	chrM	3303	C	9054	40.81	2	9051	0	1
3305	chrM	3306	C	8908	40.68	0	8906	0	2
3309	chrM	3310	C	8917	40.52	0	8916	0	1
3310	chrM	3311	C	8517	40.31	0	8514	1	2
3311	chrM	3312	C	8385	40.51	1	8383	1	0
3314	chrM	3315	G	8112	40.86	2	0	8110	0
3315	chrM	3316	G	8268	40.9	1	0	8267	0
3316	chrM	3317	C	8235	40.82	0	8234	0	1
3317	chrM	3318	C	8024	40.73	2	8020	0	2
3320	chrM	3321	C	8222	40.68	0	8220	1	1
3321	chrM	3322	C	8338	40.62	1	8337	0	0
3323	chrM	3324	C	8385	40.62	0	8366	0	19
3324	chrM	3325	C	8462	40.67	1	8457	0	4
3327	chrM	3328	C	8754	40.84	0	8748	1	5
3329	chrM	3330	C	9022	40.81	0	9011	2	9
3330	chrM	3331	C	9006	40.82	2	8999	0	5
3332	chrM	3333	C	9224	40.79	0	9211	0	13
3336	chrM	3337	G	9161	40.73	0	0	9161	0
3339	chrM	3340	C	9450	41.05	1	9446	0	3
3340	chrM	3341	C	9127	40.77	2	9125	0	0
3341	chrM	3342	C	9285	41.05	2	9281	1	1
3345	chrM	3346	C	9311	40.97	0	9300	0	11
3350	chrM	3351	C	9134	41.25	0	9109	0	25
3351	chrM	3352	G	8954	41.26	3	0	8951	0
3352	chrM	3353	C	9063	41.53	0	9062	0	1
3356	chrM	3357	G	8956	41.48	2	0	8953	1
3357	chrM	3358	G	9068	41.48	2	1	9065	0
3358	chrM	3359	C	9082	41.4	0	9080	0	2
3362	chrM	3363	C	9004	41.05	0	8992	0	12
3363	chrM	3364	C	8904	41.03	2	8899	0	3
3368	chrM	3369	G	8848	41.05	1	2	8845	0
3369	chrM	3370	C	8575	41.06	1	8573	0	1
3373	chrM	3374	C	8308	41.51	1	8300	0	7
3374	chrM	3375	C	8304	41.49	0	8302	0	2
3375	chrM	3376	G	8279	41.65	27	0	8252	0
3378	chrM	3379	C	8025	41.67	1	8021	1	2
3379	chrM	3380	G	8024	41.7	2	0	8022	0
3387	chrM	3388	C	8093	41.53	0	8089	0	4
3390	chrM	3391	G	7961	41.42	4	0	7957	0
3391	chrM	3392	G	8135	41.23	1	0	8133	1
3392	chrM	3393	C	8142	41.25	0	8138	2	2
3399	chrM	3400	C	8112	40.55	0	8111	1	0
3402	chrM	3403	C	7777	40.43	0	7774	1	2
3405	chrM	3406	C	7423	40.58	0	7421	0	2
3406	chrM	3407	G	7296	40.46	2	0	7293	1
3407	chrM	3408	C	7418	40.46	0	7416	0	2
3411	chrM	3412	G	7060	40.47	7	0	7052	1
3412	chrM	3413	G	7174	40.48	4	0	7170	0
3413	chrM	3414	C	7202	40.54	0	7201	0	1
3414	chrM	3415	C	7145	40.54	0	7140	0	5
3415	chrM	3416	C	7039	40.35	1	7038	0	0
3416	chrM	3417	C	7061	40.29	0	7058	0	3
3419	chrM	3420	C	7523	40.22	0	7522	0	1
3420	chrM	3421	G	7561	40.37	0	0	7561	0
3423	chrM	3424	G	7555	40.42	2	0	7552	1
3426	chrM	3427	G	7546	40.5	5	1	7540	0
3427	chrM	3428	G	7377	40.64	1	0	7374	2
3428	chrM	3429	C	7528	40.83	0	7525	0	3
3429	chrM	3430	C	7464	40.95	1	7458	1	4
3430	chrM	3431	C	7617	40.73	0	7614	1	2
3431	chrM	3432	C	7758	40.84	1	7752	0	5
3434	chrM	3435	C	8021	41.08	0	8019	0	2
3435	chrM	3436	G	7983	40.96	0	0	7982	1
3436	chrM	3437	G	8296	41.11	8	0	8287	1
3437	chrM	3438	G	8281	41.03	1	0	8279	1
3438	chrM	3439	C	8464	41.22	0	8460	1	3
3441	chrM	3442	C	8794	40.91	1	8782	0	11
3444	chrM	3445	C	8690	40.89	1	8679	0	10
3447	chrM	3448	C	8881	41.38	1	8877	0	3
3448	chrM	3449	C	8858	41.46	0	8853	1	4
3449	chrM	3450	C	8703	41.6	0	8696	0	7
3452	chrM	3453	C	8675	41.83	0	8523	0	152
3453	chrM	3454	G	8657	41.94	3	1	8652	1
3454	chrM	3455	C	8736	42.02	0	8736	0	0
3456	chrM	3457	G	8494	42.25	273	0	8221	0
3458	chrM	3459	C	8375	42.42	0	8374	0	1
3459	chrM	3460	G	8373	42.4	5	0	8367	1
3460	chrM	3461	C	8594	42.48	0	8593	0	1
3461	chrM	3462	C	8570	42.67	0	8563	1	6
3468	chrM	3469	C	8613	42.64	0	8613	0	0
3470	chrM	3471	C	8468	42.71	0	8451	0	17
3473	chrM	3474	C	8757	42.65	0	8705	0	52
3475	chrM	3476	C	8951	42.58	0	8949	0	2
3476	chrM	3477	C	8865	42.46	0	8865	0	0
3480	chrM	3481	G	8738	42.57	4	0	8734	0
3482	chrM	3483	G	8641	42.61	0	1	8639	1
3483	chrM	3484	C	8685	42.72	1	8683	1	0
3484	chrM	3485	C	8805	42.81	2	8803	0	0
3485	chrM	3486	C	8778	42.58	0	8777	0	1
3486	chrM	3487	C	8885	42.55	0	8885	0	0
3492	chrM	3493	C	8735	42.8	0	8734	0	1
3493	chrM	3494	C	8521	42.85	0	8521	0	0
3494	chrM	3495	C	8339	43	0	8336	0	3
3495	chrM	3496	G	8305	42.98	2	0	8303	0
3496	chrM	3497	C	8341	42.96	1	8339	0	1
3497	chrM	3498	C	8274	42.85	0	8271	0	3
3499	chrM	3500	C	8645	42.79	0	8644	0	1
3502	chrM	3503	C	8591	42.44	2	8548	0	41
3505	chrM	3506	C	8648	42.32	0	8641	0	7
3506	chrM	3507	C	8598	42.29	0	8598	0	0
3509	chrM	3510	C	8340	42.68	1	8329	0	10
3511	chrM	3512	C	8496	42.83	3	8493	0	0
3512	chrM	3513	C	8403	42.79	0	8400	0	3
3513	chrM	3514	C	8490	42.81	0	8490	0	0
3515	chrM	3516	C	8517	42.87	0	8505	0	12
3518	chrM	3519	C	8656	43.01	0	8653	0	3
3521	chrM	3522	C	8435	42.89	0	8419	1	15
3523	chrM	3524	C	8343	43.35	0	8343	0	0
3524	chrM	3525	C	8306	43.24	1	8301	0	4
3525	chrM	3526	G	8358	43.27	1	0	8356	1
3526	chrM	3527	C	8320	43.16	1	8317	1	1
3527	chrM	3528	C	8306	43.04	0	8274	0	32
3528	chrM	3529	C	8311	43.06	1	8308	0	2
3529	chrM	3530	C	8369	43.38	1	8367	0	1
3530	chrM	3531	G	8396	43.42	19	0	8377	0
3532	chrM	3533	C	8775	42.99	0	8771	0	4
3533	chrM	3534	C	8779	43.03	1	8776	0	2
3537	chrM	3538	G	8667	43.35	2	0	8665	0
3538	chrM	3539	C	8740	43.18	0	8734	2	4
3540	chrM	3541	C	8316	43.01	0	8311	0	5
3542	chrM	3543	C	8529	43.02	0	8519	1	9
3544	chrM	3545	C	8739	43.07	1	8736	2	0
3545	chrM	3546	C	8478	43.07	1	8475	0	2
3548	chrM	3549	C	8417	43.17	0	8407	1	9
3549	chrM	3550	G	8230	43.27	0	0	8229	1
3550	chrM	3551	C	8337	43.08	1	8336	0	0
3552	chrM	3553	C	8132	42.9	0	8130	0	2
3555	chrM	3556	C	8006	42.71	0	8001	0	5
3558	chrM	3559	C	8015	42.45	0	8010	0	5
3562	chrM	3563	G	7342	42.21	1	1	7340	0
3565	chrM	3566	C	5683	39.34	1	5680	1	1
3566	chrM	3567	C	5779	39.65	1	5773	2	3
3567	chrM	3568	C	5975	39.33	2	5968	2	3
3568	chrM	3569	C	6090	39.62	3	6085	1	1
3569	chrM	3570	C	6265	39.89	1	6263	0	1
3570	chrM	3571	C	6498	39.94	0	6492	0	6
3572	chrM	3573	C	5718	37.58	0	5707	0	11
3573	chrM	3574	C	6039	37.99	1	6033	1	4
3574	chrM	3575	C	6021	38.17	1	6018	0	2
3575	chrM	3576	C	6003	38.15	2	5999	0	2
3579	chrM	3580	C	6136	37.58	1	6066	1	68
3580	chrM	3581	C	6171	37.76	2	5974	0	195
3581	chrM	3582	C	5979	38.18	1	5885	1	92
3584	chrM	3585	C	5993	38.01	0	5961	2	30
3585	chrM	3586	C	6110	38.2	1	6040	0	69
3586	chrM	3587	C	6101	38.24	1	6035	0	65
3587	chrM	3588	C	6009	38.17	0	5777	1	231
3588	chrM	3589	C	6103	38.31	2	5812	0	289
3590	chrM	3591	G	5874	38.19	5	0	5868	1
3591	chrM	3592	G	6194	38.55	2	0	6192	0
3593	chrM	3594	C	6111	38.71	1	5471	3	636
3596	chrM	3597	C	6422	38.99	0	6420	0	2
3597	chrM	3598	C	6570	39.41	0	6560	1	9
3599	chrM	3600	C	6358	39.29	1	6292	0	65
3602	chrM	3603	C	6753	39.62	1	6750	0	2
3603	chrM	3604	C	6826	39.89	0	6817	0	9
3606	chrM	3607	G	6229	40.04	2	0	6227	0
3607	chrM	3608	G	6624	40.2	1	1	6622	0
3608	chrM	3609	C	6517	40.22	0	6516	0	1
3609	chrM	3610	C	6731	40.44	0	6726	0	5
3611	chrM	3612	C	6678	40.38	0	6622	0	56
3612	chrM	3613	C	6935	40.57	0	6922	0	13
3621	chrM	3622	C	7170	41	0	7145	0	25
3624	chrM	3625	G	7161	41.41	0	0	7161	0
3625	chrM	3626	C	7235	41.55	0	7235	0	0
3626	chrM	3627	C	7358	41.76	2	7355	1	0
3628	chrM	3629	C	7692	41.67	0	7691	0	1
3629	chrM	3630	C	7890	41.67	0	7890	0	0
3631	chrM	3632	C	7915	41.75	1	7892	0	22
3634	chrM	3635	G	8068	41.77	3	1	8064	0
3635	chrM	3636	C	8193	41.96	0	8191	1	1
3636	chrM	3637	C	8246	42.21	0	8235	0	11
3639	chrM	3640	G	8032	42.49	9	0	8022	1
3640	chrM	3641	C	8256	42.63	0	8253	3	0
3641	chrM	3642	C	8327	42.5	1	8324	1	1
3642	chrM	3643	G	8251	42.53	1	1	8249	0
3647	chrM	3648	C	8400	42.53	0	8399	0	1
3649	chrM	3650	C	8361	42.61	1	8354	0	6
3653	chrM	3654	C	8398	42.23	0	8376	2	20
3654	chrM	3655	C	8348	42.19	0	8347	0	1
3656	chrM	3657	C	8317	42.19	0	8303	0	14
3658	chrM	3659	G	8495	42.16	14	0	8479	2
3661	chrM	3662	C	8407	42.09	0	8376	0	31
3663	chrM	3664	G	8471	41.97	1	0	8470	0
3664	chrM	3665	G	8494	42.11	4	0	8489	1
3665	chrM	3666	G	8508	42.15	2	0	8505	1
3667	chrM	3668	G	8398	42.15	9	0	8389	0
3669	chrM	3670	G	8479	42.22	0	0	8478	1
3670	chrM	3671	C	8330	42.14	1	8328	0	1
3673	chrM	3674	C	8194	42.52	0	8187	0	7
3677	chrM	3678	C	8424	42.4	0	8423	0	1
3679	chrM	3680	C	8335	42.5	0	8333	0	2
3683	chrM	3684	C	8708	42.33	1	8707	0	0
3686	chrM	3687	C	8410	42.33	0	8409	0	1
3687	chrM	3688	G	8592	42.3	0	0	8592	0
3688	chrM	3689	C	8475	42.22	2	8472	1	0
3689	chrM	3690	C	8460	42.28	1	8435	0	24
3690	chrM	3691	C	8453	42.3	1	8451	0	1
3692	chrM	3693	G	8542	42.28	27	1	8514	0
3695	chrM	3696	C	8683	42.31	1	8535	0	147
3696	chrM	3697	G	8596	42.24	12	0	8584	0
3697	chrM	3698	G	8816	42.39	1	0	8815	0
3698	chrM	3699	C	8714	42.37	0	8713	0	1
3699	chrM	3700	G	8726	42.55	1	0	8724	1
3700	chrM	3701	C	8839	42.55	0	8839	0	0
3702	chrM	3703	C	8917	42.51	0	8915	0	2
3704	chrM	3705	G	9011	42.45	0	0	9011	0
3705	chrM	3706	C	8946	42.48	1	8942	1	2
3706	chrM	3707	G	9023	42.5	215	0	8807	1
3708	chrM	3709	G	9103	42.4	6	1	9096	0
3709	chrM	3710	C	9217	42.45	1	9215	0	1
3711	chrM	3712	G	9025	42.57	71	0	8954	0
3714	chrM	3715	G	9069	42.75	10	2	9056	1
3715	chrM	3716	C	9024	42.73	0	9023	0	1
3716	chrM	3717	C	8975	42.78	0	8953	0	22
3717	chrM	3718	C	8950	42.84	0	8950	0	0
3721	chrM	3722	C	8940	42.87	0	8940	0	0
3725	chrM	3726	C	9199	43.09	0	9196	0	3
3727	chrM	3728	C	8973	42.9	1	8969	0	3
3732	chrM	3733	G	8942	42.99	5	1	8936	0
3735	chrM	3736	G	8863	42.62	2	0	8861	0
3737	chrM	3738	C	8801	42.74	1	8792	1	7
3739	chrM	3740	C	9046	42.55	2	9044	0	0
3740	chrM	3741	C	8911	42.52	0	8907	0	4
3741	chrM	3742	C	9027	42.59	0	9025	1	1
3744	chrM	3745	G	8993	42.56	3	0	8988	2
3745	chrM	3746	C	9117	42.35	0	9116	0	1
3746	chrM	3747	C	9111	42.43	0	9111	0	0
3749	chrM	3750	C	9017	42.41	0	9004	1	12
3753	chrM	3754	C	9097	42.32	1	9085	2	9
3756	chrM	3757	C	9152	42.26	1	9132	1	18
3760	chrM	3761	C	9118	42.36	0	9112	0	6
3763	chrM	3764	C	9154	42.36	1	9153	0	0
3768	chrM	3769	C	9158	42.25	0	9157	1	0
3775	chrM	3776	G	9067	42.5	7	3	9057	0
3777	chrM	3778	G	8686	42.56	0	0	8685	1
3778	chrM	3779	G	8760	42.65	2	0	8758	0
3779	chrM	3780	C	8611	42.45	0	8607	0	4
3781	chrM	3782	C	8801	42.18	0	8766	0	35
3782	chrM	3783	C	8654	42.11	0	8636	0	18
3788	chrM	3789	C	8856	42.21	0	8856	0	0
3789	chrM	3790	C	8945	42.2	1	8935	0	9
3791	chrM	3792	C	9075	42.1	0	9055	1	19
3793	chrM	3794	C	8999	42.17	0	8979	0	20
3794	chrM	3795	C	9002	42.11	1	8999	1	1
3796	chrM	3797	C	9294	42.11	1	9292	1	0
3797	chrM	3798	C	9214	42.01	0	9213	0	1
3798	chrM	3799	C	9231	42.05	0	9231	0	0
3803	chrM	3804	C	9264	42.28	0	9257	0	7
3805	chrM	3806	C	9327	42.52	1	9325	1	0
3808	chrM	3809	C	9518	42.28	0	9516	0	2
3810	chrM	3811	C	9687	42.41	0	9686	0	1
3813	chrM	3814	G	9494	42.1	7	1	9486	0
3816	chrM	3817	C	9608	42.36	0	9606	1	1
3818	chrM	3819	C	9625	42.23	1	9621	0	3
3819	chrM	3820	C	9391	42.1	0	9387	0	4
3821	chrM	3822	C	9735	42.11	0	9719	0	16
3823	chrM	3824	G	9911	41.97	10	0	9901	0
3828	chrM	3829	C	9750	41.75	0	9746	1	3
3830	chrM	3831	C	9653	41.86	1	9600	1	51
3831	chrM	3832	C	9574	41.76	2	9561	1	10
3833	chrM	3834	G	9493	41.86	0	2	9491	0
3834	chrM	3835	C	9455	41.8	1	9451	1	2
3835	chrM	3836	C	9598	41.88	1	9592	0	5
3838	chrM	3839	C	9745	41.63	0	9717	0	28
3841	chrM	3842	G	9626	41.76	11	0	9614	1
3843	chrM	3844	C	9695	41.53	1	9690	0	4
3844	chrM	3845	C	9414	41.49	0	9413	0	1
3845	chrM	3846	C	9382	41.59	1	9380	1	0
3848	chrM	3849	G	9248	41.64	0	0	9248	0
3849	chrM	3850	G	9368	41.52	1	0	9367	0
3850	chrM	3851	C	9507	41.6	0	9505	1	1
3851	chrM	3852	C	9539	41.75	0	9533	1	5
3859	chrM	3860	G	9481	41.79	2	1	9478	0
3866	chrM	3867	C	9357	41.69	1	9351	1	4
3868	chrM	3869	C	9437	41.83	1	9427	0	9
3869	chrM	3870	C	9341	41.86	1	9333	0	7
3871	chrM	3872	C	9419	41.68	0	9418	1	0
3873	chrM	3874	C	9349	41.44	0	9348	0	1
3876	chrM	3877	G	9408	41.42	1	1	9406	0
3877	chrM	3878	C	9543	41.49	0	9542	0	1
3879	chrM	3880	G	9564	41.45	10	0	9552	2
3881	chrM	3882	G	9615	41.63	109	0	9506	0
3883	chrM	3884	C	9424	41.75	0	9414	1	9
3884	chrM	3885	C	9105	41.78	0	9104	0	1
3887	chrM	3888	C	9540	41.94	0	9539	0	1
3888	chrM	3889	C	9345	41.9	0	9344	0	1
3889	chrM	3890	G	9416	42.02	7	2	9407	0
3892	chrM	3893	C	9343	42.06	1	9340	1	1
3893	chrM	3894	C	9067	41.9	1	9065	0	1
3894	chrM	3895	C	9313	41.81	0	9310	2	1
3895	chrM	3896	C	9449	42.02	1	9445	0	3
3896	chrM	3897	C	9335	42.11	0	9332	0	3
3899	chrM	3900	C	9342	42.26	0	9332	0	10
3900	chrM	3901	G	9400	42.14	22	0	9378	0
3902	chrM	3903	C	9519	42.19	0	9513	1	5
3903	chrM	3904	C	9389	42.26	0	9387	0	2
3906	chrM	3907	G	9600	42.17	3	1	9596	0
3907	chrM	3908	C	9753	41.94	1	9752	0	0
3908	chrM	3909	C	9796	42.03	1	9793	0	2
3909	chrM	3910	G	9938	41.98	20	1	9916	1
3912	chrM	3913	G	9744	41.83	3	0	9740	1
3913	chrM	3914	G	9680	41.66	1	0	9676	3
3914	chrM	3915	G	9564	41.74	2	0	9560	2
3915	chrM	3916	G	9421	41.75	9	1	9411	0
3917	chrM	3918	G	9816	41.81	1	0	9814	1
3919	chrM	3920	C	9710	41.82	1	9645	1	63
3920	chrM	3921	C	9593	41.72	1	9592	0	0
3921	chrM	3922	G	9726	41.72	8	2	9716	0
3924	chrM	3925	C	9818	41.8	1	9816	0	1
3927	chrM	3928	G	9728	41.76	1	0	9727	0
3929	chrM	3930	C	9763	41.76	0	9724	1	38
3931	chrM	3932	C	9496	41.82	0	9491	1	4
3933	chrM	3934	G	9472	41.77	4	1	9466	1
3934	chrM	3935	G	9577	41.83	2	0	9574	1
3935	chrM	3936	C	9510	41.79	0	9510	0	0
3938	chrM	3939	C	9365	42.05	0	9354	0	11
3941	chrM	3942	C	9588	41.99	1	9585	1	1
3944	chrM	3945	C	9482	41.99	0	9465	2	15
3945	chrM	3946	G	9570	41.93	6	1	9562	1
3950	chrM	3951	C	9550	41.99	1	9548	0	1
3951	chrM	3952	G	9376	42.06	1	0	9374	1
3952	chrM	3953	C	9734	42.1	0	9734	0	0
3953	chrM	3954	C	9564	42.03	3	9557	0	4
3954	chrM	3955	G	9512	42	0	1	9510	1
3955	chrM	3956	C	9472	42.01	3	9469	0	0
3957	chrM	3958	G	9505	41.93	6	0	9498	1
3958	chrM	3959	G	9668	42.07	1	0	9667	0
3959	chrM	3960	C	9664	42.09	0	9662	1	1
3960	chrM	3961	C	9630	41.92	0	9624	0	6
3961	chrM	3962	C	9599	41.83	1	9597	0	1
3962	chrM	3963	C	9680	42.01	1	9675	0	4
3965	chrM	3966	C	9640	41.91	0	9624	0	16
3966	chrM	3967	G	9634	41.97	0	0	9634	0
3967	chrM	3968	C	9642	41.87	0	9642	0	0
3968	chrM	3969	C	9394	41.8	0	9360	0	34
3969	chrM	3970	C	9351	41.75	0	9351	0	0
3974	chrM	3975	C	9446	41.63	1	9436	0	9
3977	chrM	3978	C	9583	42	1	9567	1	14
3981	chrM	3982	G	9273	41.98	27	1	9245	0
3982	chrM	3983	C	9248	42.04	0	9247	0	1
3983	chrM	3984	C	9191	41.98	1	9182	0	8
3984	chrM	3985	G	9229	42.07	13	0	9215	1
3989	chrM	3990	C	9674	42.15	1	9672	0	1
3991	chrM	3992	C	9521	42.07	0	9520	0	1
3995	chrM	3996	C	9551	41.94	1	9549	0	1
4010	chrM	4011	C	9901	41.85	1	9899	0	1
4012	chrM	4013	C	10026	41.87	1	10023	0	2
4013	chrM	4014	C	9812	41.71	1	9809	1	1
4014	chrM	4015	C	9944	41.72	1	9941	0	2
4016	chrM	4017	C	9962	41.64	0	9954	0	8
4018	chrM	4019	C	10034	41.46	0	10033	0	1
4019	chrM	4020	C	9875	41.38	0	9875	0	0
4021	chrM	4022	C	10081	41.58	0	10081	0	0
4024	chrM	4025	C	9992	41.49	0	9988	2	2
4028	chrM	4029	C	9959	41.67	0	9953	0	6
4031	chrM	4032	C	9870	41.78	0	9843	0	27
4032	chrM	4033	C	9823	41.7	0	9821	0	2
4035	chrM	4036	G	9648	41.7	3	1	9644	0
4036	chrM	4037	G	9704	41.59	4	0	9699	1
4039	chrM	4040	C	9904	41.9	0	9903	0	1
4042	chrM	4043	C	10144	41.75	0	10141	1	2
4047	chrM	4048	G	10156	41.62	44	2	10107	3
4049	chrM	4050	C	10049	41.63	3	10042	0	4
4050	chrM	4051	G	9849	41.68	0	1	9847	1
4051	chrM	4052	C	9816	41.77	0	9814	0	2
4053	chrM	4054	C	9901	41.65	0	9900	1	0
4055	chrM	4056	C	9851	41.64	0	9842	1	8
4057	chrM	4058	C	9906	41.59	1	9899	0	6
4058	chrM	4059	C	9796	41.44	0	9787	0	9
4059	chrM	4060	C	9830	41.34	2	9828	0	0
4060	chrM	4061	C	9877	41.32	1	9870	1	5
4062	chrM	4063	G	9622	41.31	4	1	9617	0
4065	chrM	4066	C	9923	41.47	0	9923	0	0
4067	chrM	4068	C	9829	41.45	0	9823	0	6
4070	chrM	4071	C	9785	41.65	1	9778	0	6
4072	chrM	4073	C	9864	41.69	1	9861	0	2
4075	chrM	4076	C	9878	41.71	0	9875	0	3
4083	chrM	4084	G	9337	41.86	0	1	9336	0
4085	chrM	4086	C	9311	41.92	0	9281	1	29
4087	chrM	4088	C	9462	41.84	2	9459	0	1
4088	chrM	4089	C	9358	41.81	0	9357	1	0
4091	chrM	4092	G	9408	41.67	21	0	9387	0
4093	chrM	4094	C	9871	41.86	4	9864	0	3
4094	chrM	4095	C	9532	41.67	0	9531	0	1
4095	chrM	4096	C	9697	41.97	0	9695	0	2
4098	chrM	4099	C	9974	41.61	3	9971	0	0
4101	chrM	4102	C	9775	41.46	0	9766	0	9
4105	chrM	4106	C	9665	41.57	1	9663	0	1
4106	chrM	4107	C	9514	41.6	1	9513	0	0
4108	chrM	4109	C	9428	41.61	1	9420	0	7
4109	chrM	4110	C	9308	41.53	1	9303	0	4
4110	chrM	4111	C	9067	41.3	1	9064	2	0
4112	chrM	4113	G	9067	41.21	3	1	9063	0
4115	chrM	4116	C	8786	41.21	0	8782	0	4
4120	chrM	4121	G	8638	41.48	2	0	8636	0
4125	chrM	4126	C	8636	41.48	0	8634	0	2
4126	chrM	4127	G	8724	41.4	4	0	8719	1
4129	chrM	4130	C	8770	41.29	0	8767	0	3
4131	chrM	4132	G	8841	41.17	0	0	8840	1
4132	chrM	4133	C	8875	41.44	1	8873	0	1
4136	chrM	4137	C	9087	41.42	1	9084	0	2
4137	chrM	4138	C	8861	41.06	2	8857	0	2
4138	chrM	4139	C	8974	41.34	0	8973	1	0
4139	chrM	4140	C	9010	41.32	1	9005	0	4
4140	chrM	4141	C	8990	41.56	0	8987	0	3
4141	chrM	4142	G	8987	41.56	22	1	8963	1
4145	chrM	4146	C	8983	41.69	0	8889	0	94
4146	chrM	4147	C	8900	41.55	0	8894	0	6
4147	chrM	4148	G	8983	41.6	0	0	8983	0
4148	chrM	4149	C	8994	41.54	1	8991	0	2
4151	chrM	4152	C	8936	41.64	0	8935	1	0
4152	chrM	4153	G	9069	41.51	77	1	8991	0
4154	chrM	4155	C	9347	41.66	0	9341	0	6
4155	chrM	4156	C	9316	41.8	3	9309	0	4
4158	chrM	4159	C	9805	41.64	0	9805	0	0
4160	chrM	4161	C	9796	41.6	0	9788	1	7
4164	chrM	4165	C	9893	41.76	0	9892	1	0
4166	chrM	4167	C	9758	41.79	1	9754	0	3
4167	chrM	4168	C	9270	41.78	0	9266	0	4
4169	chrM	4170	C	9293	42.06	0	9284	0	9
4170	chrM	4171	C	9121	42.12	0	9117	1	3
4174	chrM	4175	G	9048	42.18	3	1	9044	0
4181	chrM	4182	C	8993	42.05	0	8993	0	0
4184	chrM	4185	C	9166	42.05	0	9155	0	11
4185	chrM	4186	C	9205	41.92	0	9202	0	3
4188	chrM	4189	C	9437	41.85	0	9427	0	10
4189	chrM	4190	C	9355	41.66	1	9353	0	1
4191	chrM	4192	C	9535	41.81	1	9533	0	1
4193	chrM	4194	C	9609	41.98	0	9594	0	15
4195	chrM	4196	C	9709	41.94	1	9707	1	0
4196	chrM	4197	C	9537	41.8	1	9499	0	37
4197	chrM	4198	C	9533	41.98	0	9523	0	10
4200	chrM	4201	G	9690	41.95	0	0	9689	1
4201	chrM	4202	C	9743	41.91	0	9741	0	2
4206	chrM	4207	C	9549	41.59	1	9546	1	1
4213	chrM	4214	G	9441	41.37	3	0	9438	0
4218	chrM	4219	G	9201	41.54	0	1	9200	0
4220	chrM	4221	C	9502	41.34	0	9480	0	22
4222	chrM	4223	C	9707	41.31	0	9699	0	8
4223	chrM	4224	C	9545	41.46	1	9543	0	1
4227	chrM	4228	C	9503	41.22	0	9501	0	2
4228	chrM	4229	C	9306	41.17	1	9303	0	2
4229	chrM	4230	C	9466	41.5	2	9464	0	0
4234	chrM	4235	C	9466	41.48	0	9464	1	1
4238	chrM	4239	C	9449	41.54	1	9429	0	19
4240	chrM	4241	C	9181	41.46	2	9156	1	22
4241	chrM	4242	C	9170	41.47	0	9166	0	4
4243	chrM	4244	G	9146	41.44	1	0	9144	1
4244	chrM	4245	C	9417	41.76	0	9417	0	0
4248	chrM	4249	C	9196	41.96	0	9179	0	17
4249	chrM	4250	C	9019	41.93	1	9015	0	3
4250	chrM	4251	C	9150	41.86	2	9147	1	0
4251	chrM	4252	C	9332	41.88	0	9329	0	3
4252	chrM	4253	C	9318	42	0	9315	0	3
4254	chrM	4255	C	9406	42.14	1	9386	0	19
4258	chrM	4259	C	9496	42.19	1	9493	1	1
4259	chrM	4260	C	9301	42.22	1	9299	0	1
4263	chrM	4264	G	9362	41.96	0	0	9361	1
4270	chrM	4271	G	9030	42.05	2	2	9025	1
4272	chrM	4273	C	8837	42.04	1	8804	0	32
4274	chrM	4275	G	8888	41.89	5	0	8883	0
4281	chrM	4282	G	9004	41.8	4	1	8999	0
4283	chrM	4284	G	8956	41.82	0	0	8956	0
4287	chrM	4288	C	9139	41.5	0	9137	1	1
4291	chrM	4292	G	9161	41.48	3	1	9156	1
4295	chrM	4296	G	8751	41.18	14	1	8736	0
4297	chrM	4298	G	8677	41.09	0	2	8675	0
4307	chrM	4308	G	8229	40.68	2	1	8225	1
4308	chrM	4309	G	8119	40.64	5	0	8114	0
4310	chrM	4311	G	8373	40.71	1	2	8370	0
4311	chrM	4312	C	8218	40.61	0	8218	0	0
4317	chrM	4318	C	8511	40.92	1	8509	0	1
4318	chrM	4319	C	8402	41.03	1	8399	0	2
4319	chrM	4320	C	8428	41.09	1	8427	0	0
4320	chrM	4321	C	8357	41.08	2	8353	0	2
4321	chrM	4322	C	8472	41.05	1	8468	1	2
4328	chrM	4329	C	8910	41.13	0	8769	0	141
4331	chrM	4332	G	8797	41.1	9	3	8785	0
4332	chrM	4333	G	9126	41.18	166	1	8959	0
4334	chrM	4335	C	8959	41.28	0	8952	0	7
4338	chrM	4339	G	8996	41.32	11	1	8984	0
4340	chrM	4341	G	8930	41.23	9	3	8918	0
4344	chrM	4345	C	8896	41.58	0	8890	1	5
4345	chrM	4346	G	8828	41.63	14	2	8809	3
4348	chrM	4349	C	9148	41.79	0	9148	0	0
4349	chrM	4350	C	8940	41.68	3	8937	0	0
4350	chrM	4351	C	8953	41.73	0	8952	0	1
4353	chrM	4354	C	9301	41.75	0	9259	0	42
4354	chrM	4355	C	9311	41.81	1	9302	0	8
4355	chrM	4356	C	9301	41.8	0	9297	0	4
4357	chrM	4358	G	9190	41.95	27	1	9162	0
4359	chrM	4360	G	9211	42.18	58	0	9152	1
4363	chrM	4364	C	8867	42.21	1	8758	0	108
4364	chrM	4365	C	8750	42.19	0	8748	0	2
4371	chrM	4372	C	8713	42.08	0	8698	0	15
4373	chrM	4374	C	8681	42.08	0	8666	0	15
4374	chrM	4375	C	8457	41.92	0	8454	0	3
4375	chrM	4376	G	8573	41.97	2	0	8571	0
4377	chrM	4378	G	8551	41.86	4	0	8544	3
4378	chrM	4379	C	8624	41.74	0	8624	0	0
4379	chrM	4380	C	8663	41.67	1	8660	1	1
4381	chrM	4382	C	9053	41.61	0	9051	0	2
4382	chrM	4383	C	9290	41.44	0	9285	0	5
4386	chrM	4387	C	9563	41.21	2	9547	1	13
4388	chrM	4389	C	9620	41.35	1	9618	0	1
4390	chrM	4391	C	9543	41.61	0	9543	0	0
4391	chrM	4392	C	9053	41.49	1	9052	0	0
4392	chrM	4393	C	9278	41.8	0	9277	0	1
4393	chrM	4394	C	8952	41.97	1	8948	2	1
4396	chrM	4397	C	9324	41.56	1	9286	1	36
4397	chrM	4398	C	9270	41.62	1	9269	0	0
4402	chrM	4403	G	9175	41.38	2	0	9173	0
4406	chrM	4407	G	8831	41.65	11	0	8820	0
4407	chrM	4408	G	8838	41.67	18	1	8818	1
4409	chrM	4410	C	8811	41.72	1	8678	0	132
4411	chrM	4412	G	8763	41.5	1	0	8762	0
4412	chrM	4413	C	9034	41.78	1	9030	0	3
4420	chrM	4421	G	8959	41.74	1	0	8957	1
4421	chrM	4422	C	9152	41.84	1	9149	1	1
4425	chrM	4426	C	9167	41.79	0	9142	0	25
4426	chrM	4427	G	9121	41.81	2	0	9118	1
4427	chrM	4428	G	9379	41.65	4	0	9375	0
4428	chrM	4429	G	9327	41.76	1281	1	8045	0
4429	chrM	4430	C	9541	41.7	3	9537	0	1
4430	chrM	4431	C	9415	41.84	1	9410	1	3
4431	chrM	4432	C	9479	41.85	0	9478	1	0
4435	chrM	4436	C	9715	42.24	1	9711	0	3
4436	chrM	4437	C	9277	42.16	3	9271	1	2
4437	chrM	4438	C	9587	42.35	0	9584	1	2
4438	chrM	4439	C	9475	42.47	1	9474	0	0
4439	chrM	4440	G	9549	42.48	4	1	9543	1
4445	chrM	4446	G	9736	42.73	1	0	9735	0
4448	chrM	4449	G	10045	42.53	1	0	10044	0
4449	chrM	4450	G	10080	42.41	1	1	10077	1
4455	chrM	4456	C	9967	41.7	0	9966	0	1
4456	chrM	4457	C	9506	41.37	1	9499	2	4
4457	chrM	4458	C	9481	41.5	0	9477	1	3
4460	chrM	4461	C	9554	41.71	1	9528	0	25
4461	chrM	4462	C	9476	41.64	2	9472	0	2
4462	chrM	4463	C	9373	41.57	1	9369	1	2
4463	chrM	4464	G	9466	41.62	3	0	9463	0
4466	chrM	4467	C	9556	41.74	0	9554	0	2
4475	chrM	4476	C	9206	41.48	0	9168	1	37
4476	chrM	4477	C	9116	41.19	1	9113	0	2
[truncated: 5,351 more rows]

## Sheet: ATP8-DddA11-rep1
	Region	Position	Reference	Coverage-q30	MeanQ	Reads_A	Reads_C	Reads_G	Reads_T
0	chrM	1	G	3379	41.47	0	1	3378	0
3	chrM	4	C	3843	41.72	0	3843	0	0
5	chrM	6	C	3960	42.07	0	3960	0	0
7	chrM	8	G	4067	42.04	0	0	4066	1
8	chrM	9	G	4502	42.1	1	0	4501	0
10	chrM	11	C	4857	42.24	0	4850	0	7
14	chrM	15	C	5269	42.58	0	5267	1	1
16	chrM	17	C	5548	42.61	0	5548	0	0
17	chrM	18	C	5614	42.59	0	5613	0	1
18	chrM	19	C	6018	42.67	0	6016	1	1
25	chrM	26	C	6539	43.2	0	6537	1	1
26	chrM	27	C	6513	43.13	0	6512	0	1
28	chrM	29	C	6863	43.05	0	6861	2	0
30	chrM	31	C	7108	43.12	1	7096	2	9
32	chrM	33	C	7244	43.16	0	7242	0	2
33	chrM	34	G	7203	43.15	2	2	7198	1
34	chrM	35	G	7318	43.07	2	0	7315	1
35	chrM	36	G	7429	43.26	6	0	7422	1
37	chrM	38	G	7643	43.33	1	1	7639	2
38	chrM	39	C	7904	43.23	0	7903	0	1
40	chrM	41	C	8317	43.14	0	8306	0	11
42	chrM	43	C	8487	43.12	0	8475	1	11
43	chrM	44	C	8428	43.02	0	8425	1	2
46	chrM	47	G	8795	43.02	2	0	8793	0
47	chrM	48	C	8746	43.05	0	8743	0	3
52	chrM	53	G	8354	43.12	1	0	8349	4
53	chrM	54	G	8618	43.23	0	2	8616	0
60	chrM	61	C	8692	43.27	1	8688	1	2
61	chrM	62	G	8738	43.24	0	0	8738	0
63	chrM	64	C	8794	42.97	0	8656	0	138
65	chrM	66	G	8887	43.05	1	1	8884	1
66	chrM	67	G	8997	43.08	1	0	8995	1
67	chrM	68	G	8981	43.06	2	0	8979	0
68	chrM	69	G	9048	42.99	1	2	9044	1
69	chrM	70	G	8817	42.83	2	0	8815	0
70	chrM	71	G	9083	42.87	2	0	9081	0
74	chrM	75	G	9111	42.81	1	0	9110	0
75	chrM	76	C	8938	42.83	0	8936	0	2
77	chrM	78	C	9060	42.78	1	9057	0	2
78	chrM	79	G	8933	42.75	0	0	8933	0
79	chrM	80	C	8924	42.72	0	8923	0	1
80	chrM	81	G	8969	42.71	3	1	8964	1
84	chrM	85	G	8993	42.73	0	0	8992	1
85	chrM	86	C	9035	42.62	0	9035	0	0
89	chrM	90	G	9006	42.79	0	0	9006	0
90	chrM	91	C	8754	42.68	0	8753	0	1
91	chrM	92	G	8865	42.68	2	0	8863	0
93	chrM	94	G	8562	42.7	33	0	8528	1
95	chrM	96	C	8549	42.68	1	8547	0	1
96	chrM	97	G	8556	42.64	1	1	8553	1
97	chrM	98	C	8639	42.55	1	8637	1	0
99	chrM	100	G	8615	42.56	1	1	8612	1
100	chrM	101	G	8760	42.61	2	0	8757	1
102	chrM	103	G	8814	42.52	3	0	8811	0
103	chrM	104	C	8816	42.39	0	8816	0	0
104	chrM	105	C	8667	42.43	0	8665	0	2
105	chrM	106	G	8721	42.37	1	0	8720	0
106	chrM	107	G	8786	42.42	7	0	8779	0
108	chrM	109	G	8748	42.33	0	0	8748	0
109	chrM	110	C	8829	42.34	0	8829	0	0
111	chrM	112	C	9073	42.23	1	9068	0	4
112	chrM	113	C	8922	42.08	2	8916	1	3
113	chrM	114	C	8977	41.91	0	8977	0	0
117	chrM	118	G	8781	41.76	0	0	8781	0
119	chrM	120	C	8939	41.96	0	8918	1	20
120	chrM	121	G	8688	42.19	0	0	8686	2
121	chrM	122	C	8735	41.99	0	8735	0	0
123	chrM	124	G	8711	41.96	2	0	8709	0
127	chrM	128	C	8747	42.05	1	8746	0	0
129	chrM	130	G	8941	42.06	0	0	8941	0
131	chrM	132	C	8982	42.34	0	8975	0	7
135	chrM	136	G	8711	42.53	1	0	8710	0
139	chrM	140	C	8405	42.33	1	8393	0	11
140	chrM	141	C	8270	42.24	0	8267	0	3
142	chrM	143	G	8386	42.28	4	1	8381	0
143	chrM	144	C	8329	42.23	0	8328	0	1
144	chrM	145	C	8214	42.11	1	8209	0	4
146	chrM	147	C	7942	42.18	1	7936	0	5
149	chrM	150	C	8140	42.04	1	8123	0	16
150	chrM	151	C	8111	41.92	0	8110	0	1
161	chrM	162	C	7435	42.02	1	7431	0	3
162	chrM	163	G	7368	41.96	0	1	7367	0
163	chrM	164	C	7528	41.97	0	7528	0	0
165	chrM	166	C	7520	42.1	0	7519	1	0
166	chrM	167	C	7433	42.04	0	7432	0	1
169	chrM	170	C	7512	41.94	1	7511	0	0
170	chrM	171	G	7662	41.77	1	0	7661	0
173	chrM	174	C	7594	41.61	0	7592	1	1
181	chrM	182	C	7486	41.35	0	7484	0	2
183	chrM	184	G	7259	41.23	7	0	7252	0
184	chrM	185	G	7356	41.52	1	0	7355	0
185	chrM	186	C	7225	41.3	0	7225	0	0
186	chrM	187	G	7241	41.44	4	0	7236	1
189	chrM	190	C	7463	41.17	0	7462	0	1
193	chrM	194	C	7639	41.05	0	7639	0	0
197	chrM	198	C	7586	41.27	0	7585	0	1
202	chrM	203	G	7351	41.56	0	0	7351	0
204	chrM	205	G	7275	42	0	0	7275	0
206	chrM	207	G	7230	42.19	0	0	7230	0
220	chrM	221	G	7302	42.34	1	0	7301	0
221	chrM	222	C	7079	41.94	0	7078	0	1
224	chrM	225	G	7172	41.9	1	1	7169	1
227	chrM	228	G	7119	41.63	0	0	7118	1
228	chrM	229	G	7032	41.64	3	0	7029	0
230	chrM	231	C	7055	41.84	0	7054	0	1
241	chrM	242	C	7044	42.38	1	7043	0	0
246	chrM	247	G	7086	42.14	1	0	7085	0
250	chrM	251	G	7044	42.13	0	0	7044	0
252	chrM	253	C	7118	42.04	0	7104	1	13
254	chrM	255	G	7106	41.99	2	0	7104	0
255	chrM	256	C	7092	41.93	0	7090	1	1
257	chrM	258	C	6966	41.82	1	6964	0	1
259	chrM	260	G	6818	41.94	2	0	6815	1
260	chrM	261	C	6810	41.82	0	6810	0	0
261	chrM	262	C	6573	41.8	1	6571	0	1
263	chrM	264	C	6636	41.49	1	6635	0	0
267	chrM	268	C	7072	41.29	0	7069	1	2
268	chrM	269	C	6844	41.17	1	6842	0	1
270	chrM	271	C	7019	41.1	0	7019	0	0
272	chrM	273	C	6901	41.17	0	6900	1	0
274	chrM	275	G	6663	41.1	18	0	6645	0
276	chrM	277	C	6882	41.32	0	6882	0	0
279	chrM	280	C	6507	41.72	1	6500	0	6
284	chrM	285	C	6171	42.08	0	6170	0	1
294	chrM	295	C	5639	41.45	0	5637	0	2
295	chrM	296	C	5619	41.31	1	5618	0	0
297	chrM	298	C	5508	40.03	0	5507	1	0
298	chrM	299	C	5481	39.74	3	5478	0	0
302	chrM	303	C	4489	36.85	0	4489	0	0
303	chrM	304	C	4649	36.4	0	4648	0	1
304	chrM	305	C	4680	36.38	0	4679	1	0
305	chrM	306	C	4606	36.37	0	4606	0	0
306	chrM	307	C	4764	36.41	0	4764	0	0
307	chrM	308	C	4799	36.34	1	4797	0	1
308	chrM	309	C	4732	36.28	0	4726	0	6
310	chrM	311	C	4543	36.72	0	4542	0	1
311	chrM	312	C	4659	36.82	1	4645	0	13
312	chrM	313	C	4760	36.95	0	4760	0	0
313	chrM	314	C	4799	37.02	0	4799	0	0
314	chrM	315	C	4784	37.25	0	4784	0	0
315	chrM	316	G	4683	37.17	0	4	4678	1
316	chrM	317	C	4957	37.37	0	4957	0	0
319	chrM	320	C	4864	37.37	0	4851	0	13
321	chrM	322	G	4899	37.7	1	0	4898	0
322	chrM	323	G	4930	37.76	1	0	4929	0
323	chrM	324	C	4960	37.82	0	4960	0	0
324	chrM	325	C	4945	38.04	0	4941	1	3
326	chrM	327	C	4823	38.36	0	4822	0	1
328	chrM	329	G	4867	38.25	0	0	4867	0
329	chrM	330	C	5086	38.46	0	5086	0	0
331	chrM	332	C	5264	38.72	0	5264	0	0
337	chrM	338	C	5282	39.14	1	5070	1	210
339	chrM	340	C	5310	39.57	0	5310	0	0
342	chrM	343	C	5207	39.82	1	5193	1	12
344	chrM	345	C	5157	40.2	0	5151	0	6
346	chrM	347	G	5230	40.33	1	1	5228	0
347	chrM	348	C	5240	40.52	0	5240	0	0
348	chrM	349	C	5168	40.88	0	5166	1	1
352	chrM	353	C	5129	41.23	0	5129	0	0
353	chrM	354	C	5062	41.37	0	5062	0	0
354	chrM	355	C	5158	41.54	1	5157	0	0
355	chrM	356	C	5132	41.7	0	5132	0	0
361	chrM	362	C	5343	41.69	0	5343	0	0
365	chrM	366	G	5285	41.77	3	0	5282	0
368	chrM	369	C	5773	41.97	0	5773	0	0
369	chrM	370	C	5795	41.86	1	5792	0	2
370	chrM	371	C	5811	42.11	0	5808	1	2
374	chrM	375	C	6174	42.06	1	6173	0	0
376	chrM	377	C	6027	42.09	0	6026	0	1
377	chrM	378	C	5770	42.11	0	5765	0	5
379	chrM	380	G	5843	41.99	10	1	5832	0
380	chrM	381	C	6016	42.23	2	6013	1	0
381	chrM	382	C	5923	42.28	1	5918	0	4
385	chrM	386	C	5778	42.54	0	5778	0	0
386	chrM	387	C	5789	42.42	1	5776	0	12
388	chrM	389	G	5528	42.83	8	0	5520	0
393	chrM	394	C	5434	43.46	0	5430	0	4
403	chrM	404	C	5646	44.04	0	5642	0	4
408	chrM	409	G	5727	44.1	1	0	5726	0
409	chrM	410	G	5734	43.96	1	0	5733	0
410	chrM	411	C	5645	43.82	1	5643	0	1
411	chrM	412	G	5711	43.7	0	0	5710	1
412	chrM	413	G	5876	43.97	1	0	5875	0
416	chrM	417	G	5660	43.91	1	0	5659	0
417	chrM	418	C	5768	44.09	1	5765	2	0
419	chrM	420	C	5814	43.97	0	5813	0	1
426	chrM	427	C	5660	44.17	0	5659	0	1
428	chrM	429	G	5435	44.3	1	0	5434	0
430	chrM	431	C	5406	44.23	1	5395	0	10
432	chrM	433	C	4724	43.49	2	4720	0	2
433	chrM	434	C	4598	43.51	0	4581	0	17
434	chrM	435	C	4724	43.78	2	4719	0	3
435	chrM	436	C	4775	43.74	2	4760	2	11
436	chrM	437	C	5072	43.88	2	5060	1	9
437	chrM	438	C	5133	44.09	5	5123	3	2
440	chrM	441	C	4951	42.72	0	4950	0	1
444	chrM	445	C	4770	42.04	0	4770	0	0
446	chrM	447	C	4913	42.04	1	4912	0	0
455	chrM	456	C	5048	39.19	2	5037	0	9
456	chrM	457	C	5154	39.73	0	5149	3	2
457	chrM	458	C	5207	40.16	0	5205	1	1
458	chrM	459	C	5312	40.51	1	5297	1	13
460	chrM	461	C	5482	40.36	0	5440	0	42
461	chrM	462	C	5571	40.82	0	5562	0	9
462	chrM	463	C	5698	41.03	0	5697	1	0
464	chrM	465	C	5795	40.64	1	5793	0	1
466	chrM	467	C	5816	40.31	1	5804	0	11
467	chrM	468	C	5955	40.85	0	5943	0	12
468	chrM	469	C	6007	41.26	0	6007	0	0
472	chrM	473	C	5953	40.71	0	5953	0	0
475	chrM	476	C	5745	41.24	0	5745	0	0
480	chrM	481	C	5515	41.31	0	5504	0	11
482	chrM	483	C	5372	41.9	0	5368	1	3
485	chrM	486	C	5365	41.97	1	5352	0	12
490	chrM	491	C	5362	42.66	2	5357	0	3
493	chrM	494	C	5212	42.75	3	5208	0	1
494	chrM	495	C	5237	42.08	0	5234	0	3
495	chrM	496	C	5216	43.13	2	5213	0	1
496	chrM	497	C	5190	43.46	1	5184	1	4
497	chrM	498	C	5273	43.62	0	5272	0	1
498	chrM	499	G	4279	44.67	3	8	4268	0
499	chrM	500	C	4663	44.29	0	4662	0	1
500	chrM	501	C	5020	43.83	1	5001	0	18
501	chrM	502	C	4990	43.89	0	4987	1	2
504	chrM	505	C	4583	43.73	0	4561	0	22
505	chrM	506	C	5041	43.98	0	5040	0	1
508	chrM	509	C	4756	44.21	1	4754	0	1
509	chrM	510	C	5047	43.82	0	5044	1	2
510	chrM	511	C	5116	44.22	0	5116	0	0
512	chrM	513	G	4705	44.03	2	1	4701	1
513	chrM	514	C	5102	44.3	0	5100	1	1
515	chrM	516	C	5325	43.89	0	5324	0	1
517	chrM	518	C	5411	43.85	1	5409	0	1
519	chrM	520	C	5551	43.78	1	5550	0	0
521	chrM	522	C	5448	43.88	1	5447	0	0
523	chrM	524	C	5444	43.99	0	5444	0	0
524	chrM	525	C	5342	44.06	1	5339	0	2
525	chrM	526	G	5119	43.79	0	0	5118	1
526	chrM	527	C	5408	43.96	0	5407	1	0
528	chrM	529	G	5396	43.95	0	0	5396	0
529	chrM	530	C	5492	43.85	0	5489	1	2
533	chrM	534	C	5521	43.63	0	5520	0	1
534	chrM	535	C	5846	43.54	1	5844	0	1
535	chrM	536	C	5800	43.72	0	5800	0	0
536	chrM	537	C	5679	43.73	1	5674	0	4
540	chrM	541	C	4875	43.14	1	4867	0	7
541	chrM	542	C	5364	43.26	0	5355	1	8
542	chrM	543	C	5513	43.83	0	5509	0	4
543	chrM	544	C	5349	43.82	1	5346	0	2
544	chrM	545	G	3839	42.99	5	25	3809	0
547	chrM	548	C	4790	43.31	0	4790	0	0
548	chrM	549	C	5283	43.89	1	5280	1	1
551	chrM	552	C	4800	43.56	3	4796	0	1
552	chrM	553	C	5462	43.93	1	5459	1	1
556	chrM	557	C	4833	42.87	3	4827	0	3
557	chrM	558	C	5685	43.3	4	5673	0	8
558	chrM	559	C	5808	43.53	1	5805	1	1
559	chrM	560	C	5943	43.66	3	5936	0	4
563	chrM	564	G	4016	41.67	32	1	3983	0
565	chrM	566	C	5530	42.84	1	5512	1	16
567	chrM	568	C	5645	42.93	1	5643	0	1
568	chrM	569	C	6117	43.04	2	6101	0	14
569	chrM	570	C	6472	43.34	4	6465	0	3
570	chrM	571	C	6522	43.35	1	6519	0	2
571	chrM	572	C	6632	43.38	2	6625	0	5
572	chrM	573	C	6621	43.5	0	6620	0	1
574	chrM	575	C	6059	42.46	0	6059	0	0
576	chrM	577	G	5311	41.26	1	1	5308	1
582	chrM	583	G	5647	41.73	0	0	5647	0
585	chrM	586	G	5959	41.92	1	1	5957	0
586	chrM	587	C	6093	42.35	0	6093	0	0
590	chrM	591	C	6092	42.49	0	6085	0	7
591	chrM	592	C	6312	42.8	0	6311	0	1
593	chrM	594	C	6184	42.64	0	6151	1	32
594	chrM	595	C	6670	42.97	0	6665	0	5
596	chrM	597	C	6290	42.95	0	6247	0	43
600	chrM	601	G	6371	42.62	0	1	6370	0
601	chrM	602	C	6765	43.25	0	6765	0	0
606	chrM	607	C	6622	43.57	3	6618	0	1
608	chrM	609	C	6658	43.54	0	6653	0	5
610	chrM	611	G	6591	43.52	15	0	6576	0
616	chrM	617	G	6842	43.58	2	0	6840	0
621	chrM	622	G	6847	43.93	62	1	6784	0
623	chrM	624	C	6866	44.1	1	6863	1	1
624	chrM	625	G	6710	43.87	3	0	6706	1
625	chrM	626	G	6830	43.9	1	0	6829	0
626	chrM	627	G	7045	43.89	2	0	7043	0
627	chrM	628	C	7122	44.13	0	7121	0	1
629	chrM	630	C	7349	44.02	0	7340	1	8
631	chrM	632	C	7382	43.86	1	7380	0	1
634	chrM	635	C	7241	43.84	0	7235	0	6
636	chrM	637	C	7289	43.79	0	7289	0	0
637	chrM	638	C	7261	43.61	0	7258	1	2
638	chrM	639	C	7319	43.8	2	7316	0	1
639	chrM	640	C	7197	43.79	2	7195	0	0
645	chrM	646	C	7230	43.43	0	7229	1	0
651	chrM	652	G	7034	42.98	4	0	7029	1
652	chrM	653	G	7204	43.18	1	0	7203	0
656	chrM	657	G	6980	43.2	1	0	6977	2
657	chrM	658	G	7180	43.05	0	0	7180	0
659	chrM	660	C	7121	43.01	1	6666	0	454
660	chrM	661	C	6898	42.92	1	6890	0	7
663	chrM	664	G	7125	43.02	4	0	7121	0
664	chrM	665	C	7242	43.04	0	7242	0	0
665	chrM	666	C	7142	43.04	0	7134	1	7
669	chrM	670	C	7246	42.87	0	7240	2	4
675	chrM	676	G	7032	43.07	2	0	7030	0
676	chrM	677	C	7144	43.11	1	7143	0	0
678	chrM	679	C	7130	43.23	0	7123	2	5
682	chrM	683	G	7336	43.1	0	0	7336	0
686	chrM	687	G	7615	43.13	6	1	7608	0
691	chrM	692	C	7656	43.56	0	7654	1	1
693	chrM	694	C	7853	43.45	2	7848	0	3
696	chrM	697	G	7798	43.62	0	1	7797	0
697	chrM	698	C	7838	43.61	0	7836	1	1
700	chrM	701	G	7841	43.62	2	1	7838	0
701	chrM	702	C	7932	43.64	2	7929	1	0
704	chrM	705	C	7832	43.45	0	7798	1	33
705	chrM	706	C	7778	43.49	1	7776	0	1
706	chrM	707	C	7848	43.41	1	7847	0	0
707	chrM	708	C	7760	43.39	1	7759	0	0
708	chrM	709	G	7958	43.26	8	0	7950	0
711	chrM	712	C	7961	43.2	0	7952	0	9
712	chrM	713	C	7879	43.08	0	7877	0	2
714	chrM	715	G	7939	43.1	3	0	7935	1
716	chrM	717	G	8010	43.07	7	0	8003	0
718	chrM	719	G	7990	42.96	1	0	7988	1
721	chrM	722	C	7746	42.79	0	7740	2	4
723	chrM	724	C	7956	43.09	0	7956	0	0
724	chrM	725	C	7888	42.92	0	7880	0	8
725	chrM	726	C	8101	42.95	0	8100	0	1
727	chrM	728	C	8069	43.03	0	8058	0	11
733	chrM	734	C	8031	43.18	1	8024	0	6
735	chrM	736	C	8020	43.38	1	8019	0	0
736	chrM	737	C	7715	43.32	0	7714	0	1
738	chrM	739	C	7796	43.46	0	7792	1	3
739	chrM	740	G	7882	43.32	48	0	7834	0
742	chrM	743	C	8075	43.26	0	8067	0	8
747	chrM	748	G	8149	43.18	0	1	8148	0
748	chrM	749	G	8076	42.96	1	3	8072	0
751	chrM	752	C	8176	43.27	0	8175	0	1
754	chrM	755	G	8285	42.88	1	0	8284	0
755	chrM	756	C	8546	43.08	0	8545	0	1
758	chrM	759	C	8361	43.04	0	8341	1	19
761	chrM	762	G	8321	42.84	0	0	8321	0
762	chrM	763	C	8318	43.04	0	8317	0	1
764	chrM	765	C	8246	43.08	0	8244	1	1
765	chrM	766	G	8107	43.08	1	0	8106	0
766	chrM	767	C	8324	42.82	2	8322	0	0
768	chrM	769	G	8334	42.6	1	0	8333	0
769	chrM	770	C	8218	42.67	1	8216	0	1
773	chrM	774	G	8004	42.66	1	0	8002	1
774	chrM	775	C	7976	42.59	0	7976	0	0
776	chrM	777	G	7949	42.59	1	0	7947	1
777	chrM	778	C	7713	42.47	1	7710	1	1
779	chrM	780	C	7832	42.72	0	7830	0	2
784	chrM	785	C	7900	42.65	1	7897	1	1
785	chrM	786	G	7775	42.66	1	0	7774	0
786	chrM	787	C	7681	42.49	0	7680	0	1
790	chrM	791	G	8042	42.39	4	0	8038	0
791	chrM	792	C	8066	42.38	1	8064	0	1
792	chrM	793	C	7932	42.38	0	7926	0	6
795	chrM	796	G	8158	42.41	0	1	8155	2
796	chrM	797	C	8384	42.45	1	8381	0	2
797	chrM	798	C	8268	42.32	0	8268	0	0
799	chrM	800	C	7963	42.57	0	7962	0	1
801	chrM	802	C	8149	42.52	1	8147	1	0
802	chrM	803	C	7969	42.38	0	7964	0	5
803	chrM	804	C	7887	42.44	1	7886	0	0
804	chrM	805	C	7797	42.42	2	7792	0	3
805	chrM	806	C	7831	42.48	0	7828	0	3
807	chrM	808	C	7942	42.51	2	7939	0	1
808	chrM	809	G	7798	42.45	3	0	7794	1
809	chrM	810	G	7891	42.34	2	0	7889	0
810	chrM	811	G	7890	42.42	3	0	7887	0
814	chrM	815	C	7869	42.21	1	7867	0	1
816	chrM	817	G	7805	42.12	0	1	7803	1
817	chrM	818	C	7894	42.2	2	7892	0	0
819	chrM	820	G	7768	41.98	1	0	7767	0
821	chrM	822	G	7959	41.9	8	0	7951	0
827	chrM	828	C	7765	41.75	1	7762	0	2
828	chrM	829	C	7547	41.67	0	7542	1	4
833	chrM	834	G	7275	41.63	0	0	7275	0
834	chrM	835	C	7362	41.75	0	7361	0	1
841	chrM	842	C	7061	41.88	0	7060	0	1
842	chrM	843	G	6951	41.84	0	0	6950	1
846	chrM	847	G	7015	41.52	0	0	7015	0
852	chrM	853	C	7201	41.72	0	7201	0	0
856	chrM	857	G	7584	41.48	0	0	7584	0
857	chrM	858	C	7619	41.58	0	7618	0	1
862	chrM	863	C	7773	41.31	0	7770	0	3
866	chrM	867	C	7781	41.3	1	7780	0	0
867	chrM	868	C	7656	41.2	0	7655	1	0
868	chrM	869	C	7357	41.23	1	7354	1	1
869	chrM	870	C	7300	41.21	0	7294	4	2
871	chrM	872	G	7226	41.3	0	0	7225	1
872	chrM	873	G	7296	41.35	2	1	7292	1
873	chrM	874	G	7331	41.46	0	0	7331	0
876	chrM	877	G	6902	41.31	5	0	6897	0
877	chrM	878	G	7179	41.64	6	0	7173	0
879	chrM	880	C	7298	41.77	0	7263	0	35
885	chrM	886	C	6994	41.72	1	6988	0	5
886	chrM	887	G	7110	41.81	1	0	7109	0
888	chrM	889	G	7122	41.91	0	1	7121	0
889	chrM	890	C	7158	41.95	1	7157	0	0
890	chrM	891	C	7020	41.85	1	7017	0	2
892	chrM	893	G	7198	41.83	5	0	7193	0
893	chrM	894	C	7394	41.91	1	7393	0	0
894	chrM	895	C	7414	41.74	0	7412	0	2
896	chrM	897	C	7414	41.82	2	7412	0	0
897	chrM	898	C	7369	41.79	1	7368	0	0
898	chrM	899	G	7456	41.79	2	0	7451	3
899	chrM	900	C	7574	41.91	1	7572	0	1
900	chrM	901	G	7456	41.86	2	0	7453	1
901	chrM	902	G	7524	41.81	9	0	7515	0
903	chrM	904	C	7468	41.6	0	7438	1	29
905	chrM	906	C	7546	41.79	0	7544	0	2
907	chrM	908	C	7733	41.67	0	7731	0	2
908	chrM	909	G	7765	41.62	20	1	7744	0
914	chrM	915	C	7916	41.87	1	7915	0	0
915	chrM	916	C	7820	41.75	1	7818	1	0
916	chrM	917	C	7597	41.85	2	7595	0	0
919	chrM	920	G	7809	41.72	3	2	7804	0
921	chrM	922	C	7988	41.72	1	7976	0	11
926	chrM	927	G	7834	41.74	8	1	7824	1
929	chrM	930	G	7504	41.88	4	0	7499	1
930	chrM	931	C	7234	41.94	0	7234	0	0
931	chrM	932	C	7206	42.01	0	7205	0	1
932	chrM	933	G	7236	41.86	9	0	7227	0
933	chrM	934	G	7406	41.92	0	0	7405	1
934	chrM	935	C	7374	41.73	0	7372	1	1
935	chrM	936	G	7417	41.74	1	1	7414	1
940	chrM	941	G	7389	41.39	5	1	7383	0
942	chrM	943	G	7077	41.33	1	2	7074	0
944	chrM	945	G	7234	41.41	2	0	7232	0
950	chrM	951	G	7506	41.38	15	0	7491	0
953	chrM	954	C	7088	41.03	1	7072	0	15
955	chrM	956	C	7285	41.29	1	7283	0	1
956	chrM	957	C	7049	40.81	2	7039	0	8
957	chrM	958	C	7317	41.46	2	7312	0	3
958	chrM	959	C	7175	41.53	1	7172	0	2
959	chrM	960	C	7284	41.36	1	7278	0	5
961	chrM	962	C	7385	41.33	0	7365	0	20
962	chrM	963	C	7320	41.14	0	7317	1	2
963	chrM	964	C	7370	41.28	0	7368	0	2
964	chrM	965	C	7464	41.45	3	7460	0	1
971	chrM	972	G	7173	41.48	13	0	7160	0
972	chrM	973	C	7234	41.59	0	7234	0	0
978	chrM	979	C	7477	41.69	1	7476	0	0
980	chrM	981	C	7448	41.87	0	7446	0	2
982	chrM	983	C	7260	41.78	1	7259	0	0
983	chrM	984	C	7289	41.69	1	7286	0	2
985	chrM	986	G	7238	41.88	4	0	7234	0
987	chrM	988	G	7461	41.97	160	0	7301	0
990	chrM	991	G	7471	42.11	0	0	7471	0
998	chrM	999	C	7244	42.17	0	7244	0	0
1000	chrM	1001	C	7203	42.22	0	7199	1	3
1001	chrM	1002	C	7107	42.12	2	7105	0	0
1003	chrM	1004	G	7155	42.13	1	0	7154	0
1006	chrM	1007	G	7225	42.33	8	0	7217	0
1008	chrM	1009	C	7289	42.14	2	7286	0	1
1010	chrM	1011	C	7390	42.07	0	7389	1	0
1017	chrM	1018	G	7619	41.93	9	0	7610	0
1019	chrM	1020	C	7772	41.89	1	7768	1	2
1022	chrM	1023	C	7635	42.11	0	7635	0	0
1023	chrM	1024	G	7638	42.09	3	0	7634	1
1027	chrM	1028	G	7552	42.04	1	0	7551	0
1029	chrM	1030	G	7627	41.76	2	0	7624	1
1030	chrM	1031	G	7571	41.61	0	0	7570	1
1031	chrM	1032	C	7889	41.7	0	7886	1	2
1037	chrM	1038	C	7890	41.27	1	7889	0	0
1042	chrM	1043	C	7719	41.1	1	7703	0	15
1044	chrM	1045	G	7632	41.2	3	0	7628	1
1047	chrM	1048	C	7691	41.18	1	7688	2	0
1049	chrM	1050	C	7705	41.05	0	7702	0	3
1051	chrM	1052	C	7718	40.9	0	7716	0	2
1056	chrM	1057	G	7618	40.72	1	0	7616	1
1057	chrM	1058	C	7652	40.78	0	7650	1	1
1061	chrM	1062	G	7295	40.92	30	0	7265	0
1063	chrM	1064	C	7270	40.83	1	7266	1	2
1064	chrM	1065	C	6984	40.7	1	6980	0	3
1065	chrM	1066	C	6931	40.79	1	6928	0	2
1069	chrM	1070	C	7341	40.72	0	7341	0	0
1071	chrM	1072	G	7140	40.75	0	0	7140	0
1072	chrM	1073	G	7242	40.69	0	0	7241	1
1073	chrM	1074	G	7427	40.77	11	0	7416	0
1078	chrM	1079	G	7824	41.01	7	0	7817	0
1082	chrM	1083	C	7832	41.31	1	7828	2	1
1083	chrM	1084	C	7676	41.24	0	7675	0	1
1084	chrM	1085	C	7910	41.13	1	7909	0	0
1085	chrM	1086	C	7861	41.06	0	7861	0	0
1087	chrM	1088	C	7865	41.07	0	7863	0	2
1091	chrM	1092	G	8028	41.27	1	1	8025	1
1092	chrM	1093	C	7931	41.12	0	7929	0	2
1096	chrM	1097	G	7619	41.51	2	0	7616	1
1097	chrM	1098	C	7900	41.67	0	7899	0	1
1098	chrM	1099	C	7741	41.73	0	7738	0	3
1099	chrM	1100	C	7673	41.81	0	7672	0	1
1104	chrM	1105	C	7888	42.12	0	7888	0	0
1105	chrM	1106	C	7677	42.25	0	7677	0	0
1107	chrM	1108	C	7635	42.55	0	7626	1	8
1110	chrM	1111	C	7662	42.43	1	7660	0	1
1112	chrM	1113	G	7555	42.49	0	1	7553	1
1119	chrM	1120	C	7857	43.02	0	7853	0	4
1122	chrM	1123	C	7829	43.12	0	7829	0	0
1127	chrM	1128	C	7974	43.1	0	7971	1	2
1129	chrM	1130	G	7820	43.18	1	0	7819	0
1130	chrM	1131	C	7838	43.19	0	7837	0	1
1132	chrM	1133	C	8073	43.03	1	8052	2	18
1133	chrM	1134	G	7933	43.07	1	2	7928	2
1134	chrM	1135	C	8246	43.05	1	8245	0	0
1135	chrM	1136	C	8170	43.01	0	8166	2	2
1137	chrM	1138	G	8280	42.75	16	0	8261	3
1140	chrM	1141	C	8244	42.52	0	8242	1	1
1142	chrM	1143	C	8336	42.35	0	8336	0	0
1145	chrM	1146	C	8235	42.25	1	8231	0	3
1146	chrM	1147	G	8072	42.24	4	0	8068	0
1148	chrM	1149	G	7977	42.1	5	0	7972	0
1149	chrM	1150	C	7957	42.08	0	7957	0	0
1150	chrM	1151	C	7907	42.09	0	7906	0	1
1152	chrM	1153	C	7678	41.96	0	7678	0	0
1154	chrM	1155	G	7665	41.79	0	0	7664	1
1155	chrM	1156	C	7614	41.78	0	7612	0	2
1162	chrM	1163	C	7385	41.63	0	7385	0	0
1164	chrM	1165	C	7309	41.71	2	7293	0	14
1168	chrM	1169	G	7274	41.64	1	0	7272	1
1169	chrM	1170	G	7430	41.77	72	0	7358	0
1171	chrM	1172	C	7324	41.72	1	7321	0	2
1172	chrM	1173	C	7214	41.66	0	7212	0	2
1174	chrM	1175	G	7288	41.72	0	0	7287	1
1175	chrM	1176	G	7444	41.91	0	0	7444	0
1176	chrM	1177	C	7451	41.76	0	7448	1	2
1177	chrM	1178	G	7283	41.79	0	0	7283	0
1178	chrM	1179	G	7376	41.86	1	1	7374	0
1180	chrM	1181	G	7395	41.88	1	0	7394	0
1181	chrM	1182	C	7490	41.81	0	7490	0	0
1184	chrM	1185	C	7616	41.65	0	7607	0	9
1189	chrM	1190	C	7893	42.03	0	7881	1	11
1190	chrM	1191	C	7871	41.96	0	7871	0	0
1191	chrM	1192	C	8067	41.99	1	8065	1	0
1193	chrM	1194	C	7988	41.97	0	7980	0	8
1196	chrM	1197	G	7991	41.98	48	0	7943	0
1198	chrM	1199	G	7784	42.14	4	0	7779	1
1199	chrM	1200	G	7645	42.19	6	0	7639	0
1201	chrM	1202	G	7670	42.58	1	1	7668	0
1202	chrM	1203	C	7538	42.69	0	7537	1	0
1203	chrM	1204	C	7493	42.6	1	7489	0	3
1205	chrM	1206	G	7483	42.76	0	0	7483	0
1208	chrM	1209	C	7404	42.65	0	7394	1	9
1210	chrM	1211	G	7364	42.81	4	1	7359	0
1215	chrM	1216	C	7663	42.93	1	7654	0	8
1216	chrM	1217	G	7752	42.88	4	0	7747	1
1222	chrM	1223	C	7729	42.86	0	7728	0	1
1223	chrM	1224	C	7620	42.72	0	7620	0	0
1224	chrM	1225	C	7670	42.9	1	7669	0	0
1225	chrM	1226	C	7719	42.89	1	7714	1	3
1226	chrM	1227	G	7771	42.92	276	0	7495	0
1229	chrM	1230	C	7811	43	3	7787	0	21
1232	chrM	1233	C	8105	43.08	0	8099	0	6
1233	chrM	1234	C	8043	42.97	0	8033	0	10
1235	chrM	1236	C	8110	42.99	0	7962	0	148
1237	chrM	1238	C	8181	43.03	0	8177	0	4
1238	chrM	1239	C	7848	42.66	0	7843	0	5
1240	chrM	1241	C	8205	43.1	0	8191	1	13
1241	chrM	1242	C	8197	43.07	0	8177	0	20
1243	chrM	1244	C	8031	43.03	5	8002	0	24
1246	chrM	1247	G	8033	43.06	0	1	8032	0
1247	chrM	1248	C	8123	43.16	0	8122	1	0
1249	chrM	1250	C	7937	43.31	0	7917	0	20
1251	chrM	1252	G	8149	43.26	3	1	8144	1
1252	chrM	1253	C	8211	43.19	1	8210	0	0
1253	chrM	1254	C	8245	43.19	0	8241	0	4
1260	chrM	1261	C	8022	43.32	0	8021	1	0
1261	chrM	1262	C	7588	43.33	1	7583	0	4
1262	chrM	1263	G	7774	43.66	2	0	7772	0
1263	chrM	1264	C	7830	43.54	2	7827	0	1
1264	chrM	1265	C	7512	43.67	0	7510	1	1
1267	chrM	1268	C	7877	43.79	0	7871	0	6
1270	chrM	1271	C	7853	43.57	2	7820	0	31
1272	chrM	1273	G	7852	43.6	1	1	7850	0
1273	chrM	1274	C	8145	43.91	0	8144	0	1
1277	chrM	1278	C	8079	43.85	0	8079	0	0
1278	chrM	1279	C	7964	43.8	0	7962	0	2
1279	chrM	1280	C	8066	43.69	2	8064	0	0
1281	chrM	1282	G	8098	43.71	24	0	8074	0
1284	chrM	1285	G	8206	43.87	8	0	8197	1
1287	chrM	1288	G	8126	43.78	1	0	8124	1
1288	chrM	1289	G	8172	43.68	0	0	8171	1
1289	chrM	1290	C	8295	43.52	1	8291	0	3
1292	chrM	1293	C	8223	43.53	0	8223	0	0
1296	chrM	1297	G	8221	43.53	2	0	8219	0
1300	chrM	1301	G	8070	43.38	0	0	8070	0
1301	chrM	1302	C	8189	43.41	0	8188	0	1
1302	chrM	1303	G	8188	43.34	1	1	8186	0
1303	chrM	1304	C	8254	43.57	0	8252	0	2
1306	chrM	1307	G	8108	43.24	3	0	8105	0
1309	chrM	1310	C	7989	43	2	7984	1	2
1310	chrM	1311	C	7887	42.98	2	7882	1	2
1311	chrM	1312	C	7878	42.91	0	7877	0	1
1313	chrM	1314	C	8044	42.93	0	8042	0	2
1314	chrM	1315	G	8022	42.85	3	0	8017	2
1319	chrM	1320	G	7846	42.8	89	0	7756	1
1321	chrM	1322	C	7965	42.91	0	7964	0	1
1322	chrM	1323	G	7827	43.06	3	0	7823	1
1326	chrM	1327	G	7688	42.45	6	0	7682	0
1327	chrM	1328	G	7850	42.35	9	1	7840	0
1329	chrM	1330	C	7624	42.55	0	7606	0	18
1332	chrM	1333	G	7830	42.25	26	1	7803	0
1333	chrM	1334	G	8161	42.41	1	0	8159	1
1335	chrM	1336	G	7839	42.37	3	0	7835	1
1338	chrM	1339	G	7940	42.63	31	0	7909	0
1339	chrM	1340	C	8065	42.66	0	8064	1	0
1340	chrM	1341	C	7997	42.6	0	7987	1	9
1341	chrM	1342	C	7631	42.34	0	7629	0	2
1344	chrM	1345	G	7696	42.97	36	0	7660	0
1346	chrM	1347	G	7643	42.88	6	2	7635	0
1347	chrM	1348	G	7483	43.11	2	1	7480	0
1349	chrM	1350	G	7298	42.92	3	0	7295	0
1350	chrM	1351	G	7386	43.1	1	0	7385	0
1351	chrM	1352	C	7379	43.06	0	7377	2	0
1354	chrM	1355	G	7454	42.91	8	1	7445	0
1359	chrM	1360	G	7055	42.74	1	0	7054	0
1360	chrM	1361	G	7251	42.96	6	3	7241	1
1361	chrM	1362	G	7273	42.89	0	0	7272	1
1362	chrM	1363	C	7179	42.83	0	7166	0	13
1365	chrM	1366	C	7284	42.91	0	7282	0	2
1371	chrM	1372	C	7460	42.9	0	7458	0	2
1374	chrM	1375	C	7507	43.15	0	7496	0	11
1375	chrM	1376	C	7172	43.05	4	7166	0	2
1376	chrM	1377	C	7387	43.06	2	7383	0	2
1377	chrM	1378	C	7303	43.02	0	7301	2	0
1379	chrM	1380	G	7341	42.9	5	1	7335	0
1384	chrM	1385	C	7541	42.96	0	7540	1	0
1387	chrM	1388	C	7638	42.84	0	7633	0	5
1388	chrM	1389	G	7540	42.83	5	0	7535	0
1392	chrM	1393	G	7434	42.67	3	1	7430	0
1393	chrM	1394	C	7397	42.66	0	7397	0	0
1394	chrM	1395	C	7318	42.48	0	7315	1	2
1395	chrM	1396	C	7198	42.51	1	7197	0	0
1400	chrM	1401	G	7541	42.62	1	1	7539	0
1404	chrM	1405	C	7238	42.5	0	7238	0	0
1409	chrM	1410	G	6964	42.47	1	0	6962	1
1410	chrM	1411	G	7100	42.42	4	1	7095	0
1411	chrM	1412	G	7190	42.37	15	0	7175	0
1413	chrM	1414	C	6834	42.41	0	6792	0	42
1414	chrM	1415	G	6887	42.4	1202	0	5685	0
1417	chrM	1418	G	7001	42.24	99	0	6902	0
1418	chrM	1419	G	7088	42.43	25	1	7062	0
1420	chrM	1421	G	7003	42.36	37	1	6965	0
1421	chrM	1422	G	7214	42.54	471	0	6743	0
1427	chrM	1428	G	7147	42.5	3	0	7143	1
1428	chrM	1429	C	7173	42.35	0	7171	0	2
1430	chrM	1431	G	7125	42.4	8	0	7116	1
1435	chrM	1436	C	7573	42.65	0	7572	0	1
1439	chrM	1440	G	7718	42.64	24	1	7693	0
1441	chrM	1442	G	7616	42.58	12	2	7601	1
1444	chrM	1445	G	7504	42.56	9	1	7493	1
1446	chrM	1447	G	7592	42.56	0	0	7592	0
1448	chrM	1449	G	7429	42.68	1	0	7428	0
1449	chrM	1450	C	7329	42.46	0	7329	0	0
1453	chrM	1454	G	7565	42.52	1	0	7564	0
1456	chrM	1457	G	7406	42.44	2	0	7403	1
1459	chrM	1460	C	7360	42.56	0	7357	0	3
1461	chrM	1462	G	7281	42.43	4	0	7277	0
1462	chrM	1463	G	7038	42.55	2	1	7035	0
1463	chrM	1464	G	7280	42.51	3	2	7275	0
1464	chrM	1465	C	7378	42.69	1	7374	2	1
1465	chrM	1466	C	7353	42.64	2	7349	0	2
1466	chrM	1467	C	7319	42.51	0	7318	0	1
1468	chrM	1469	G	7290	42.61	29	0	7261	0
1471	chrM	1472	G	7288	42.48	0	0	7288	0
1472	chrM	1473	C	7347	42.49	0	7346	0	1
1473	chrM	1474	G	7370	42.62	0	1	7369	0
1474	chrM	1475	C	7592	42.56	0	7592	0	0
1475	chrM	1476	G	7611	42.64	1	1	7609	0
1478	chrM	1479	C	7732	42.23	0	7731	0	1
1480	chrM	1481	C	7730	42.39	0	7730	0	0
1482	chrM	1483	C	7742	42.56	1	7738	1	2
1483	chrM	1484	C	7381	42.64	0	7379	0	2
1484	chrM	1485	G	7541	42.6	1	1	7538	1
1485	chrM	1486	C	7514	42.54	0	7514	0	0
1486	chrM	1487	C	7666	42.39	1	7646	0	19
1487	chrM	1488	C	7558	42.59	1	7554	1	2
1488	chrM	1489	G	7597	42.54	0	0	7597	0
1490	chrM	1491	C	7524	42.45	1	7465	0	58
1492	chrM	1493	C	7664	42.49	1	7663	0	0
1493	chrM	1494	C	7485	42.64	0	7478	1	6
1494	chrM	1495	C	7576	42.65	0	7575	0	1
1496	chrM	1497	C	7587	42.59	0	7577	0	10
1497	chrM	1498	C	7608	42.65	0	7605	0	3
1499	chrM	1500	C	7778	42.56	0	7761	0	17
1502	chrM	1503	G	7744	42.38	1	1	7742	0
1507	chrM	1508	C	7673	42.61	0	7671	0	2
1510	chrM	1511	C	7537	42.75	1	7528	1	7
1514	chrM	1515	G	7214	42.64	5	0	7208	1
1515	chrM	1516	G	7323	42.74	88	1	7233	1
1517	chrM	1518	C	7359	42.82	0	7357	0	2
1524	chrM	1525	C	7460	42.68	0	7460	0	0
1530	chrM	1531	C	7281	42.54	0	7281	0	0
1531	chrM	1532	C	7194	42.57	1	7193	0	0
1532	chrM	1533	C	7208	42.59	1	7207	0	0
1533	chrM	1534	C	7225	42.79	3	7221	1	0
1536	chrM	1537	C	7287	42.89	0	7285	0	2
1537	chrM	1538	G	7134	42.75	1	0	7133	0
1538	chrM	1539	C	7440	42.72	2	7437	0	1
1548	chrM	1549	G	7585	42.23	22	0	7563	0
1550	chrM	1551	G	7303	42.27	5	0	7298	0
1551	chrM	1552	G	7356	42.3	7	1	7348	0
1553	chrM	1554	G	7249	42.35	22	0	7227	0
1555	chrM	1556	C	7272	42.36	0	7270	0	2
1558	chrM	1559	G	7364	42.19	7	0	7357	0
1560	chrM	1561	C	7154	41.97	1	7137	1	15
1561	chrM	1562	G	7167	41.84	5	0	7160	2
1565	chrM	1566	C	7341	41.9	0	7339	1	1
1568	chrM	1569	G	7117	41.86	0	0	7117	0
1569	chrM	1570	G	7238	41.85	2	0	7235	1
1573	chrM	1574	G	7284	41.89	1	0	7283	0
1575	chrM	1576	G	7154	41.86	1	0	7153	0
1578	chrM	1579	C	6891	41.76	1	6888	0	2
1580	chrM	1581	G	6889	41.83	3	0	6886	0
1581	chrM	1582	G	6911	41.79	3	0	6907	1
1585	chrM	1586	G	6700	42.05	0	0	6699	1
1587	chrM	1588	G	6666	42.06	0	0	6665	1
1588	chrM	1589	C	6799	42.09	0	6799	0	0
1590	chrM	1591	C	6714	42.03	1	6710	1	2
1593	chrM	1594	G	6769	41.98	0	1	6768	0
1594	chrM	1595	G	6730	42.14	123	1	6605	1
1596	chrM	1597	C	6638	42.24	2	6632	2	2
1597	chrM	1598	G	6678	42.11	2	1	6675	0
1600	chrM	1601	C	7107	42.1	0	7103	0	4
1601	chrM	1602	C	7063	41.97	0	7062	0	1
1603	chrM	1604	G	7239	41.9	7	0	7232	0
1605	chrM	1606	G	7520	41.98	0	0	7519	1
1607	chrM	1608	G	7306	42.03	1	0	7305	0
1610	chrM	1611	G	7576	42.11	0	0	7575	1
1611	chrM	1612	C	7455	42.24	0	7454	0	1
1616	chrM	1617	C	7383	42.73	0	7382	0	1
1618	chrM	1619	C	7331	42.61	0	7328	1	2
1622	chrM	1623	G	7212	42.82	1	0	7211	0
1623	chrM	1624	C	7299	42.97	0	7299	0	0
1625	chrM	1626	C	7245	43.18	2	7242	1	0
1626	chrM	1627	C	7187	43.11	1	7183	0	3
1627	chrM	1628	C	7185	43.19	2	7182	1	0
1630	chrM	1631	C	7488	43.17	0	7487	0	1
1634	chrM	1635	C	7467	43.39	0	7467	0	0
1636	chrM	1637	C	7615	43.35	0	7612	2	1
1640	chrM	1641	G	7292	43.34	5	0	7287	0
1641	chrM	1642	G	7385	43.49	4	1	7379	1
1643	chrM	1644	G	7269	43.44	0	0	7269	0
1648	chrM	1649	C	7264	43.25	0	7262	0	2
1651	chrM	1652	C	7275	43.14	0	7275	0	0
1656	chrM	1657	C	7274	42.98	1	7273	0	0
1659	chrM	1660	G	7220	43.28	7	0	7213	0
1661	chrM	1662	C	7216	43.08	0	7214	0	2
1662	chrM	1663	C	7004	42.88	1	7002	0	1
1663	chrM	1664	G	7189	42.77	1	1	7186	1
1664	chrM	1665	C	7308	42.65	0	7307	0	1
1666	chrM	1667	C	7282	42.42	0	7275	3	4
1668	chrM	1669	G	7397	42.35	7	0	7390	0
1670	chrM	1671	G	7627	42.34	0	0	7627	0
1671	chrM	1672	C	7547	42.21	0	7547	0	0
1676	chrM	1677	C	7575	42.14	0	7573	1	1
1677	chrM	1678	C	7276	41.99	1	7275	0	0
1680	chrM	1681	G	7012	41.94	2	0	7008	2
1681	chrM	1682	C	7224	41.86	0	7223	0	1
1682	chrM	1683	C	7203	41.74	1	7199	1	2
1683	chrM	1684	C	7079	41.63	0	7078	0	1
1684	chrM	1685	C	6877	41.67	0	6877	0	0
1688	chrM	1689	C	7134	41.63	0	7134	0	0
1689	chrM	1690	C	7003	41.55	1	7001	0	1
1690	chrM	1691	C	7004	41.59	1	7003	0	0
1692	chrM	1693	C	7077	41.5	0	7076	1	0
1694	chrM	1695	C	7117	41.35	2	7099	0	16
1695	chrM	1696	C	6956	41.41	1	6954	0	1
1697	chrM	1698	C	7158	41.34	0	7157	0	1
1698	chrM	1699	C	7132	41.12	0	7130	0	2
1702	chrM	1703	C	7048	41.13	2	7045	0	1
1705	chrM	1706	C	7030	41.53	0	7027	0	3
1706	chrM	1707	C	6935	41.54	1	6930	1	3
1708	chrM	1709	G	6883	41.66	77	1	6805	0
1710	chrM	1711	C	7260	41.9	0	7260	0	0
1713	chrM	1714	C	7435	41.99	1	7434	0	0
1714	chrM	1715	C	7362	42.05	1	7358	0	3
1718	chrM	1719	G	7251	42.19	10	0	7241	0
1719	chrM	1720	C	7319	42.27	1	7317	0	1
1720	chrM	1721	C	7361	42.33	1	7358	0	2
1724	chrM	1725	C	7281	42.52	0	7280	1	0
1725	chrM	1726	C	7250	42.57	0	7250	0	0
1731	chrM	1732	C	7155	42.6	0	7155	0	0
1732	chrM	1733	C	6911	42.22	1	6909	0	1
1733	chrM	1734	C	7017	42.5	4	7013	0	0
1741	chrM	1742	G	7323	42.39	3	0	7320	0
1746	chrM	1747	G	6892	42.28	30	1	6861	0
1747	chrM	1748	G	6928	42.24	1	1	6926	0
1748	chrM	1749	C	6853	42.33	0	6850	1	2
1749	chrM	1750	G	6829	42.38	12	1	6816	0
1753	chrM	1754	G	6788	42.53	6	1	6781	0
1759	chrM	1760	G	6927	42.63	2	2	6923	0
1763	chrM	1764	C	6853	42.44	0	6853	0	0
1764	chrM	1765	C	6685	42.42	2	6681	0	2
1766	chrM	1767	G	6525	42.52	8	0	6515	2
1767	chrM	1768	G	6684	42.5	1	0	6683	0
1768	chrM	1769	C	6655	42.52	0	6653	1	1
1769	chrM	1770	G	6694	42.5	0	1	6692	1
1770	chrM	1771	C	6924	42.44	1	6923	0	0
1775	chrM	1776	G	7449	41.84	17	0	7432	0
1781	chrM	1782	G	7296	41.89	2	0	7293	1
1784	chrM	1785	C	7102	42.08	0	7099	1	2
1785	chrM	1786	C	6783	42.15	0	6783	0	0
1786	chrM	1787	G	6854	42.13	1	1	6852	0
1787	chrM	1788	C	6713	42.13	0	6712	0	1
1790	chrM	1791	G	6438	42.05	1	0	6437	0
1791	chrM	1792	G	6464	41.88	1	0	6463	0
1792	chrM	1793	G	6552	42.07	12	0	6539	1
1796	chrM	1797	G	6338	41.93	39	0	6299	0
1799	chrM	1800	G	6207	41.84	3	0	6204	0
1811	chrM	1812	C	6241	41.2	0	6241	0	0
1812	chrM	1813	C	6112	41.16	0	6110	0	2
1815	chrM	1816	G	6150	40.59	0	0	6150	0
1816	chrM	1817	C	6171	40.65	0	6170	1	0
1825	chrM	1826	G	6628	40.33	0	0	6628	0
1826	chrM	1827	C	6761	40.58	0	6759	2	0
1829	chrM	1830	G	6461	40.67	7	0	6454	0
1830	chrM	1831	G	6738	40.62	190	0	6548	0
1832	chrM	1833	C	6723	40.57	0	6718	0	5
1836	chrM	1837	C	6986	40.71	0	6985	1	0
1837	chrM	1838	C	7026	40.6	0	7026	0	0
1838	chrM	1839	C	7007	40.38	2	7003	1	1
1839	chrM	1840	C	6992	40.63	0	6990	0	2
1844	chrM	1845	C	7092	40.72	0	7090	0	2
1845	chrM	1846	C	6697	40.55	1	6691	0	5
1848	chrM	1849	C	6318	40.65	1	6303	0	14
1850	chrM	1851	G	6259	40.74	0	0	6258	1
1851	chrM	1852	C	6362	40.99	0	6362	0	0
1857	chrM	1858	G	6362	41.36	1	0	6361	0
1864	chrM	1865	C	6425	41.84	0	6424	1	0
1867	chrM	1868	G	6489	41.79	8	0	6481	0
1874	chrM	1875	C	6858	42.35	0	6857	0	1
1878	chrM	1879	G	6930	42.56	0	0	6930	0
1879	chrM	1880	C	7074	42.63	0	7074	0	0
1882	chrM	1883	G	7168	42.75	17	0	7150	1
1883	chrM	1884	G	7335	42.8	5	1	7328	1
1885	chrM	1886	G	7346	42.68	4	0	7341	1
1887	chrM	1888	G	7526	42.61	3	0	7523	0
1888	chrM	1889	C	7587	42.56	2	7585	0	0
1889	chrM	1890	C	7525	42.57	1	7519	2	3
1893	chrM	1894	G	7773	42.29	1	0	7772	0
1894	chrM	1895	C	7685	42.3	0	7684	0	1
1898	chrM	1899	G	7359	42.55	33	1	7325	0
1900	chrM	1901	C	7301	42.31	1	7297	0	3
1901	chrM	1902	C	7067	42.34	1	7066	0	0
1902	chrM	1903	C	7093	42.45	0	7092	1	0
1903	chrM	1904	C	7025	42.31	0	7023	1	1
1904	chrM	1905	C	6883	42.2	0	6880	1	2
1905	chrM	1906	G	6864	42.28	4	0	6860	0
1909	chrM	1910	C	7475	42.27	0	7475	0	0
1910	chrM	1911	C	7169	42.13	0	7169	0	0
1912	chrM	1913	G	6976	42.07	240	0	6736	0
1914	chrM	1915	C	7081	42.25	1	7078	0	2
1915	chrM	1916	G	6942	42.23	18	0	6923	1
1917	chrM	1918	G	7037	42.3	0	1	7036	0
1918	chrM	1919	C	6947	41.99	1	6946	0	0
1921	chrM	1922	C	7362	41.92	0	7360	0	2
1922	chrM	1923	C	7342	41.7	2	7336	1	3
1926	chrM	1927	G	7089	41.67	10	1	7078	0
1929	chrM	1930	C	7090	41.87	0	7088	2	0
1931	chrM	1932	G	7117	41.73	1	0	7116	0
1932	chrM	1933	C	7400	42.21	1	7396	0	3
1938	chrM	1939	G	7588	42.16	10	0	7578	0
1940	chrM	1941	G	7420	42.46	1	0	7418	1
1941	chrM	1942	C	7592	42.59	1	7590	0	1
1943	chrM	1944	C	7793	42.59	0	7790	1	2
1945	chrM	1946	C	7981	42.57	0	7980	1	0
1946	chrM	1947	C	7860	42.53	1	7854	0	5
1947	chrM	1948	C	8074	42.4	0	8073	0	1
1948	chrM	1949	G	8060	42.52	1	0	8059	0
1950	chrM	1951	C	8097	42.34	0	7998	0	99
1954	chrM	1955	G	7796	42.56	1	0	7795	0
1957	chrM	1958	G	7785	42.57	1	1	7783	0
1958	chrM	1959	C	7795	42.67	1	7793	1	0
1965	chrM	1966	G	7676	42.79	1	2	7673	0
1967	chrM	1968	G	7445	42.69	0	1	7444	0
1968	chrM	1969	G	7324	42.5	4	0	7320	0
1969	chrM	1970	G	7466	42.81	21	1	7443	1
1972	chrM	1973	G	7656	42.6	6	0	7650	0
1980	chrM	1981	G	8164	42.14	3	1	8159	1
1981	chrM	1982	G	8064	42.16	10	0	8054	0
1984	chrM	1985	G	7685	41.92	24	1	7659	1
1986	chrM	1987	G	7714	41.89	19	0	7695	0
1987	chrM	1988	G	7842	41.71	1	0	7840	1
1988	chrM	1989	C	7904	41.77	0	7902	0	2
1989	chrM	1990	G	7856	41.79	58	0	7797	1
1991	chrM	1992	C	7928	41.83	0	7926	1	1
1995	chrM	1996	C	8032	41.48	1	8031	0	0
1996	chrM	1997	C	8072	41.66	0	8071	0	1
1999	chrM	2000	C	8191	41.78	0	8182	0	9
2000	chrM	2001	C	8076	41.76	0	8074	1	1
2001	chrM	2002	G	8159	41.87	5	0	8154	0
2003	chrM	2004	G	8436	41.95	0	0	8435	1
2004	chrM	2005	C	8324	42.01	0	8323	0	1
2005	chrM	2006	C	8153	41.96	0	8150	1	2
2007	chrM	2008	G	8319	41.71	1	0	8316	2
2008	chrM	2009	G	8466	41.74	2	0	8464	0
2010	chrM	2011	G	8535	41.65	4	0	8531	0
2014	chrM	2015	G	8349	41.79	1	1	8346	1
2015	chrM	2016	C	8242	41.62	0	8241	0	1
2017	chrM	2018	G	8041	41.69	0	0	8041	0
2018	chrM	2019	G	8089	41.9	2	0	8087	0
2021	chrM	2022	G	7979	41.84	0	0	7977	2
2023	chrM	2024	C	7812	41.66	0	7747	1	64
2024	chrM	2025	C	7626	41.6	3	7622	1	0
2027	chrM	2028	G	7905	41.45	11	0	7894	0
2031	chrM	2032	G	7805	41.41	7	0	7798	0
2035	chrM	2036	C	7858	41.55	1	7851	1	5
2039	chrM	2040	G	7802	41.7	3	0	7798	1
2042	chrM	2043	C	7415	41.84	1	7411	0	3
2045	chrM	2046	C	7671	41.81	0	7670	0	1
2055	chrM	2056	G	7333	42	6	0	7326	1
2056	chrM	2057	C	7285	41.89	0	7285	0	0
2057	chrM	2058	C	7390	41.69	2	7381	2	5
2058	chrM	2059	C	7445	41.78	1	7438	3	3
2060	chrM	2061	C	7664	41.74	0	7663	1	0
2062	chrM	2063	G	7617	41.51	2	0	7615	0
2065	chrM	2066	C	7709	41.5	0	7708	0	1
2066	chrM	2067	C	7568	41.33	0	7567	0	1
2067	chrM	2068	C	7628	41.19	0	7628	0	0
2069	chrM	2070	C	7683	41.01	0	7669	0	14
2075	chrM	2076	C	7317	41.03	1	7312	0	4
2076	chrM	2077	C	6934	40.98	0	6933	1	0
2077	chrM	2078	C	6868	40.92	1	6867	0	0
2078	chrM	2079	C	6836	40.99	0	6834	0	2
2081	chrM	2082	G	6720	40.87	1	1	6718	0
2091	chrM	2092	C	6452	40.11	0	6449	2	1
2093	chrM	2094	G	6366	40.12	0	0	6366	0
2097	chrM	2098	G	6399	40.08	1	0	6397	1
2099	chrM	2100	C	6812	40.33	0	6759	0	53
2100	chrM	2101	C	6603	40.31	0	6602	1	0
2104	chrM	2105	G	6816	40.37	7	0	6809	0
2106	chrM	2107	G	6567	40.24	1	1	6565	0
2107	chrM	2108	G	6740	40.29	5	1	6734	0
2110	chrM	2111	C	6969	40.57	0	6968	0	1
2112	chrM	2113	G	6935	40.5	0	0	6935	0
2113	chrM	2114	C	6947	40.6	0	6947	0	0
2115	chrM	2116	C	7158	40.51	0	7155	1	2
2119	chrM	2120	G	7022	40.41	2	0	7020	0
2120	chrM	2121	G	6948	40.3	17	1	6929	1
2122	chrM	2123	C	7051	40.7	0	7049	0	2
2124	chrM	2125	C	7010	40.85	0	7010	0	0
2127	chrM	2128	G	7064	40.71	2	0	7062	0
2128	chrM	2129	G	7203	40.78	0	1	7202	0
2135	chrM	2136	C	7149	40.54	0	7149	0	0
2136	chrM	2137	C	7119	40.45	1	7117	0	1
2139	chrM	2140	G	7225	40.45	1	0	7224	0
2142	chrM	2143	G	7170	40.16	7	0	7162	1
2144	chrM	2145	G	7065	40.29	22	0	7043	0
2146	chrM	2147	G	6903	40.5	155	0	6747	1
2148	chrM	2149	G	6874	40.82	929	0	5945	0
2161	chrM	2162	C	7125	40.88	0	7080	0	45
2163	chrM	2164	C	7547	40.62	0	7547	0	0
2164	chrM	2165	C	7491	40.5	0	7488	1	2
2165	chrM	2166	C	7673	40.46	2	7669	0	2
2169	chrM	2170	G	8002	40.3	7	1	7993	1
2172	chrM	2173	G	7504	40.38	2	0	7502	0
2173	chrM	2174	G	7768	40.42	2	0	7766	0
2174	chrM	2175	C	7951	40.48	0	7950	0	1
2175	chrM	2176	C	7732	40.43	0	7725	0	7
2181	chrM	2182	G	7546	40.56	0	0	7546	0
2182	chrM	2183	C	7325	40.73	0	7322	0	3
2184	chrM	2185	G	7230	40.77	1	0	7228	1
2185	chrM	2186	C	7319	41.03	0	7319	0	0
2186	chrM	2187	C	7286	41.07	1	7285	0	0
2188	chrM	2189	C	7425	40.96	0	7425	0	0
2189	chrM	2190	C	7359	40.93	1	7355	0	3
2196	chrM	2197	G	7823	40.9	0	0	7823	0
2200	chrM	2201	G	7629	41.23	0	0	7629	0
2201	chrM	2202	C	7574	41.1	0	7574	0	0
2202	chrM	2203	G	7641	41.05	0	0	7641	0
2205	chrM	2206	C	7768	41.11	0	7759	0	9
2208	chrM	2209	G	8059	41.01	0	0	8059	0
2209	chrM	2210	C	8195	41.04	0	8194	0	1
2211	chrM	2212	C	8034	41.09	0	8032	0	2
2214	chrM	2215	C	8003	41.06	1	8002	0	0
2216	chrM	2217	C	8169	41.01	0	8168	0	1
2217	chrM	2218	C	8055	41.11	0	8051	0	4
2218	chrM	2219	C	8091	41.22	0	8090	0	1
2220	chrM	2221	C	8158	41.37	0	8155	0	3
2223	chrM	2224	C	8043	41.51	0	8038	1	4
2224	chrM	2225	C	7966	41.53	0	7965	0	1
2233	chrM	2234	C	7914	42.13	0	7914	0	0
2234	chrM	2235	C	7777	41.96	1	7776	0	0
2235	chrM	2236	C	7821	42.04	0	7820	1	0
2239	chrM	2240	C	7921	41.76	0	7920	0	1
2246	chrM	2247	C	7680	41.27	0	7680	0	0
2248	chrM	2249	G	7456	41.32	2	1	7453	0
2251	chrM	2252	C	7628	41.55	0	7628	0	0
2253	chrM	2254	C	7668	41.45	0	7665	1	2
2254	chrM	2255	C	7574	41.47	0	7573	1	0
2256	chrM	2257	C	7667	41.51	1	7657	0	9
2258	chrM	2259	C	7654	41.36	0	7652	0	2
2260	chrM	2261	C	7647	41.31	0	7647	0	0
2261	chrM	2262	C	7585	41.23	2	7579	1	3
2262	chrM	2263	C	7525	41.2	0	7524	0	1
2267	chrM	2268	G	7368	40.76	1	0	7366	1
2268	chrM	2269	G	7549	40.86	114	1	7434	0
2270	chrM	2271	C	7503	40.76	0	7499	0	4
2271	chrM	2272	C	7402	40.85	1	7399	0	2
2275	chrM	2276	C	7816	40.28	0	7812	0	4
2279	chrM	2280	C	7672	40.27	2	7667	0	3
2281	chrM	2282	C	7824	40.01	0	7824	0	0
2282	chrM	2283	C	7479	39.99	0	7477	0	2
2283	chrM	2284	C	7670	39.94	1	7666	0	3
2288	chrM	2289	G	7668	39.72	8	0	7658	2
2291	chrM	2292	G	7428	39.54	3	1	7424	0
2294	chrM	2295	C	7339	39.76	0	7339	0	0
2299	chrM	2300	G	7321	39.72	0	0	7321	0
2303	chrM	2304	G	7564	39.86	2	0	7562	0
2309	chrM	2310	G	7523	40.05	3	0	7519	1
2313	chrM	2314	C	7289	40.53	0	7287	1	1
2316	chrM	2317	G	7340	40.72	2	0	7337	1
2321	chrM	2322	C	7725	40.82	0	7725	0	0
2325	chrM	2326	C	7726	41.05	0	7721	0	5
2327	chrM	2328	C	7666	41.05	0	7655	0	11
2328	chrM	2329	C	7695	41.17	0	7685	0	10
2330	chrM	2331	C	7813	41.26	0	7756	0	57
2331	chrM	2332	C	7614	41.26	1	7611	1	1
2332	chrM	2333	G	7873	41.06	0	0	7873	0
2333	chrM	2334	C	7896	41.18	1	7894	0	1
2338	chrM	2339	G	7912	41.38	1	0	7910	1
2339	chrM	2340	C	7817	41.68	0	7816	1	0
2340	chrM	2341	C	7860	41.76	0	7856	1	3
2342	chrM	2343	G	7688	41.79	0	1	7687	0
2343	chrM	2344	C	7827	41.89	2	7823	0	2
2344	chrM	2345	G	7868	41.95	1	0	7865	2
2346	chrM	2347	C	7735	42.16	0	7668	0	67
2348	chrM	2349	G	7682	42.05	12	0	7670	0
2356	chrM	2357	C	7993	42.34	1	7992	0	0
2358	chrM	2359	C	7754	42.34	0	7754	0	0
2360	chrM	2361	G	7744	42.35	3	0	7741	0
2363	chrM	2364	C	7969	42.46	0	7968	0	1
2365	chrM	2366	G	7997	42.45	33	2	7961	1
2367	chrM	2368	C	8067	42.34	0	8066	1	0
2374	chrM	2375	C	8085	42.3	1	8084	0	0
2376	chrM	2377	G	7997	42.18	4	0	7993	0
2377	chrM	2378	C	8098	42.23	0	8094	0	4
2378	chrM	2379	C	8118	42.18	1	8116	0	1
2379	chrM	2380	C	8102	42.26	0	8100	1	1
2385	chrM	2386	C	8394	41.83	0	8390	0	4
2388	chrM	2389	C	8307	41.83	0	8306	0	1
2392	chrM	2393	C	7892	41.77	0	7890	0	2
2395	chrM	2396	C	7850	41.42	1	7849	0	0
2396	chrM	2397	C	7767	41.3	0	7766	0	1
2399	chrM	2400	C	7763	41.29	1	7762	0	0
2402	chrM	2403	G	7719	40.99	2	0	7717	0
2404	chrM	2405	C	7699	41.02	0	7681	0	18
2412	chrM	2413	C	7549	40.51	1	7547	0	1
2413	chrM	2414	C	7352	40.28	0	7346	0	6
2414	chrM	2415	C	7555	40.47	0	7554	0	1
2416	chrM	2417	C	7536	40.71	0	7513	1	22
2418	chrM	2419	C	7521	40.34	0	7515	1	5
2420	chrM	2421	G	7422	40.45	4	0	7417	1
2422	chrM	2423	C	7422	40.64	0	7249	2	171
2425	chrM	2426	C	7508	40.48	0	7508	0	0
2426	chrM	2427	C	7398	40.34	1	7391	0	6
2427	chrM	2428	C	7334	40.46	1	7331	0	2
2430	chrM	2431	C	7451	40.45	0	7450	0	1
2432	chrM	2433	C	7364	40.35	0	7362	0	2
2434	chrM	2435	G	7267	40.21	8	0	7259	0
2435	chrM	2436	G	7277	40.48	0	0	7277	0
2436	chrM	2437	C	7170	40.58	0	7169	0	1
2439	chrM	2440	G	7117	40.75	0	0	7117	0
2440	chrM	2441	C	7209	40.66	0	7209	0	0
2442	chrM	2443	C	7366	40.74	2	7344	0	20
2447	chrM	2448	G	7182	40.88	0	0	7182	0
2448	chrM	2449	G	7316	41.34	3	0	7313	0
2452	chrM	2453	G	6889	41.54	3	0	6885	1
2453	chrM	2454	G	6951	41.74	0	0	6950	1
2463	chrM	2464	G	6861	42.66	3	0	6858	0
2469	chrM	2470	G	7047	42.96	0	0	7046	1
2470	chrM	2471	G	7165	43.17	2	0	7163	0
2473	chrM	2474	C	7219	43.34	0	7219	0	0
2475	chrM	2476	C	7319	43.25	0	7310	0	9
2476	chrM	2477	G	7285	43.22	2	0	7283	0
2477	chrM	2478	G	7276	43.15	0	0	7276	0
2478	chrM	2479	C	7280	43.17	1	7277	0	2
2483	chrM	2484	C	7450	42.92	0	7444	1	5
2487	chrM	2488	C	7381	42.94	0	7381	0	0
2488	chrM	2489	C	7148	42.67	0	7145	0	3
2489	chrM	2490	C	7329	42.87	0	7327	0	2
2490	chrM	2491	C	7196	43.02	1	7195	0	0
2491	chrM	2492	G	7189	43.03	3	0	7186	0
2492	chrM	2493	C	7301	42.91	0	7299	1	1
2493	chrM	2494	C	7222	42.71	1	7210	0	11
2495	chrM	2496	G	7203	42.84	0	1	7202	0
2500	chrM	2501	C	6971	42.59	0	6970	0	1
2501	chrM	2502	C	6782	42.35	1	6780	0	1
2507	chrM	2508	C	6969	42	0	6969	0	0
2510	chrM	2511	C	7118	41.89	1	7103	0	14
2512	chrM	2513	C	7354	41.68	1	7350	1	2
2513	chrM	2514	C	7172	41.25	1	7165	1	5
2515	chrM	2516	C	6999	41.15	0	6979	0	20
2518	chrM	2519	G	6991	41.12	3	1	6986	1
2519	chrM	2520	C	7240	41.04	0	7240	0	0
2522	chrM	2523	C	6896	41.1	1	6881	0	14
2524	chrM	2525	C	7181	41.16	0	7181	0	0
2525	chrM	2526	C	7182	41.04	0	7181	0	1
2527	chrM	2528	G	7178	40.84	0	1	7177	0
2533	chrM	2534	G	7354	41.28	9	1	7344	0
2535	chrM	2536	G	7457	41.4	3	0	7453	1
2536	chrM	2537	G	7191	41.56	0	1	7190	0
2537	chrM	2538	C	7280	41.59	0	7280	0	0
2539	chrM	2540	C	7254	41.64	0	7253	0	1
2540	chrM	2541	C	7248	41.62	0	7245	1	2
2541	chrM	2542	G	7285	41.66	1	0	7283	1
2542	chrM	2543	C	7331	41.71	1	7330	0	0
2543	chrM	2544	C	7392	41.68	0	7385	0	7
2545	chrM	2546	G	7506	41.86	2	0	7504	0
2546	chrM	2547	C	7610	41.98	0	7610	0	0
2547	chrM	2548	C	7586	41.97	0	7580	1	5
2548	chrM	2549	C	7626	42.02	0	7625	0	1
2550	chrM	2551	G	7563	42.04	3	0	7560	0
2552	chrM	2553	G	7757	42.17	13	2	7741	1
2554	chrM	2555	C	7749	42.24	1	7746	0	2
2556	chrM	2557	C	7696	42.28	0	7693	2	1
2559	chrM	2560	G	7905	42.61	0	0	7905	0
2565	chrM	2566	C	7988	43.04	1	7987	0	0
2566	chrM	2567	G	7832	43.08	4	0	7828	0
2567	chrM	2568	G	7683	43.13	3	0	7680	0
2568	chrM	2569	C	7786	43.26	0	7782	0	4
2569	chrM	2570	C	7744	43.3	1	7742	0	1
2570	chrM	2571	G	7930	43.2	1	0	7929	0
2571	chrM	2572	C	8087	43.35	0	8087	0	0
2572	chrM	2573	G	8048	43.21	2	1	8044	1
2573	chrM	2574	G	8402	43.22	4	0	8398	0
2576	chrM	2577	C	8784	42.98	1	8782	0	1
2577	chrM	2578	C	8612	42.97	0	8606	0	6
2578	chrM	2579	C	8711	43.04	0	8709	0	2
2582	chrM	2583	C	8665	43.26	0	8662	0	3
2583	chrM	2584	C	8436	43.52	1	8432	0	3
2584	chrM	2585	G	8357	43.6	1	0	8356	0
2586	chrM	2587	G	8324	43.74	2	0	8322	0
2587	chrM	2588	C	8162	43.61	0	8162	0	0
2591	chrM	2592	G	8435	43.39	3	0	8432	0
2592	chrM	2593	G	8465	43.52	3	1	8461	0
2595	chrM	2596	G	8356	43.52	1	0	8355	0
2596	chrM	2597	C	8503	43.52	0	8503	0	0
2602	chrM	2603	C	8056	43.19	0	8049	0	7
2604	chrM	2605	C	7789	43.07	0	7789	0	0
2607	chrM	2608	G	7665	43.37	1	1	7663	0
2610	chrM	2611	C	7802	43.14	0	7788	1	13
2611	chrM	2612	C	7856	43.04	0	7856	0	0
2619	chrM	2620	G	7764	42.78	0	0	7764	0
2620	chrM	2621	G	7494	42.78	1	0	7493	0
2621	chrM	2622	G	7796	43	33	2	7761	0
2623	chrM	2624	C	7879	42.95	1	7877	0	1
2624	chrM	2625	C	7832	42.55	0	7828	0	4
2626	chrM	2627	G	8140	42.5	0	0	8139	1
2630	chrM	2631	G	8165	42.39	5	0	8160	0
2634	chrM	2635	G	7754	42.47	1	0	7753	0
2635	chrM	2636	G	7571	42.66	2	0	7567	2
2636	chrM	2637	C	7893	42.71	0	7890	2	1
2638	chrM	2639	C	7942	42.77	1	7925	0	16
2639	chrM	2640	C	7919	42.74	2	7913	0	4
2641	chrM	2642	C	8049	42.86	0	8048	0	1
2642	chrM	2643	G	7991	42.89	31	0	7960	0
2644	chrM	2645	G	7916	42.73	1	3	7912	0
2645	chrM	2646	G	7868	42.75	1	0	7866	1
2646	chrM	2647	G	8036	42.76	0	0	8036	0
2649	chrM	2650	C	7617	42.61	0	7576	1	40
2651	chrM	2652	G	7644	42.57	5	1	7638	0
2652	chrM	2653	C	7536	42.48	0	7533	0	3
2654	chrM	2655	G	7466	42.62	0	0	7466	0
2656	chrM	2657	C	7471	42.71	0	7153	0	318
2658	chrM	2659	C	7537	42.76	0	7498	0	39
2662	chrM	2663	C	7681	42.86	0	7678	1	2
2669	chrM	2670	C	7207	42.99	1	7206	0	0
2670	chrM	2671	C	7159	42.84	0	7159	0	0
2672	chrM	2673	G	7090	42.86	1	0	7089	0
2674	chrM	2675	G	7158	42.76	1	0	7157	0
2680	chrM	2681	G	7388	42.59	8	0	7380	0
2682	chrM	2683	C	7344	42.57	1	7334	1	8
2683	chrM	2684	C	7036	42.26	0	7034	0	2
2685	chrM	2686	G	7129	42.52	1	0	7128	0
2686	chrM	2687	C	7328	42.56	1	7325	1	1
2687	chrM	2688	C	7348	42.53	0	7346	1	1
2688	chrM	2689	C	7281	42.47	1	7278	0	2
2689	chrM	2690	G	7464	42.46	3	0	7461	0
2691	chrM	2692	G	7436	42.46	22	0	7414	0
2694	chrM	2695	G	7581	42.55	14	0	7567	0
2696	chrM	2697	G	7429	42.51	10	0	7419	0
2697	chrM	2698	G	7493	42.66	0	0	7493	0
2698	chrM	2699	C	7240	42.56	1	7239	0	0
2699	chrM	2700	G	7368	42.28	1	0	7365	2
2700	chrM	2701	G	7359	42.33	0	0	7358	1
2701	chrM	2702	G	7356	42.22	0	1	7354	1
2702	chrM	2703	C	7401	42.34	0	7398	0	3
2707	chrM	2708	C	7513	42.41	0	7511	1	1
2709	chrM	2710	C	7333	42.17	0	7332	0	1
2711	chrM	2712	G	7280	41.86	2	0	7276	2
2712	chrM	2713	C	7417	42.12	0	7417	0	0
2715	chrM	2716	G	7304	41.94	161	0	7143	0
2717	chrM	2718	C	7464	42.03	0	7462	0	2
2718	chrM	2719	G	7379	42	9	0	7370	0
2720	chrM	2721	G	7255	41.91	10	0	7244	1
2723	chrM	2724	G	7323	41.96	25	0	7295	3
2725	chrM	2726	C	7410	41.75	2	7405	0	3
2726	chrM	2727	C	7139	41.5	0	7139	0	0
2727	chrM	2728	C	7350	41.61	0	7350	0	0
2731	chrM	2732	G	7088	41.44	2	1	7083	2
2732	chrM	2733	G	7135	41.45	4	0	7131	0
2734	chrM	2735	G	6993	41.6	1	1	6990	1
2735	chrM	2736	C	6764	41.4	0	6762	0	2
2750	chrM	2751	G	6513	41.58	0	0	6513	0
2751	chrM	2752	C	6428	41.46	0	6426	1	1
2755	chrM	2756	C	6850	41.24	0	6848	0	2
2757	chrM	2758	G	6902	41.02	1	0	6901	0
2760	chrM	2761	C	7030	41.38	0	7029	0	1
2761	chrM	2762	C	6946	41.43	1	6945	0	0
2765	chrM	2766	C	7115	41.57	0	7115	0	0
2769	chrM	2770	C	7106	41.93	1	7105	0	0
2770	chrM	2771	C	6931	41.89	0	6929	0	2
2771	chrM	2772	C	6870	42.04	0	6870	0	0
2773	chrM	2774	C	6713	42.08	0	6711	0	2
2775	chrM	2776	G	6598	41.9	0	0	6598	0
2776	chrM	2777	G	6818	42.11	4	0	6814	0
2778	chrM	2779	C	6793	42.43	0	6777	0	16
2779	chrM	2780	C	6766	42.46	0	6765	0	1
2784	chrM	2785	C	6939	42.62	0	6937	1	1
2787	chrM	2788	C	6972	42.96	0	6972	0	0
2788	chrM	2789	C	6911	42.89	1	6909	0	1
2792	chrM	2793	C	6723	42.7	0	6722	1	0
2793	chrM	2794	C	6668	42.67	1	6667	0	0
2795	chrM	2796	G	6399	42.72	2	0	6395	2
2796	chrM	2797	C	6540	42.82	2	6538	0	0
2808	chrM	2809	C	6322	42.16	0	6321	0	1
2809	chrM	2810	G	6379	42.11	2	0	6377	0
2810	chrM	2811	G	6477	42.12	1	0	6475	1
2813	chrM	2814	G	6591	42.12	0	0	6590	1
2814	chrM	2815	G	6593	41.91	1	0	6591	1
2815	chrM	2816	G	6845	41.97	8	1	6836	0
2816	chrM	2817	G	6879	42.01	0	0	6879	0
2817	chrM	2818	C	6919	41.9	1	6918	0	0
2818	chrM	2819	G	6925	41.9	17	0	6908	0
2820	chrM	2821	C	7222	41.78	0	7221	0	1
2821	chrM	2822	C	7213	41.58	0	7213	0	0
2823	chrM	2824	C	7071	41.46	0	7046	0	25
2824	chrM	2825	G	6945	41.41	2	1	6942	0
2825	chrM	2826	G	7175	41.43	30	1	7144	0
2827	chrM	2828	G	7150	41.3	0	2	7148	0
2828	chrM	2829	C	6954	41.13	0	6952	0	2
2830	chrM	2831	G	6846	40.97	4	0	6842	0
2833	chrM	2834	C	7029	40.91	1	7025	1	2
2834	chrM	2835	C	6783	40.77	1	6781	0	1
2835	chrM	2836	C	6770	40.69	0	6768	1	1
2838	chrM	2839	C	6869	40.48	1	6866	1	1
2839	chrM	2840	C	6636	40.47	0	6635	0	1
2841	chrM	2842	C	6509	40.46	0	6486	1	22
2842	chrM	2843	C	6315	40.33	2	6311	0	2
2843	chrM	2844	G	6520	40.35	10	0	6510	0
2845	chrM	2846	G	6525	40.15	2	2	6521	0
2846	chrM	2847	C	6593	40.25	63	6528	0	2
2848	chrM	2849	G	6678	40.17	3	0	6673	2
2851	chrM	2852	C	6595	40.18	0	6593	1	1
2854	chrM	2855	G	6695	40.24	0	0	6694	1
2855	chrM	2856	C	6849	40.5	0	6849	0	0
2859	chrM	2860	G	6565	40.71	12	0	6553	0
2861	chrM	2862	C	6777	40.91	0	6774	0	3
2864	chrM	2865	C	6653	41.34	0	6646	0	7
2866	chrM	2867	C	6776	41.44	0	6776	0	0
2867	chrM	2868	C	6733	41.38	0	6731	1	1
2869	chrM	2870	G	6757	41.38	1	1	6755	0
2871	chrM	2872	C	6803	41.62	0	6794	0	9
2875	chrM	2876	G	6892	41.63	0	0	6892	0
2876	chrM	2877	C	6964	41.71	0	6961	0	3
2877	chrM	2878	G	6985	41.67	5	1	6977	2
2880	chrM	2881	C	7445	42	0	7445	0	0
2883	chrM	2884	C	7577	41.74	0	7572	0	5
2888	chrM	2889	C	7678	41.9	0	7676	1	1
2890	chrM	2891	C	7598	41.98	0	7596	1	1
2895	chrM	2896	G	7194	42.05	5	2	7186	1
2898	chrM	2899	C	7442	42.19	1	7407	0	34
2899	chrM	2900	C	7240	42.06	1	7237	0	2
2905	chrM	2906	C	7365	42.01	1	7360	1	3
2908	chrM	2909	G	7076	42.07	51	1	7023	1
2910	chrM	2911	C	7251	42.31	0	7248	1	2
2911	chrM	2912	C	7118	42.14	0	7117	0	1
2914	chrM	2915	C	7144	41.93	0	7142	1	1
2915	chrM	2916	G	7048	41.83	0	0	7048	0
2916	chrM	2917	G	7237	41.62	29	0	7207	1
2919	chrM	2920	C	7282	41.71	0	7281	0	1
2922	chrM	2923	G	7437	41.36	0	1	7436	0
2926	chrM	2927	C	7390	41.32	0	7389	0	1
2927	chrM	2928	C	7152	41.05	2	7149	0	1
2928	chrM	2929	C	7273	41.18	1	7271	0	1
2931	chrM	2932	G	7311	41.29	13	1	7296	1
2932	chrM	2933	G	7429	41.06	68	1	7358	2
2933	chrM	2934	G	7541	41.14	213	0	7327	1
2938	chrM	2939	C	7217	41.32	0	7214	0	3
2940	chrM	2941	G	7114	41.41	3	0	7111	0
2941	chrM	2942	C	7184	41.85	2	7177	1	4
2942	chrM	2943	G	7160	41.82	5	0	7154	1
2943	chrM	2944	C	7123	41.82	0	7122	0	1
2947	chrM	2948	C	7380	41.77	0	6404	0	976
2948	chrM	2949	C	7412	41.54	0	7150	0	262
2953	chrM	2954	C	7321	41.3	1	7312	1	7
2956	chrM	2957	G	7116	41.55	1	0	7115	0
2958	chrM	2959	G	7141	41.62	3	0	7138	0
2960	chrM	2961	C	7031	41.84	0	7014	0	17
2961	chrM	2962	C	6948	41.56	1	6945	0	2
2966	chrM	2967	C	7262	41.71	0	7262	0	0
2969	chrM	2970	C	7447	41.73	0	7447	0	0
2974	chrM	2975	G	7172	41.61	1	0	7170	1
2975	chrM	2976	G	7150	41.59	1	1	7148	0
2976	chrM	2977	G	7449	41.58	0	0	7449	0
2981	chrM	2982	C	7344	41.95	0	7344	0	0
2982	chrM	2983	G	7363	41.8	31	0	7332	0
2984	chrM	2985	C	7426	41.93	1	7418	0	7
2985	chrM	2986	C	7319	41.94	0	7318	0	1
2987	chrM	2988	C	7521	42.07	0	7496	0	25
2988	chrM	2989	G	7509	42.11	23	0	7485	1
2991	chrM	2992	G	7658	41.87	0	0	7658	0
2994	chrM	2995	G	7615	42.01	1	0	7613	1
2995	chrM	2996	G	7796	41.7	60	0	7736	0
2998	chrM	2999	C	7737	41.9	0	7721	0	16
3000	chrM	3001	G	7805	41.68	3	0	7802	0
3001	chrM	3002	G	7814	41.73	89	2	7723	0
3003	chrM	3004	C	8024	42.01	1	8019	0	4
3006	chrM	3007	C	7833	41.71	1	7765	0	67
3007	chrM	3008	C	7866	41.64	1	7865	0	0
3008	chrM	3009	C	8027	41.79	1	8023	0	3
3009	chrM	3010	G	7900	41.86	16	0	7883	1
3012	chrM	3013	G	7793	41.78	5	0	7788	0
3013	chrM	3014	G	8132	41.87	0	0	8131	1
3015	chrM	3016	G	8040	42.12	0	0	8039	1
3016	chrM	3017	C	7948	42.19	2	7945	0	1
3018	chrM	3019	G	7981	42.21	5	0	7975	1
3019	chrM	3020	C	7898	42.46	0	7898	0	0
3020	chrM	3021	C	7908	42.47	0	7908	0	0
3021	chrM	3022	G	7894	42.35	0	0	7892	2
3022	chrM	3023	C	7884	42.35	0	7884	0	0
3030	chrM	3031	G	8106	42.26	0	0	8106	0
3031	chrM	3032	G	8025	42.43	1	0	8024	0
3034	chrM	3035	C	7786	42.53	0	7783	0	3
3035	chrM	3036	G	7803	42.56	0	0	7803	0
3039	chrM	3040	G	7655	42.48	1	0	7654	0
3042	chrM	3043	C	7417	42.34	0	7380	1	36
3045	chrM	3046	C	7599	42.44	0	7596	0	3
3046	chrM	3047	G	7744	42.33	61	1	7681	1
3053	chrM	3054	G	7991	41.91	6	1	7984	0
3055	chrM	3056	C	8018	42.17	0	7960	2	56
3056	chrM	3057	C	7783	41.97	1	7779	0	3
3059	chrM	3060	C	8027	41.91	2	8023	0	2
3060	chrM	3061	G	7981	41.95	1	0	7979	1
3062	chrM	3063	G	7840	41.87	5	0	7834	1
3065	chrM	3066	C	7971	41.65	0	7945	1	25
3067	chrM	3068	G	8021	41.74	7	0	8013	1
3069	chrM	3070	G	8132	41.54	1	0	8131	0
3072	chrM	3073	C	7893	41.6	2	7886	0	5
3074	chrM	3075	G	7991	41.55	44	0	7947	0
3076	chrM	3077	C	7926	41.66	0	7920	1	5
3077	chrM	3078	C	7623	41.5	0	7620	0	3
3078	chrM	3079	G	7608	41.56	5	1	7601	1
3079	chrM	3080	G	7967	41.56	25	1	7941	0
3081	chrM	3082	G	7928	41.46	3	0	7925	0
3086	chrM	3087	C	8059	41.47	0	8034	0	25
3087	chrM	3088	C	7708	41.3	0	7708	0	0
3089	chrM	3090	G	7626	41.56	1	0	7625	0
3090	chrM	3091	G	7699	41.76	8	0	7691	0
3092	chrM	3093	C	7597	41.7	0	7555	0	42
3093	chrM	3094	G	7365	41.63	0	0	7364	1
3094	chrM	3095	G	7803	41.75	0	0	7803	0
3098	chrM	3099	C	7591	41.49	0	7586	1	4
3102	chrM	3103	C	7656	41.72	1	7647	0	8
3105	chrM	3106	C	423	37.31	203	218	2	0
3109	chrM	3110	C	7794	42.06	0	7791	0	3
3115	chrM	3116	C	7857	42.23	1	7848	0	8
3116	chrM	3117	C	7874	42.38	0	7873	0	1
3118	chrM	3119	C	8219	42.36	3	8191	2	23
3119	chrM	3120	C	8206	41.93	1	8200	0	5
3120	chrM	3121	C	8110	41.94	1	8108	1	0
3122	chrM	3123	G	8066	41.99	1	0	8065	0
3125	chrM	3126	C	8376	42.21	0	8376	0	0
3126	chrM	3127	G	8273	42.19	1	0	8271	1
3130	chrM	3131	G	7976	41.73	3	0	7973	0
3131	chrM	3132	G	8203	42.25	95	0	8107	1
3133	chrM	3134	C	8272	42.21	0	8270	0	2
3136	chrM	3137	G	8532	42.07	3	1	8528	0
3138	chrM	3139	G	8797	42.05	5	0	8792	0
3145	chrM	3146	G	8490	42.1	2	0	8488	0
3146	chrM	3147	G	8738	42.23	1	0	8737	0
3147	chrM	3148	C	8869	42.26	0	8868	0	1
3148	chrM	3149	C	8737	42.26	1	8733	0	3
3151	chrM	3152	C	8972	42.32	0	8965	0	7
3154	chrM	3155	C	8666	42.27	0	8652	0	14
3156	chrM	3157	C	8698	42.22	1	8696	1	0
3160	chrM	3161	G	8449	42.26	2	0	8447	0
3161	chrM	3162	C	8446	42.39	0	8444	0	2
3162	chrM	3163	G	8459	42.35	0	0	8459	0
3163	chrM	3164	C	8562	42.43	0	8562	0	0
3164	chrM	3165	C	8393	42.35	1	8340	0	52
3167	chrM	3168	C	8524	42.44	1	8499	0	24
3168	chrM	3169	C	8494	42.27	1	8491	0	2
3169	chrM	3170	C	8269	42.11	2	8265	0	2
3170	chrM	3171	C	8446	42.11	1	8440	1	4
3171	chrM	3172	C	8405	42.21	1	8402	1	1
3172	chrM	3173	G	8495	42.2	1	0	8494	0
3178	chrM	3179	G	8640	41.93	3	0	8635	2
3183	chrM	3184	C	8375	41.83	0	8363	1	11
3186	chrM	3187	C	8177	41.58	0	8165	0	12
3188	chrM	3189	C	8126	41.65	1	8122	0	3
3191	chrM	3192	C	8158	41.34	0	8156	1	1
3195	chrM	3196	G	7920	41.18	1	1	7918	0
3203	chrM	3204	C	8603	40.82	2	8595	0	6
3204	chrM	3205	C	8105	40.52	1	8101	1	2
3205	chrM	3206	C	8228	40.76	1	8226	0	1
3207	chrM	3208	C	8224	40.81	3	8217	1	3
3209	chrM	3210	C	8246	40.97	1	8244	0	1
3210	chrM	3211	C	7947	40.78	0	7944	0	3
3211	chrM	3212	C	7976	40.99	0	7975	0	1
3213	chrM	3214	C	8045	40.95	1	8042	1	1
3214	chrM	3215	C	7896	40.84	0	7895	0	1
3215	chrM	3216	C	7971	40.88	0	7969	1	1
3218	chrM	3219	G	8039	40.97	15	2	8022	0
3221	chrM	3222	C	7912	41.15	1	7910	0	1
3223	chrM	3224	G	7671	41.18	1	1	7667	2
3224	chrM	3225	G	7699	41.44	2	1	7696	0
3225	chrM	3226	G	7844	41.61	1	0	7842	1
3229	chrM	3230	G	8004	41.8	0	0	8002	2
3234	chrM	3235	G	8108	42.11	6	1	8100	1
3237	chrM	3238	G	8020	42.17	2	0	8018	0
3238	chrM	3239	G	8171	42.36	2	0	8169	0
3239	chrM	3240	C	8324	42.54	0	8322	0	2
3241	chrM	3242	G	8368	42.48	3	0	8364	1
3243	chrM	3244	G	8369	42.64	0	1	8368	0
3244	chrM	3245	C	8503	42.64	1	8500	1	1
3245	chrM	3246	C	8397	42.58	2	8395	0	0
3246	chrM	3247	C	8344	42.57	1	8340	1	2
3247	chrM	3248	G	8335	42.46	0	2	8332	1
3248	chrM	3249	G	8476	42.8	0	0	8476	0
3253	chrM	3254	C	8310	42.87	0	8307	0	3
3254	chrM	3255	G	8328	42.84	1	0	8327	0
3255	chrM	3256	C	8495	43.08	0	8494	0	1
3262	chrM	3263	C	8831	43.15	0	8830	0	1
3269	chrM	3270	C	9062	43.02	0	9060	1	1
3274	chrM	3275	C	8930	42.93	0	8930	0	0
3276	chrM	3277	G	8930	42.76	1	0	8929	0
3278	chrM	3279	C	8886	42.71	2	8785	1	98
3280	chrM	3281	G	8854	42.56	17	1	8836	0
3282	chrM	3283	G	8753	42.31	3	0	8750	0
3283	chrM	3284	G	8729	42.32	1	0	8727	1
3286	chrM	3287	C	8597	42.12	0	8593	1	3
3291	chrM	3292	C	8278	41.77	0	8262	0	16
3292	chrM	3293	C	8164	41.7	0	8164	0	0
3294	chrM	3295	C	8343	41.81	0	8322	0	21
3297	chrM	3298	C	8555	41.66	0	8542	0	13
3302	chrM	3303	C	8598	41.41	0	8597	1	0
3305	chrM	3306	C	8490	41.25	1	8489	0	0
3309	chrM	3310	C	8520	40.97	1	8518	0	1
3310	chrM	3311	C	8211	40.69	1	8209	0	1
3311	chrM	3312	C	8070	40.82	0	8069	0	1
3314	chrM	3315	G	7825	40.99	2	0	7822	1
3315	chrM	3316	G	7965	40.99	1	0	7963	1
3316	chrM	3317	C	7963	40.83	1	7960	1	1
3317	chrM	3318	C	7712	40.78	0	7710	0	2
3320	chrM	3321	C	7779	40.65	0	7775	2	2
3321	chrM	3322	C	7882	40.51	0	7879	0	3
3323	chrM	3324	C	7867	40.55	0	7846	0	21
3324	chrM	3325	C	7822	40.69	0	7818	1	3
3327	chrM	3328	C	8094	40.6	0	8090	0	4
3329	chrM	3330	C	8118	40.77	2	8101	0	15
3330	chrM	3331	C	7965	40.95	0	7962	0	3
3332	chrM	3333	C	8061	40.88	0	8032	1	28
3336	chrM	3337	G	7908	40.9	0	2	7906	0
3339	chrM	3340	C	7978	41.28	2	7974	1	1
3340	chrM	3341	C	7638	41.16	2	7633	0	3
3341	chrM	3342	C	7711	41.47	2	7707	1	1
3345	chrM	3346	C	7590	41.43	0	7587	0	3
3350	chrM	3351	C	7429	41.71	0	7405	0	24
3351	chrM	3352	G	7276	41.69	5	0	7271	0
3352	chrM	3353	C	7397	42.03	0	7396	1	0
3356	chrM	3357	G	7644	42.13	2	0	7642	0
3357	chrM	3358	G	7723	42.17	0	0	7723	0
3358	chrM	3359	C	7699	42.24	0	7696	1	2
3362	chrM	3363	C	8123	42.31	0	8103	1	19
3363	chrM	3364	C	8058	42.43	0	8053	1	4
3368	chrM	3369	G	8166	42.78	1	0	8165	0
3369	chrM	3370	C	7959	42.74	0	7959	0	0
3373	chrM	3374	C	7767	43.24	0	7763	0	4
3374	chrM	3375	C	7711	43.27	0	7711	0	0
3375	chrM	3376	G	7692	43.4	34	1	7657	0
3378	chrM	3379	C	7456	43.35	0	7453	0	3
3379	chrM	3380	G	7469	43.35	2	0	7467	0
3387	chrM	3388	C	7553	43.1	1	7545	2	5
3390	chrM	3391	G	7464	42.95	5	0	7459	0
3391	chrM	3392	G	7646	42.77	0	0	7646	0
3392	chrM	3393	C	7661	42.77	0	7653	0	8
3399	chrM	3400	C	7758	42.17	0	7756	0	2
3402	chrM	3403	C	7489	41.97	0	7486	0	3
3405	chrM	3406	C	7150	42.06	1	7145	1	3
3406	chrM	3407	G	7098	41.93	0	0	7098	0
3407	chrM	3408	C	7171	41.83	1	7170	0	0
3411	chrM	3412	G	6850	41.78	8	0	6842	0
3412	chrM	3413	G	6918	41.69	2	0	6916	0
3413	chrM	3414	C	6970	41.59	0	6968	1	1
3414	chrM	3415	C	6925	41.59	0	6920	0	5
3415	chrM	3416	C	6827	41.37	1	6824	0	2
3416	chrM	3417	C	6867	41.27	2	6863	0	2
3419	chrM	3420	C	7183	41.21	1	7179	0	3
3420	chrM	3421	G	7210	41.4	2	2	7206	0
3423	chrM	3424	G	7210	41.36	0	0	7210	0
3426	chrM	3427	G	7170	41.26	6	0	7164	0
3427	chrM	3428	G	7037	41.28	2	0	7034	1
3428	chrM	3429	C	7172	41.36	0	7171	0	1
3429	chrM	3430	C	7101	41.38	0	7097	0	4
3430	chrM	3431	C	6973	41.28	0	6973	0	0
3431	chrM	3432	C	7091	41.31	2	7084	0	5
3434	chrM	3435	C	7271	41.45	1	7267	1	2
3435	chrM	3436	G	7102	41.44	1	1	7100	0
3436	chrM	3437	G	7215	41.48	4	1	7209	1
3437	chrM	3438	G	7019	41.51	0	1	7018	0
3438	chrM	3439	C	7108	41.73	1	7107	0	0
3441	chrM	3442	C	7311	41.8	0	7284	0	27
3444	chrM	3445	C	7324	41.98	0	7321	0	3
3447	chrM	3448	C	7422	42.65	0	7418	2	2
3448	chrM	3449	C	7466	42.68	0	7460	1	5
3449	chrM	3450	C	7431	42.91	0	7423	1	7
3452	chrM	3453	C	7399	43.2	1	7205	0	193
3453	chrM	3454	G	7415	43.26	2	0	7413	0
3454	chrM	3455	C	7443	43.37	2	7441	0	0
3456	chrM	3457	G	7255	43.59	299	0	6955	1
3458	chrM	3459	C	7160	43.74	0	7159	1	0
3459	chrM	3460	G	7159	43.77	4	1	7154	0
3460	chrM	3461	C	7335	43.86	0	7334	0	1
3461	chrM	3462	C	7330	44.05	1	7315	1	13
3468	chrM	3469	C	7487	43.99	0	7486	0	1
3470	chrM	3471	C	7330	44.06	0	7308	1	21
3473	chrM	3474	C	7443	44.16	2	7377	1	63
3475	chrM	3476	C	7561	44.15	0	7560	0	1
3476	chrM	3477	C	7488	43.98	2	7486	0	0
3480	chrM	3481	G	7409	44.06	7	3	7399	0
3482	chrM	3483	G	7335	44.15	0	0	7335	0
3483	chrM	3484	C	7359	44.25	0	7358	0	1
3484	chrM	3485	C	7467	44.32	2	7459	0	6
3485	chrM	3486	C	7434	43.97	0	7431	0	3
3486	chrM	3487	C	7551	43.93	0	7547	1	3
3492	chrM	3493	C	7361	44.13	1	7360	0	0
3493	chrM	3494	C	7208	44.17	1	7205	0	2
3494	chrM	3495	C	7049	44.23	0	7049	0	0
3495	chrM	3496	G	7011	44.24	3	0	7007	1
3496	chrM	3497	C	7032	44.18	0	7032	0	0
3497	chrM	3498	C	7015	43.97	1	7012	0	2
3499	chrM	3500	C	7259	43.99	0	7256	1	2
3502	chrM	3503	C	7211	43.52	0	7152	1	58
3505	chrM	3506	C	7306	43.23	0	7300	0	6
3506	chrM	3507	C	7287	43.22	0	7285	1	1
3509	chrM	3510	C	7053	43.58	0	7040	0	13
3511	chrM	3512	C	7184	43.61	0	7184	0	0
3512	chrM	3513	C	7120	43.52	1	7113	0	6
3513	chrM	3514	C	7197	43.43	0	7197	0	0
3515	chrM	3516	C	7184	43.35	0	7170	1	13
3518	chrM	3519	C	7239	43.58	0	7236	0	3
3521	chrM	3522	C	6873	43.52	0	6850	0	23
3523	chrM	3524	C	6794	43.96	1	6792	0	1
3524	chrM	3525	C	6625	44.11	1	6623	0	1
3525	chrM	3526	G	6653	44.13	0	1	6651	1
3526	chrM	3527	C	6707	43.85	1	6705	0	1
3527	chrM	3528	C	6646	43.81	0	6606	0	40
3528	chrM	3529	C	6639	43.91	0	6639	0	0
3529	chrM	3530	C	6690	44.19	1	6688	0	1
3530	chrM	3531	G	6745	44.17	29	1	6715	0
3532	chrM	3533	C	7065	43.81	0	7056	0	9
3533	chrM	3534	C	7037	43.89	0	7034	0	3
3537	chrM	3538	G	7011	43.91	0	0	7010	1
3538	chrM	3539	C	7058	43.76	0	7058	0	0
3540	chrM	3541	C	6782	43.65	0	6774	0	8
3542	chrM	3543	C	6729	44.01	1	6724	0	4
3544	chrM	3545	C	6901	44.13	2	6899	0	0
3545	chrM	3546	C	6729	43.97	0	6728	0	1
3548	chrM	3549	C	6673	44.17	2	6661	0	10
3549	chrM	3550	G	6523	44.16	0	0	6523	0
3550	chrM	3551	C	6624	44.05	0	6623	0	1
3552	chrM	3553	C	6518	43.83	0	6510	0	8
3555	chrM	3556	C	6393	43.56	0	6383	0	10
3558	chrM	3559	C	6382	43.38	3	6374	0	5
3562	chrM	3563	G	5809	43.13	2	0	5807	0
3565	chrM	3566	C	4618	39.9	6	4610	0	2
3566	chrM	3567	C	4715	40.22	2	4711	0	2
3567	chrM	3568	C	4863	40.03	3	4855	3	2
3568	chrM	3569	C	4988	40.25	1	4983	1	3
3569	chrM	3570	C	5163	40.56	1	5161	0	1
3570	chrM	3571	C	5283	40.76	2	5279	1	1
3572	chrM	3573	C	4735	37.98	1	4722	0	12
3573	chrM	3574	C	5016	38.44	0	5013	0	3
3574	chrM	3575	C	4949	38.68	0	4948	0	1
3575	chrM	3576	C	4999	38.58	0	4996	1	2
3579	chrM	3580	C	5053	38.01	0	4976	0	77
3580	chrM	3581	C	5070	38.21	1	4848	0	221
3581	chrM	3582	C	4935	38.54	0	4840	0	95
3584	chrM	3585	C	4935	38.32	0	4901	0	34
3585	chrM	3586	C	5039	38.53	0	4932	0	107
3586	chrM	3587	C	5004	38.57	0	4935	0	69
3587	chrM	3588	C	4899	38.52	1	4644	0	254
3588	chrM	3589	C	4963	38.65	0	4627	0	336
3590	chrM	3591	G	4833	38.56	0	0	4833	0
3591	chrM	3592	G	5070	38.94	8	1	5061	0
3593	chrM	3594	C	4937	39.21	0	4164	1	772
3596	chrM	3597	C	5186	39.47	1	5181	0	4
3597	chrM	3598	C	5328	39.88	0	5325	0	3
3599	chrM	3600	C	5108	39.83	0	5037	0	71
3602	chrM	3603	C	5450	40.18	0	5448	0	2
3603	chrM	3604	C	5532	40.51	0	5525	1	6
3606	chrM	3607	G	5087	40.68	6	0	5081	0
3607	chrM	3608	G	5299	41.07	1	0	5297	1
3608	chrM	3609	C	5250	41.02	1	5249	0	0
3609	chrM	3610	C	5424	41.23	0	5420	0	4
3611	chrM	3612	C	5324	41.37	0	5252	0	72
3612	chrM	3613	C	5509	41.48	3	5492	0	14
3621	chrM	3622	C	5716	42.01	0	5696	0	20
3624	chrM	3625	G	5700	42.46	4	1	5695	0
3625	chrM	3626	C	5760	42.57	0	5760	0	0
3626	chrM	3627	C	5859	42.81	0	5858	0	1
3628	chrM	3629	C	6169	42.66	0	6168	0	1
3629	chrM	3630	C	6344	42.6	1	6340	0	3
3631	chrM	3632	C	6317	42.83	0	6287	0	30
3634	chrM	3635	G	6477	42.69	3	0	6473	1
3635	chrM	3636	C	6562	42.91	0	6562	0	0
3636	chrM	3637	C	6637	43.12	1	6625	0	11
3639	chrM	3640	G	6391	43.52	4	0	6387	0
3640	chrM	3641	C	6549	43.79	1	6548	0	0
3641	chrM	3642	C	6632	43.6	0	6628	1	3
3642	chrM	3643	G	6524	43.68	0	1	6523	0
3647	chrM	3648	C	6667	43.68	0	6665	0	2
3649	chrM	3650	C	6642	43.89	0	6636	0	6
3653	chrM	3654	C	6658	43.56	1	6640	0	17
3654	chrM	3655	C	6655	43.43	1	6654	0	0
3656	chrM	3657	C	6633	43.36	0	6606	0	27
3658	chrM	3659	G	6796	43.37	16	1	6778	1
3661	chrM	3662	C	6734	43.26	0	6695	0	39
3663	chrM	3664	G	6809	43.15	0	0	6807	2
3664	chrM	3665	G	6871	43.23	2	1	6868	0
3665	chrM	3666	G	6872	43.24	0	1	6871	0
3667	chrM	3668	G	6751	43.3	6	0	6745	0
3669	chrM	3670	G	6876	43.34	1	0	6874	1
3670	chrM	3671	C	6710	43.29	0	6709	0	1
3673	chrM	3674	C	6597	43.72	0	6589	0	8
3677	chrM	3678	C	6760	43.56	1	6757	2	0
3679	chrM	3680	C	6676	43.66	1	6673	1	1
3683	chrM	3684	C	7008	43.49	0	7007	0	1
3686	chrM	3687	C	6766	43.53	0	6765	1	0
3687	chrM	3688	G	6944	43.51	5	0	6938	1
3688	chrM	3689	C	6856	43.36	1	6854	0	1
3689	chrM	3690	C	6835	43.48	1	6806	0	28
3690	chrM	3691	C	6863	43.34	1	6862	0	0
3692	chrM	3693	G	6895	43.41	25	1	6869	0
3695	chrM	3696	C	7012	43.46	0	6851	0	161
3696	chrM	3697	G	6934	43.37	20	0	6913	1
3697	chrM	3698	G	7149	43.56	1	0	7148	0
3698	chrM	3699	C	7083	43.55	1	7081	0	1
3699	chrM	3700	G	7096	43.71	1	1	7094	0
3700	chrM	3701	C	7160	43.71	0	7160	0	0
3702	chrM	3703	C	7264	43.62	0	7260	0	4
3704	chrM	3705	G	7339	43.57	3	0	7336	0
3705	chrM	3706	C	7281	43.65	1	7276	0	4
3706	chrM	3707	G	7352	43.7	254	0	7097	1
3708	chrM	3709	G	7418	43.51	14	1	7403	0
3709	chrM	3710	C	7498	43.55	1	7495	0	2
3711	chrM	3712	G	7397	43.63	83	0	7313	1
3714	chrM	3715	G	7385	43.82	11	0	7374	0
3715	chrM	3716	C	7375	43.78	0	7371	2	2
3716	chrM	3717	C	7349	43.91	0	7328	1	20
3717	chrM	3718	C	7326	43.94	0	7325	1	0
3721	chrM	3722	C	7293	43.86	1	7292	0	0
3725	chrM	3726	C	7532	44.23	0	7530	0	2
3727	chrM	3728	C	7448	44.06	1	7444	0	3
3732	chrM	3733	G	7574	44.28	7	2	7565	0
3735	chrM	3736	G	7496	44.02	1	0	7495	0
3737	chrM	3738	C	7439	44.05	0	7429	0	10
3739	chrM	3740	C	7600	43.85	1	7599	0	0
3740	chrM	3741	C	7524	43.78	0	7522	0	2
3741	chrM	3742	C	7589	43.84	0	7586	0	3
3744	chrM	3745	G	7596	43.84	1	2	7592	1
3745	chrM	3746	C	7687	43.68	1	7684	0	2
3746	chrM	3747	C	7677	43.71	0	7676	1	0
3749	chrM	3750	C	7606	43.69	0	7600	0	6
3753	chrM	3754	C	7696	43.49	0	7689	0	7
3756	chrM	3757	C	7754	43.39	0	7724	0	30
3760	chrM	3761	C	7713	43.45	0	7708	0	5
3763	chrM	3764	C	7762	43.42	0	7761	0	1
3768	chrM	3769	C	7786	43.23	1	7783	1	1
3775	chrM	3776	G	7662	43.52	7	3	7652	0
3777	chrM	3778	G	7301	43.58	2	0	7299	0
3778	chrM	3779	G	7388	43.66	0	0	7387	1
3779	chrM	3780	C	7266	43.51	0	7265	0	1
3781	chrM	3782	C	7393	43.23	1	7349	0	43
3782	chrM	3783	C	7340	43.04	0	7318	0	22
3788	chrM	3789	C	7463	43.22	1	7460	1	1
3789	chrM	3790	C	7555	43.23	0	7545	0	10
3791	chrM	3792	C	7645	43.11	0	7619	0	26
3793	chrM	3794	C	7638	43.08	1	7622	0	15
3794	chrM	3795	C	7623	43.04	0	7617	2	4
3796	chrM	3797	C	7889	43.01	0	7885	0	4
3797	chrM	3798	C	7784	42.86	2	7778	0	4
3798	chrM	3799	C	7820	42.83	1	7817	0	2
3803	chrM	3804	C	7707	43.07	0	7700	0	7
3805	chrM	3806	C	7741	43.33	0	7740	1	0
3808	chrM	3809	C	7763	43.14	0	7761	0	2
3810	chrM	3811	C	7920	43.28	0	7919	1	0
3813	chrM	3814	G	7744	42.95	10	0	7733	1
3816	chrM	3817	C	7809	43.26	0	7809	0	0
3818	chrM	3819	C	7817	43.14	0	7815	0	2
3819	chrM	3820	C	7645	42.96	0	7641	0	4
3821	chrM	3822	C	7938	42.97	0	7918	0	20
3823	chrM	3824	G	8111	42.87	10	1	8099	1
3828	chrM	3829	C	8115	42.84	0	8113	1	1
3830	chrM	3831	C	8021	43.02	1	7963	0	57
3831	chrM	3832	C	7933	42.87	0	7921	0	12
3833	chrM	3834	G	7905	42.93	5	2	7898	0
3834	chrM	3835	C	7852	42.93	0	7851	1	0
3835	chrM	3836	C	8007	42.95	1	8003	0	3
3838	chrM	3839	C	8143	42.63	0	8107	0	36
3841	chrM	3842	G	8042	42.75	14	1	8027	0
3843	chrM	3844	C	8176	42.68	0	8172	0	4
3844	chrM	3845	C	7955	42.59	1	7949	0	5
3845	chrM	3846	C	7898	42.72	1	7896	0	1
3848	chrM	3849	G	7790	42.77	2	2	7785	1
3849	chrM	3850	G	7858	42.72	4	1	7853	0
3850	chrM	3851	C	7949	42.81	0	7948	0	1
3851	chrM	3852	C	7957	42.99	1	7953	1	2
3859	chrM	3860	G	7936	42.91	5	1	7930	0
3866	chrM	3867	C	7876	42.73	2	7872	0	2
3868	chrM	3869	C	7862	42.9	1	7839	0	22
3869	chrM	3870	C	7813	42.86	0	7809	0	4
3871	chrM	3872	C	7909	42.62	1	7907	0	1
3873	chrM	3874	C	7836	42.45	1	7834	0	1
3876	chrM	3877	G	7948	42.27	1	0	7946	1
3877	chrM	3878	C	7986	42.45	1	7984	0	1
3879	chrM	3880	G	8036	42.41	14	0	8019	3
3881	chrM	3882	G	8078	42.66	170	1	7906	1
3883	chrM	3884	C	7902	42.7	1	7894	0	7
3884	chrM	3885	C	7630	42.63	0	7627	1	2
3887	chrM	3888	C	7976	42.91	1	7974	0	1
3888	chrM	3889	C	7774	42.79	2	7769	1	2
3889	chrM	3890	G	7840	42.96	21	0	7819	0
3892	chrM	3893	C	7728	42.94	1	7727	0	0
3893	chrM	3894	C	7477	42.86	0	7474	0	3
3894	chrM	3895	C	7744	42.61	0	7743	0	1
3895	chrM	3896	C	7852	42.84	0	7847	1	4
3896	chrM	3897	C	7827	42.82	0	7824	0	3
3899	chrM	3900	C	7738	42.83	2	7716	0	20
3900	chrM	3901	G	7723	42.81	24	0	7698	1
3902	chrM	3903	C	7880	42.83	2	7860	0	18
3903	chrM	3904	C	7743	42.91	0	7741	0	2
3906	chrM	3907	G	7883	42.86	5	2	7876	0
3907	chrM	3908	C	8046	42.6	1	8043	1	1
3908	chrM	3909	C	8099	42.66	1	8093	1	4
3909	chrM	3910	G	8192	42.7	21	0	8171	0
3912	chrM	3913	G	8004	42.49	6	0	7998	0
3913	chrM	3914	G	7941	42.26	1	0	7940	0
3914	chrM	3915	G	7841	42.41	9	0	7831	1
3915	chrM	3916	G	7734	42.45	14	0	7720	0
3917	chrM	3918	G	8028	42.56	6	0	8022	0
3919	chrM	3920	C	7912	42.52	0	7838	0	74
3920	chrM	3921	C	7816	42.51	1	7812	0	3
3921	chrM	3922	G	7909	42.46	10	0	7899	0
3924	chrM	3925	C	7991	42.67	0	7989	1	1
3927	chrM	3928	G	7937	42.6	1	1	7935	0
3929	chrM	3930	C	7991	42.59	0	7908	0	83
3931	chrM	3932	C	7767	42.62	0	7761	0	6
3933	chrM	3934	G	7776	42.56	0	0	7776	0
3934	chrM	3935	G	7832	42.67	0	0	7832	0
3935	chrM	3936	C	7791	42.58	0	7791	0	0
3938	chrM	3939	C	7699	42.85	0	7688	0	11
3941	chrM	3942	C	7823	42.82	1	7822	0	0
3944	chrM	3945	C	7705	42.75	0	7685	1	19
3945	chrM	3946	G	7815	42.7	14	0	7799	2
3950	chrM	3951	C	7750	42.82	0	7748	1	1
3951	chrM	3952	G	7636	42.87	0	1	7635	0
3952	chrM	3953	C	7921	42.89	0	7921	0	0
3953	chrM	3954	C	7770	42.78	0	7766	0	4
3954	chrM	3955	G	7744	42.81	3	0	7738	3
3955	chrM	3956	C	7756	42.78	0	7756	0	0
3957	chrM	3958	G	7792	42.7	7	0	7785	0
3958	chrM	3959	G	7902	42.85	4	0	7898	0
3959	chrM	3960	C	7923	42.88	1	7920	0	2
3960	chrM	3961	C	7898	42.67	0	7891	0	7
3961	chrM	3962	C	7857	42.6	0	7854	1	2
3962	chrM	3963	C	7948	42.75	0	7939	0	9
3965	chrM	3966	C	7920	42.74	1	7892	0	27
3966	chrM	3967	G	7925	42.73	1	0	7924	0
3967	chrM	3968	C	7920	42.68	0	7919	0	1
3968	chrM	3969	C	7704	42.62	0	7674	0	30
3969	chrM	3970	C	7657	42.53	0	7652	0	5
3974	chrM	3975	C	7762	42.4	0	7756	0	6
3977	chrM	3978	C	7861	42.8	0	7840	0	21
3981	chrM	3982	G	7582	42.83	34	0	7548	0
3982	chrM	3983	C	7588	42.84	0	7587	0	1
3983	chrM	3984	C	7477	42.75	1	7476	0	0
3984	chrM	3985	G	7528	42.84	15	0	7513	0
3989	chrM	3990	C	7839	42.95	0	7838	0	1
3991	chrM	3992	C	7707	42.86	1	7706	0	0
3995	chrM	3996	C	7742	42.74	0	7740	1	1
4010	chrM	4011	C	8033	42.72	0	8032	0	1
4012	chrM	4013	C	8124	42.76	2	8120	2	0
4013	chrM	4014	C	7963	42.62	1	7958	0	4
4014	chrM	4015	C	8094	42.67	0	8090	0	4
4016	chrM	4017	C	8070	42.56	0	8054	1	15
4018	chrM	4019	C	8167	42.38	1	8165	1	0
4019	chrM	4020	C	8010	42.25	0	8009	0	1
4021	chrM	4022	C	8249	42.36	0	8248	0	1
4024	chrM	4025	C	8200	42.2	0	8199	0	1
4028	chrM	4029	C	8122	42.39	0	8106	0	16
4031	chrM	4032	C	7998	42.59	0	7957	0	41
4032	chrM	4033	C	7924	42.48	1	7921	0	2
4035	chrM	4036	G	7803	42.44	0	0	7803	0
4036	chrM	4037	G	7842	42.34	14	1	7827	0
4039	chrM	4040	C	8015	42.55	0	8014	0	1
4042	chrM	4043	C	8241	42.33	0	8241	0	0
4047	chrM	4048	G	8279	42.16	54	0	8225	0
4049	chrM	4050	C	8156	42.15	0	8155	1	0
4050	chrM	4051	G	7976	42.28	1	0	7974	1
4051	chrM	4052	C	7979	42.35	0	7979	0	0
4053	chrM	4054	C	8056	42.22	0	8055	0	1
4055	chrM	4056	C	8003	42.18	0	7987	1	15
4057	chrM	4058	C	8088	42.06	0	8075	0	13
4058	chrM	4059	C	7967	42.01	0	7956	0	11
4059	chrM	4060	C	8066	41.85	1	8065	0	0
4060	chrM	4061	C	8117	41.88	1	8110	0	6
4062	chrM	4063	G	7930	41.79	4	0	7926	0
4065	chrM	4066	C	8191	42.01	1	8188	0	2
4067	chrM	4068	C	8079	42.05	0	8067	0	12
4070	chrM	4071	C	8079	42.21	0	8077	0	2
4072	chrM	4073	C	8174	42.32	0	8174	0	0
4075	chrM	4076	C	8106	42.52	1	8105	0	0
4083	chrM	4084	G	7675	42.59	0	1	7674	0
4085	chrM	4086	C	7660	42.67	0	7591	0	69
4087	chrM	4088	C	7779	42.56	0	7778	0	1
4088	chrM	4089	C	7665	42.48	0	7664	1	0
4091	chrM	4092	G	7744	42.35	26	0	7717	1
4093	chrM	4094	C	8145	42.67	0	8144	0	1
4094	chrM	4095	C	7809	42.52	0	7809	0	0
4095	chrM	4096	C	7977	42.75	1	7975	0	1
4098	chrM	4099	C	8260	42.56	0	8255	0	5
4101	chrM	4102	C	8097	42.56	0	8085	0	12
4105	chrM	4106	C	8063	42.63	0	8060	1	2
4106	chrM	4107	C	7872	42.7	0	7871	0	1
4108	chrM	4109	C	7830	42.66	1	7815	0	14
4109	chrM	4110	C	7745	42.6	0	7740	0	5
4110	chrM	4111	C	7544	42.29	1	7543	0	0
4112	chrM	4113	G	7547	42.18	0	0	7547	0
4115	chrM	4116	C	7351	42.1	0	7344	1	6
4120	chrM	4121	G	7160	42.41	4	0	7156	0
4125	chrM	4126	C	7171	42.33	1	7167	0	3
4126	chrM	4127	G	7271	42.28	7	0	7264	0
4129	chrM	4130	C	7305	42.08	1	7303	0	1
4131	chrM	4132	G	7355	41.92	2	0	7353	0
4132	chrM	4133	C	7373	42.16	0	7372	0	1
4136	chrM	4137	C	7534	42.15	0	7531	1	2
4137	chrM	4138	C	7317	41.77	1	7310	0	6
4138	chrM	4139	C	7397	42.12	1	7394	0	2
4139	chrM	4140	C	7430	42.04	1	7424	2	3
4140	chrM	4141	C	7415	42.28	0	7412	0	3
4141	chrM	4142	G	7406	42.3	27	0	7379	0
4145	chrM	4146	C	7405	42.36	0	7264	0	141
4146	chrM	4147	C	7317	42.23	0	7311	0	6
4147	chrM	4148	G	7361	42.35	0	0	7361	0
4148	chrM	4149	C	7403	42.3	0	7402	0	1
4151	chrM	4152	C	7343	42.43	0	7337	0	6
4152	chrM	4153	G	7455	42.35	105	1	7348	1
4154	chrM	4155	C	7654	42.55	0	7647	0	7
4155	chrM	4156	C	7633	42.66	2	7630	1	0
4158	chrM	4159	C	8098	42.39	0	8096	1	1
4160	chrM	4161	C	8095	42.26	0	8088	0	7
4164	chrM	4165	C	8180	42.41	0	8180	0	0
4166	chrM	4167	C	8101	42.36	0	8098	0	3
4167	chrM	4168	C	7690	42.29	1	7686	1	2
4169	chrM	4170	C	7649	42.63	0	7635	0	14
4170	chrM	4171	C	7544	42.65	0	7541	0	3
4174	chrM	4175	G	7411	42.74	0	1	7410	0
4181	chrM	4182	C	7410	42.65	0	7408	0	2
4184	chrM	4185	C	7508	42.7	1	7496	1	10
4185	chrM	4186	C	7573	42.58	2	7570	0	1
4188	chrM	4189	C	7750	42.48	1	7747	1	1
4189	chrM	4190	C	7683	42.25	2	7679	0	2
4191	chrM	4192	C	7852	42.48	0	7851	0	1
4193	chrM	4194	C	7879	42.66	1	7859	0	19
4195	chrM	4196	C	8012	42.53	0	8012	0	0
4196	chrM	4197	C	7831	42.38	0	7788	1	42
4197	chrM	4198	C	7810	42.62	0	7804	0	6
4200	chrM	4201	G	7978	42.59	1	2	7972	3
4201	chrM	4202	C	7972	42.57	0	7968	1	3
4206	chrM	4207	C	7850	42.21	0	7846	2	2
4213	chrM	4214	G	7757	41.91	1	0	7755	1
4218	chrM	4219	G	7565	42.16	1	1	7563	0
4220	chrM	4221	C	7807	41.91	1	7781	0	25
4222	chrM	4223	C	7984	41.88	0	7978	1	5
4223	chrM	4224	C	7863	41.97	0	7861	0	2
4227	chrM	4228	C	7811	41.76	0	7808	1	2
4228	chrM	4229	C	7662	41.66	2	7659	0	1
4229	chrM	4230	C	7723	42.1	1	7720	0	2
4234	chrM	4235	C	7689	42.01	0	7689	0	0
4238	chrM	4239	C	7739	42.12	0	7705	1	33
4240	chrM	4241	C	7461	42.14	0	7432	0	29
4241	chrM	4242	C	7474	42.11	0	7471	1	2
4243	chrM	4244	G	7487	42.07	2	0	7485	0
4244	chrM	4245	C	7694	42.36	1	7693	0	0
4248	chrM	4249	C	7499	42.56	0	7482	1	16
4249	chrM	4250	C	7364	42.52	1	7360	1	2
4250	chrM	4251	C	7464	42.54	2	7460	1	1
4251	chrM	4252	C	7566	42.56	4	7552	0	10
4252	chrM	4253	C	7567	42.73	0	7563	0	4
4254	chrM	4255	C	7628	42.88	0	7607	0	21
4258	chrM	4259	C	7752	42.85	0	7752	0	0
4259	chrM	4260	C	7556	42.84	1	7552	1	2
4263	chrM	4264	G	7646	42.62	6	0	7640	0
4270	chrM	4271	G	7380	42.68	0	0	7380	0
4272	chrM	4273	C	7228	42.56	0	7188	0	40
4274	chrM	4275	G	7228	42.45	11	0	7216	1
4281	chrM	4282	G	7301	42.36	7	0	7294	0
4283	chrM	4284	G	7232	42.45	0	0	7230	2
4287	chrM	4288	C	7348	42.02	1	7345	0	2
4291	chrM	4292	G	7395	42.03	2	0	7393	0
4295	chrM	4296	G	7093	41.69	19	0	7074	0
4297	chrM	4298	G	7042	41.54	2	1	7039	0
4307	chrM	4308	G	6681	41.22	2	0	6679	0
4308	chrM	4309	G	6583	41.22	6	0	6576	1
4310	chrM	4311	G	6818	41.22	0	0	6818	0
4311	chrM	4312	C	6657	41.23	0	6657	0	0
4317	chrM	4318	C	6975	41.58	2	6973	0	0
4318	chrM	4319	C	6892	41.65	1	6889	0	2
4319	chrM	4320	C	6887	41.78	0	6886	0	1
4320	chrM	4321	C	6876	41.66	1	6873	1	1
4321	chrM	4322	C	6962	41.69	1	6960	0	1
4328	chrM	4329	C	7309	41.85	0	7102	1	206
4331	chrM	4332	G	7280	41.8	10	1	7267	2
4332	chrM	4333	G	7514	41.95	238	1	7274	1
4334	chrM	4335	C	7398	42.04	2	7387	0	9
4338	chrM	4339	G	7430	42.06	9	0	7421	0
4340	chrM	4341	G	7315	41.91	21	2	7292	0
4344	chrM	4345	C	7289	42.27	1	7282	1	5
4345	chrM	4346	G	7240	42.35	6	1	7233	0
4348	chrM	4349	C	7512	42.49	0	7510	0	2
4349	chrM	4350	C	7354	42.41	0	7353	0	1
4350	chrM	4351	C	7353	42.36	0	7352	0	1
4353	chrM	4354	C	7664	42.4	1	7614	0	49
4354	chrM	4355	C	7671	42.43	0	7669	0	2
4355	chrM	4356	C	7679	42.43	0	7676	0	3
4357	chrM	4358	G	7567	42.7	34	3	7530	0
4359	chrM	4360	G	7564	42.85	58	1	7505	0
4363	chrM	4364	C	7294	42.94	1	7177	0	116
4364	chrM	4365	C	7240	42.84	1	7234	0	5
4371	chrM	4372	C	7123	42.75	0	7108	0	15
4373	chrM	4374	C	7081	42.74	1	7051	1	28
4374	chrM	4375	C	6885	42.59	1	6879	0	5
4375	chrM	4376	G	6975	42.61	0	0	6974	1
4377	chrM	4378	G	6964	42.51	2	0	6962	0
4378	chrM	4379	C	7034	42.42	0	7034	0	0
4379	chrM	4380	C	7021	42.41	3	7016	1	1
4381	chrM	4382	C	7356	42.29	0	7354	1	1
4382	chrM	4383	C	7600	42.17	0	7590	0	10
4386	chrM	4387	C	7911	41.9	2	7895	0	14
4388	chrM	4389	C	7946	42.12	2	7944	0	0
4390	chrM	4391	C	7860	42.43	0	7859	0	1
4391	chrM	4392	C	7424	42.29	2	7416	0	6
4392	chrM	4393	C	7630	42.54	3	7624	2	1
4393	chrM	4394	C	7303	42.73	2	7301	0	0
4396	chrM	4397	C	7612	42.37	0	7568	0	44
4397	chrM	4398	C	7615	42.4	1	7613	0	1
4402	chrM	4403	G	7503	42.06	9	0	7494	0
4406	chrM	4407	G	7141	42.42	15	0	7125	1
4407	chrM	4408	G	7190	42.38	17	0	7173	0
4409	chrM	4410	C	7129	42.47	1	7006	1	121
4411	chrM	4412	G	7175	42.16	2	1	7171	1
4412	chrM	4413	C	7353	42.52	0	7351	1	1
4420	chrM	4421	G	7349	42.44	1	0	7347	1
4421	chrM	4422	C	7520	42.58	1	7518	1	0
4425	chrM	4426	C	7494	42.52	0	7472	0	22
4426	chrM	4427	G	7464	42.51	3	0	7461	0
4427	chrM	4428	G	7691	42.37	11	1	7679	0
4428	chrM	4429	G	7689	42.46	1085	0	6603	1
4429	chrM	4430	C	7808	42.46	0	7808	0	0
4430	chrM	4431	C	7732	42.52	0	7726	0	6
4431	chrM	4432	C	7786	42.59	0	7786	0	0
4435	chrM	4436	C	7988	42.96	0	7986	0	2
4436	chrM	4437	C	7555	42.96	1	7552	0	2
4437	chrM	4438	C	7868	43.02	0	7867	0	1
4438	chrM	4439	C	7768	43.22	3	7759	1	5
4439	chrM	4440	G	7810	43.22	6	1	7803	0
4445	chrM	4446	G	7964	43.52	1	1	7962	0
4448	chrM	4449	G	8220	43.34	0	0	8219	1
4449	chrM	4450	G	8482	43.27	3	1	8477	1
4455	chrM	4456	C	8584	43.12	0	8579	0	5
4456	chrM	4457	C	8275	42.71	2	8269	1	3
4457	chrM	4458	C	8154	42.92	1	8153	0	0
4460	chrM	4461	C	8239	43.14	1	8207	0	31
4461	chrM	4462	C	8186	43.05	1	8182	1	2
4462	chrM	4463	C	8055	43.06	0	8055	0	0
4463	chrM	4464	G	8189	43.05	5	0	8184	0
4466	chrM	4467	C	8235	43.18	0	8233	0	2
4475	chrM	4476	C	8060	42.71	0	8022	0	38
4476	chrM	4477	C	7998	42.37	1	7995	0	2
[truncated: 5,351 more rows]

## Sheet: ND5.2-DddA11-rep3
	Region	Position	Reference	Coverage-q30	MeanQ	Reads_A	Reads_C	Reads_G	Reads_T
0	chrM	1	G	3410	41.47	0	0	3410	0
3	chrM	4	C	3893	41.72	0	3893	0	0
5	chrM	6	C	4035	41.89	1	4033	1	0
7	chrM	8	G	4090	41.91	0	0	4090	0
8	chrM	9	G	4578	41.91	1	0	4577	0
10	chrM	11	C	4928	42.1	0	4925	0	3
14	chrM	15	C	5349	42.53	0	5349	0	0
16	chrM	17	C	5621	42.5	3	5617	0	1
17	chrM	18	C	5674	42.55	0	5674	0	0
18	chrM	19	C	6051	42.68	0	6051	0	0
25	chrM	26	C	6595	43.08	0	6594	0	1
26	chrM	27	C	6601	43.09	1	6599	1	0
28	chrM	29	C	6922	43.04	0	6922	0	0
30	chrM	31	C	7166	43.05	0	7165	0	1
32	chrM	33	C	7329	43.07	0	7328	0	1
33	chrM	34	G	7232	43.16	3	0	7227	2
34	chrM	35	G	7340	43.08	4	0	7335	1
35	chrM	36	G	7476	43.31	2	0	7473	1
37	chrM	38	G	7742	43.25	0	1	7740	1
38	chrM	39	C	7987	43.25	0	7987	0	0
40	chrM	41	C	8396	43.24	0	8394	1	1
42	chrM	43	C	8539	43.16	1	8534	2	2
43	chrM	44	C	8549	43.04	3	8546	0	0
46	chrM	47	G	8877	43.02	1	0	8876	0
47	chrM	48	C	8828	43.04	0	8828	0	0
52	chrM	53	G	8394	43.21	0	1	8392	1
53	chrM	54	G	8681	43.27	1	1	8679	0
60	chrM	61	C	8763	43.25	0	8762	0	1
61	chrM	62	G	8799	43.24	2	0	8797	0
63	chrM	64	C	8886	42.93	0	8848	0	38
65	chrM	66	G	8976	43.03	2	0	8974	0
66	chrM	67	G	9109	43.04	2	1	9105	1
67	chrM	68	G	9046	43.09	0	0	9046	0
68	chrM	69	G	9160	42.96	0	0	9158	2
69	chrM	70	G	8873	42.9	0	1	8870	2
70	chrM	71	G	9213	42.85	1	0	9211	1
74	chrM	75	G	9203	42.85	0	1	9201	1
75	chrM	76	C	9021	42.89	3	9017	1	0
77	chrM	78	C	9120	42.86	0	9117	1	2
78	chrM	79	G	9002	42.8	1	1	9000	0
79	chrM	80	C	8882	42.81	0	8881	0	1
80	chrM	81	G	8943	42.83	4	1	8937	1
84	chrM	85	G	8966	42.79	1	0	8965	0
85	chrM	86	C	9083	42.68	0	9080	0	3
89	chrM	90	G	8992	42.9	1	0	8990	1
90	chrM	91	C	8801	42.84	1	8799	0	1
91	chrM	92	G	8838	42.8	1	0	8836	1
93	chrM	94	G	8552	42.86	11	0	8541	0
95	chrM	96	C	8506	42.9	0	8501	0	5
96	chrM	97	G	8541	42.81	1	0	8540	0
97	chrM	98	C	8582	42.75	0	8581	1	0
99	chrM	100	G	8563	42.68	1	0	8560	2
100	chrM	101	G	8678	42.82	1	0	8677	0
102	chrM	103	G	8726	42.69	5	0	8721	0
103	chrM	104	C	8678	42.69	0	8678	0	0
104	chrM	105	C	8585	42.65	0	8583	0	2
105	chrM	106	G	8578	42.64	1	0	8576	1
106	chrM	107	G	8641	42.69	3	0	8638	0
108	chrM	109	G	8589	42.65	0	0	8589	0
109	chrM	110	C	8676	42.58	0	8676	0	0
111	chrM	112	C	8881	42.51	2	8879	0	0
112	chrM	113	C	8710	42.44	0	8706	1	3
113	chrM	114	C	8806	42.2	0	8804	1	1
117	chrM	118	G	8587	42.05	1	1	8585	0
119	chrM	120	C	8710	42.15	1	8701	0	8
120	chrM	121	G	8470	42.4	1	2	8467	0
121	chrM	122	C	8482	42.21	0	8481	0	1
123	chrM	124	G	8473	42.12	0	0	8473	0
127	chrM	128	C	8458	42.27	1	8454	0	3
129	chrM	130	G	8610	42.34	1	0	8609	0
131	chrM	132	C	8656	42.7	0	8647	0	9
135	chrM	136	G	8367	42.81	0	0	8366	1
139	chrM	140	C	8026	42.77	0	8016	1	9
140	chrM	141	C	7919	42.49	2	7913	0	4
142	chrM	143	G	8004	42.59	1	0	8003	0
143	chrM	144	C	7941	42.45	0	7939	1	1
144	chrM	145	C	7799	42.37	1	7798	0	0
146	chrM	147	C	7528	42.45	0	7525	0	3
149	chrM	150	C	7673	42.31	1	7670	0	2
150	chrM	151	C	7630	42.1	0	7628	1	1
161	chrM	162	C	6940	42.35	0	6939	0	1
162	chrM	163	G	6893	42.32	0	0	6892	1
163	chrM	164	C	7041	42.33	0	7040	0	1
165	chrM	166	C	7039	42.39	0	7035	0	4
166	chrM	167	C	6963	42.31	0	6961	0	2
169	chrM	170	C	7045	42.15	0	7044	0	1
170	chrM	171	G	7171	41.98	2	1	7168	0
173	chrM	174	C	7085	41.81	0	7083	0	2
181	chrM	182	C	6944	41.5	0	6942	0	2
183	chrM	184	G	6754	41.44	2	0	6752	0
184	chrM	185	G	6823	41.81	2	0	6821	0
185	chrM	186	C	6723	41.57	1	6721	0	1
186	chrM	187	G	6728	41.59	1	0	6727	0
189	chrM	190	C	6902	41.4	2	6900	0	0
193	chrM	194	C	7070	41.15	0	7069	0	1
197	chrM	198	C	7019	41.17	0	7019	0	0
202	chrM	203	G	6785	41.62	0	1	6784	0
204	chrM	205	G	6705	42.07	3	0	6702	0
206	chrM	207	G	6626	42.36	0	0	6626	0
220	chrM	221	G	6772	42.62	2	1	6768	1
221	chrM	222	C	6576	42.2	2	6573	1	0
224	chrM	225	G	6642	42.17	0	1	6641	0
227	chrM	228	G	6636	41.78	1	0	6634	1
228	chrM	229	G	6582	41.72	0	0	6582	0
230	chrM	231	C	6567	42.05	0	6566	0	1
241	chrM	242	C	6485	42.61	0	6484	0	1
246	chrM	247	G	6599	42.29	2	0	6597	0
250	chrM	251	G	6647	42.24	1	0	6645	1
252	chrM	253	C	6710	42.27	0	6700	0	10
254	chrM	255	G	6686	42.3	0	0	6686	0
255	chrM	256	C	6652	42.27	1	6650	0	1
257	chrM	258	C	6534	42.08	0	6533	0	1
259	chrM	260	G	6392	42.18	1	0	6390	1
260	chrM	261	C	6370	42.23	0	6368	0	2
261	chrM	262	C	6161	42.21	1	6157	1	2
263	chrM	264	C	6232	41.85	0	6232	0	0
267	chrM	268	C	6625	41.54	1	6624	0	0
268	chrM	269	C	6424	41.46	0	6423	0	1
270	chrM	271	C	6598	41.23	1	6597	0	0
272	chrM	273	C	6508	41.29	1	6506	0	1
274	chrM	275	G	6333	41.16	0	0	6333	0
276	chrM	277	C	6459	41.48	0	6457	1	1
279	chrM	280	C	6122	41.88	0	6120	1	1
284	chrM	285	C	5824	42.31	1	5822	1	0
294	chrM	295	C	5202	41.87	1	5199	0	2
295	chrM	296	C	5143	41.63	0	5143	0	0
297	chrM	298	C	5069	40.03	0	5069	0	0
298	chrM	299	C	5056	39.8	1	5055	0	0
302	chrM	303	C	4100	36.65	0	4100	0	0
303	chrM	304	C	4239	36.4	0	4237	1	1
304	chrM	305	C	4254	36.25	0	4253	1	0
305	chrM	306	C	4246	36.28	0	4246	0	0
306	chrM	307	C	4337	36.36	0	4336	0	1
307	chrM	308	C	4446	36.34	0	4446	0	0
308	chrM	309	C	4363	36.26	0	4362	0	1
310	chrM	311	C	4214	36.7	0	4214	0	0
311	chrM	312	C	4336	36.79	0	4327	0	9
312	chrM	313	C	4442	36.87	0	4442	0	0
313	chrM	314	C	4471	36.97	0	4471	0	0
314	chrM	315	C	4457	37.23	0	4456	0	1
315	chrM	316	G	4396	37.06	1	1	4394	0
316	chrM	317	C	4602	37.39	0	4602	0	0
319	chrM	320	C	4555	37.31	0	4552	0	3
321	chrM	322	G	4568	37.68	2	2	4564	0
322	chrM	323	G	4584	37.84	1	0	4583	0
323	chrM	324	C	4627	37.91	0	4625	0	2
324	chrM	325	C	4608	38.14	0	4608	0	0
326	chrM	327	C	4525	38.46	1	4523	0	1
328	chrM	329	G	4572	38.31	0	1	4571	0
329	chrM	330	C	4764	38.59	0	4763	1	0
331	chrM	332	C	4963	38.83	0	4963	0	0
337	chrM	338	C	5004	39.36	2	4789	0	213
339	chrM	340	C	4965	39.85	0	4964	1	0
342	chrM	343	C	4934	40.08	0	4928	1	5
344	chrM	345	C	4943	40.35	1	4940	0	2
346	chrM	347	G	4980	40.61	2	0	4978	0
347	chrM	348	C	5022	40.71	0	5021	0	1
348	chrM	349	C	4957	41.02	0	4956	0	1
352	chrM	353	C	4933	41.42	0	4932	0	1
353	chrM	354	C	4857	41.63	0	4857	0	0
354	chrM	355	C	4915	41.86	0	4915	0	0
355	chrM	356	C	4900	42.11	0	4899	0	1
361	chrM	362	C	5172	42.06	0	5172	0	0
365	chrM	366	G	5107	42.14	2	0	5104	1
368	chrM	369	C	5549	42.37	0	5548	0	1
369	chrM	370	C	5577	42.32	1	5575	0	1
370	chrM	371	C	5574	42.49	1	5573	0	0
374	chrM	375	C	5925	42.5	0	5925	0	0
376	chrM	377	C	5817	42.42	0	5817	0	0
377	chrM	378	C	5524	42.48	0	5523	0	1
379	chrM	380	G	5646	42.35	1	0	5644	1
380	chrM	381	C	5776	42.63	0	5774	1	1
381	chrM	382	C	5673	42.64	0	5673	0	0
385	chrM	386	C	5484	42.97	0	5483	1	0
386	chrM	387	C	5466	42.92	0	5466	0	0
388	chrM	389	G	5266	43.08	1	1	5264	0
393	chrM	394	C	5178	43.76	0	5176	0	2
403	chrM	404	C	5315	44.43	0	5314	0	1
408	chrM	409	G	5355	44.57	0	0	5353	2
409	chrM	410	G	5374	44.54	0	0	5374	0
410	chrM	411	C	5321	44.24	0	5320	0	1
411	chrM	412	G	5358	44.21	1	0	5356	1
412	chrM	413	G	5460	44.49	1	2	5457	0
416	chrM	417	G	5250	44.43	2	0	5248	0
417	chrM	418	C	5336	44.55	1	5335	0	0
419	chrM	420	C	5401	44.29	0	5401	0	0
426	chrM	427	C	5249	44.64	0	5248	1	0
428	chrM	429	G	5076	44.79	0	1	5075	0
430	chrM	431	C	5027	44.48	0	5025	0	2
432	chrM	433	C	4309	43.91	0	4307	0	2
433	chrM	434	C	4199	43.9	3	4195	0	1
434	chrM	435	C	4288	44.36	2	4286	0	0
435	chrM	436	C	4355	44.21	3	4349	0	3
436	chrM	437	C	4646	44.55	3	4643	0	0
437	chrM	438	C	4672	44.96	1	4670	0	1
440	chrM	441	C	4517	43.45	0	4517	0	0
444	chrM	445	C	4391	42.49	0	4391	0	0
446	chrM	447	C	4575	42.55	0	4574	1	0
455	chrM	456	C	4708	39.38	0	4700	1	7
456	chrM	457	C	4869	39.95	2	4867	0	0
457	chrM	458	C	4881	40.29	2	4878	0	1
458	chrM	459	C	4985	40.68	1	4979	0	5
460	chrM	461	C	5091	40.68	0	5087	1	3
461	chrM	462	C	5189	41.12	1	5184	0	4
462	chrM	463	C	5342	41.34	0	5341	0	1
464	chrM	465	C	5479	40.89	0	5479	0	0
466	chrM	467	C	5477	40.48	0	5473	1	3
467	chrM	468	C	5619	41.04	0	5614	0	5
468	chrM	469	C	5621	41.45	0	5619	0	2
472	chrM	473	C	5646	40.91	0	5646	0	0
475	chrM	476	C	5493	41.28	0	5492	0	1
480	chrM	481	C	5248	41.39	0	5247	1	0
482	chrM	483	C	5142	41.89	0	5142	0	0
485	chrM	486	C	5143	42.1	0	5141	0	2
490	chrM	491	C	5170	42.65	0	5169	0	1
493	chrM	494	C	4998	42.87	2	4996	0	0
494	chrM	495	C	5052	42.07	2	5047	0	3
495	chrM	496	C	5018	43.21	3	5014	0	1
496	chrM	497	C	5006	43.63	3	4999	0	4
497	chrM	498	C	5135	43.68	1	5132	0	2
498	chrM	499	G	4101	44.77	1	9	4091	0
499	chrM	500	C	4495	44.4	0	4494	0	1
500	chrM	501	C	4839	44.03	2	4834	0	3
501	chrM	502	C	4827	44	2	4824	0	1
504	chrM	505	C	4449	43.6	2	4438	0	9
505	chrM	506	C	4863	44.08	0	4863	0	0
508	chrM	509	C	4592	44.24	0	4590	0	2
509	chrM	510	C	4894	44	1	4890	0	3
510	chrM	511	C	4952	44.35	0	4952	0	0
512	chrM	513	G	4609	43.9	1	1	4607	0
513	chrM	514	C	5022	44	0	5020	0	2
515	chrM	516	C	5198	43.8	0	5198	0	0
517	chrM	518	C	5323	43.84	1	5322	0	0
519	chrM	520	C	5424	43.87	0	5423	0	1
521	chrM	522	C	5334	43.96	0	5334	0	0
523	chrM	524	C	5330	44.03	0	5329	1	0
524	chrM	525	C	5207	44.12	0	5205	0	2
525	chrM	526	G	5031	43.87	0	2	5028	1
526	chrM	527	C	5261	44.14	1	5259	1	0
528	chrM	529	G	5289	44.01	1	0	5288	0
529	chrM	530	C	5378	43.97	0	5378	0	0
533	chrM	534	C	5414	43.61	2	5412	0	0
534	chrM	535	C	5701	43.69	0	5699	1	1
535	chrM	536	C	5681	43.7	0	5680	0	1
536	chrM	537	C	5560	43.71	0	5558	0	2
540	chrM	541	C	4737	42.95	2	4733	0	2
541	chrM	542	C	5268	43.06	1	5260	1	6
542	chrM	543	C	5412	43.64	0	5410	0	2
543	chrM	544	C	5269	43.71	0	5267	0	2
544	chrM	545	G	3756	42.92	5	12	3739	0
547	chrM	548	C	4739	43.22	1	4738	0	0
548	chrM	549	C	5252	43.64	1	5250	0	1
551	chrM	552	C	4818	43.37	0	4816	1	1
552	chrM	553	C	5444	43.76	0	5444	0	0
556	chrM	557	C	4807	42.84	1	4803	1	2
557	chrM	558	C	5702	43.31	3	5698	1	0
558	chrM	559	C	5843	43.54	0	5843	0	0
559	chrM	560	C	5979	43.66	2	5973	0	4
563	chrM	564	G	4027	41.85	8	0	4018	1
565	chrM	566	C	5517	42.97	0	5517	0	0
567	chrM	568	C	5601	43.04	3	5598	0	0
568	chrM	569	C	6087	43.25	4	6079	1	3
569	chrM	570	C	6451	43.56	1	6447	0	3
570	chrM	571	C	6510	43.57	1	6508	0	1
571	chrM	572	C	6624	43.57	4	6616	0	4
572	chrM	573	C	6595	43.71	1	6594	0	0
574	chrM	575	C	6024	42.41	0	6024	0	0
576	chrM	577	G	5282	41.16	0	5	5277	0
582	chrM	583	G	5663	41.71	1	0	5661	1
585	chrM	586	G	5956	41.86	1	0	5955	0
586	chrM	587	C	6172	42.22	1	6171	0	0
590	chrM	591	C	6143	42.52	0	6142	0	1
591	chrM	592	C	6373	42.77	0	6373	0	0
593	chrM	594	C	6248	42.49	0	6238	1	9
594	chrM	595	C	6725	43.03	0	6721	3	1
596	chrM	597	C	6407	42.91	0	6404	1	2
600	chrM	601	G	6461	42.59	0	1	6459	1
601	chrM	602	C	6880	43.33	0	6879	0	1
606	chrM	607	C	6739	43.59	5	6732	0	2
608	chrM	609	C	6767	43.58	0	6766	0	1
610	chrM	611	G	6735	43.58	2	0	6733	0
616	chrM	617	G	6935	43.72	0	1	6934	0
621	chrM	622	G	6971	43.91	17	0	6954	0
623	chrM	624	C	7018	44.08	0	7013	2	3
624	chrM	625	G	6829	43.97	3	0	6825	1
625	chrM	626	G	6993	43.89	0	0	6993	0
626	chrM	627	G	7224	43.86	1	0	7223	0
627	chrM	628	C	7253	44.19	0	7251	1	1
629	chrM	630	C	7456	44.14	1	7455	0	0
631	chrM	632	C	7514	43.85	0	7512	0	2
634	chrM	635	C	7363	43.95	0	7362	0	1
636	chrM	637	C	7381	43.94	0	7381	0	0
637	chrM	638	C	7382	43.7	0	7382	0	0
638	chrM	639	C	7440	43.93	2	7438	0	0
639	chrM	640	C	7364	43.84	0	7363	0	1
645	chrM	646	C	7485	43.51	0	7483	1	1
651	chrM	652	G	7220	43.27	0	1	7217	2
652	chrM	653	G	7394	43.4	0	2	7391	1
656	chrM	657	G	7167	43.48	0	0	7167	0
657	chrM	658	G	7341	43.28	2	0	7339	0
659	chrM	660	C	7281	43.19	0	7224	0	57
660	chrM	661	C	7097	43.08	1	7095	0	1
663	chrM	664	G	7322	43.24	2	0	7319	1
664	chrM	665	C	7371	43.2	1	7370	0	0
665	chrM	666	C	7333	43.14	0	7331	0	2
669	chrM	670	C	7415	42.99	1	7414	0	0
675	chrM	676	G	7171	43.1	0	0	7171	0
676	chrM	677	C	7274	43.21	0	7274	0	0
678	chrM	679	C	7220	43.27	0	7220	0	0
682	chrM	683	G	7417	43.13	0	0	7417	0
686	chrM	687	G	7679	43.21	1	0	7678	0
691	chrM	692	C	7749	43.53	1	7746	0	2
693	chrM	694	C	7915	43.57	0	7915	0	0
696	chrM	697	G	7892	43.7	2	0	7888	2
697	chrM	698	C	7948	43.7	1	7946	0	1
700	chrM	701	G	7897	43.72	0	0	7896	1
701	chrM	702	C	7991	43.72	0	7991	0	0
704	chrM	705	C	7875	43.62	0	7872	0	3
705	chrM	706	C	7823	43.62	0	7823	0	0
706	chrM	707	C	7920	43.49	0	7920	0	0
707	chrM	708	C	7813	43.52	0	7813	0	0
708	chrM	709	G	7960	43.45	12	0	7948	0
711	chrM	712	C	7988	43.36	0	7983	0	5
712	chrM	713	C	7873	43.29	0	7872	1	0
714	chrM	715	G	7921	43.28	0	1	7919	1
716	chrM	717	G	7960	43.34	2	0	7958	0
718	chrM	719	G	7960	43.12	2	0	7958	0
721	chrM	722	C	7724	42.88	2	7721	0	1
723	chrM	724	C	7937	43.14	0	7935	2	0
724	chrM	725	C	7823	43.08	0	7820	0	3
725	chrM	726	C	8060	43.04	0	8057	0	3
727	chrM	728	C	8033	43.09	0	8031	0	2
733	chrM	734	C	7919	43.21	0	7919	0	0
735	chrM	736	C	7910	43.51	1	7909	0	0
736	chrM	737	C	7630	43.39	0	7627	0	3
738	chrM	739	C	7639	43.61	0	7638	0	1
739	chrM	740	G	7748	43.43	10	0	7737	1
742	chrM	743	C	7962	43.35	0	7961	1	0
747	chrM	748	G	7997	43.21	2	0	7995	0
748	chrM	749	G	7875	43.03	2	0	7871	2
751	chrM	752	C	8053	43.29	1	8049	2	1
754	chrM	755	G	8177	42.94	2	1	8174	0
755	chrM	756	C	8433	43.09	0	8432	0	1
758	chrM	759	C	8232	43	1	8228	0	3
761	chrM	762	G	8209	42.82	0	1	8208	0
762	chrM	763	C	8223	43.03	0	8222	1	0
764	chrM	765	C	8101	43.13	0	8101	0	0
765	chrM	766	G	7969	43.09	0	3	7964	2
766	chrM	767	C	8191	42.92	0	8191	0	0
768	chrM	769	G	8162	42.64	0	0	8162	0
769	chrM	770	C	8069	42.72	0	8069	0	0
773	chrM	774	G	7857	42.8	0	0	7857	0
774	chrM	775	C	7795	42.81	0	7793	2	0
776	chrM	777	G	7799	42.74	3	1	7795	0
777	chrM	778	C	7569	42.66	0	7568	0	1
779	chrM	780	C	7671	42.81	0	7668	0	3
784	chrM	785	C	7783	42.72	0	7783	0	0
785	chrM	786	G	7635	42.75	0	0	7635	0
786	chrM	787	C	7536	42.55	0	7536	0	0
790	chrM	791	G	7878	42.39	1	0	7877	0
791	chrM	792	C	7938	42.36	0	7937	0	1
792	chrM	793	C	7760	42.34	1	7757	0	2
795	chrM	796	G	8018	42.31	5	0	8013	0
796	chrM	797	C	8189	42.42	0	8189	0	0
797	chrM	798	C	8073	42.31	0	8071	0	2
799	chrM	800	C	7842	42.47	0	7840	2	0
801	chrM	802	C	7988	42.43	0	7986	1	1
802	chrM	803	C	7837	42.33	2	7835	0	0
803	chrM	804	C	7763	42.36	0	7763	0	0
804	chrM	805	C	7650	42.32	1	7649	0	0
805	chrM	806	C	7692	42.43	0	7689	2	1
807	chrM	808	C	7884	42.41	0	7883	1	0
808	chrM	809	G	7697	42.35	0	0	7697	0
809	chrM	810	G	7844	42.21	2	0	7842	0
810	chrM	811	G	7777	42.26	4	2	7770	1
814	chrM	815	C	7825	42.09	0	7825	0	0
816	chrM	817	G	7688	42.03	1	0	7685	2
817	chrM	818	C	7747	42.13	0	7747	0	0
819	chrM	820	G	7595	42.02	0	0	7595	0
821	chrM	822	G	7823	41.88	2	0	7821	0
827	chrM	828	C	7643	41.77	0	7643	0	0
828	chrM	829	C	7427	41.69	0	7427	0	0
833	chrM	834	G	7125	41.76	0	0	7125	0
834	chrM	835	C	7204	41.95	0	7202	0	2
841	chrM	842	C	6947	42.04	0	6946	0	1
842	chrM	843	G	6835	42.03	1	1	6832	1
846	chrM	847	G	6882	41.75	0	0	6882	0
852	chrM	853	C	7086	41.83	0	7085	0	1
856	chrM	857	G	7470	41.69	0	0	7470	0
857	chrM	858	C	7510	41.74	0	7509	1	0
862	chrM	863	C	7681	41.5	0	7678	2	1
866	chrM	867	C	7694	41.48	1	7691	2	0
867	chrM	868	C	7582	41.3	0	7581	0	1
868	chrM	869	C	7285	41.37	1	7284	0	0
869	chrM	870	C	7210	41.37	0	7209	0	1
871	chrM	872	G	7201	41.4	0	2	7199	0
872	chrM	873	G	7254	41.47	2	1	7251	0
873	chrM	874	G	7279	41.51	2	0	7277	0
876	chrM	877	G	6923	41.26	4	1	6918	0
877	chrM	878	G	7207	41.65	0	0	7207	0
879	chrM	880	C	7278	41.8	0	7268	0	10
885	chrM	886	C	7008	41.61	0	7004	0	4
886	chrM	887	G	7096	41.75	1	0	7093	2
888	chrM	889	G	7157	41.79	1	3	7152	1
889	chrM	890	C	7181	41.85	0	7179	0	2
890	chrM	891	C	7059	41.78	0	7057	1	1
892	chrM	893	G	7234	41.67	3	0	7230	1
893	chrM	894	C	7453	41.73	0	7451	0	2
894	chrM	895	C	7462	41.61	0	7461	0	1
896	chrM	897	C	7478	41.64	0	7478	0	0
897	chrM	898	C	7428	41.5	0	7427	0	1
898	chrM	899	G	7503	41.57	3	1	7499	0
899	chrM	900	C	7605	41.64	1	7603	0	1
900	chrM	901	G	7526	41.66	4	0	7522	0
901	chrM	902	G	7574	41.57	1	0	7573	0
903	chrM	904	C	7529	41.29	0	7524	0	5
905	chrM	906	C	7590	41.53	0	7589	1	0
907	chrM	908	C	7803	41.35	1	7801	0	1
908	chrM	909	G	7838	41.39	4	0	7834	0
914	chrM	915	C	7987	41.54	0	7986	0	1
915	chrM	916	C	7835	41.45	2	7830	0	3
916	chrM	917	C	7672	41.49	1	7669	0	2
919	chrM	920	G	7863	41.43	1	0	7862	0
921	chrM	922	C	7969	41.6	0	7966	1	2
926	chrM	927	G	7905	41.5	0	0	7905	0
929	chrM	930	G	7551	41.69	0	0	7551	0
930	chrM	931	C	7327	41.69	0	7326	0	1
931	chrM	932	C	7305	41.74	0	7305	0	0
932	chrM	933	G	7296	41.62	11	1	7284	0
933	chrM	934	G	7457	41.75	0	1	7456	0
934	chrM	935	C	7405	41.52	1	7403	1	0
935	chrM	936	G	7459	41.53	1	0	7458	0
940	chrM	941	G	7428	41.23	0	0	7427	1
942	chrM	943	G	7136	41.18	2	0	7134	0
944	chrM	945	G	7268	41.31	0	1	7267	0
950	chrM	951	G	7504	41.33	5	1	7498	0
953	chrM	954	C	7087	41	2	7082	0	3
955	chrM	956	C	7278	41.28	0	7277	0	1
956	chrM	957	C	7032	40.71	1	7030	0	1
957	chrM	958	C	7309	41.44	0	7309	0	0
958	chrM	959	C	7183	41.45	1	7180	0	2
959	chrM	960	C	7238	41.36	1	7234	1	2
961	chrM	962	C	7366	41.28	2	7357	1	6
962	chrM	963	C	7328	41.11	0	7326	0	2
963	chrM	964	C	7380	41.13	0	7380	0	0
964	chrM	965	C	7452	41.37	0	7452	0	0
971	chrM	972	G	7135	41.39	10	0	7123	2
972	chrM	973	C	7208	41.48	1	7207	0	0
978	chrM	979	C	7402	41.61	0	7399	0	3
980	chrM	981	C	7405	41.74	0	7405	0	0
982	chrM	983	C	7194	41.64	0	7194	0	0
983	chrM	984	C	7211	41.63	0	7209	0	2
985	chrM	986	G	7180	41.79	2	0	7178	0
987	chrM	988	G	7397	41.77	145	0	7252	0
990	chrM	991	G	7394	41.98	1	0	7393	0
998	chrM	999	C	7227	41.94	0	7227	0	0
1000	chrM	1001	C	7179	42.05	1	7177	0	1
1001	chrM	1002	C	7122	41.87	1	7121	0	0
1003	chrM	1004	G	7143	41.88	2	0	7141	0
1006	chrM	1007	G	7217	42.21	2	1	7214	0
1008	chrM	1009	C	7195	42.08	0	7194	0	1
1010	chrM	1011	C	7350	41.99	0	7350	0	0
1017	chrM	1018	G	7523	41.86	4	0	7519	0
1019	chrM	1020	C	7696	41.93	0	7695	0	1
1022	chrM	1023	C	7621	42.12	0	7620	0	1
1023	chrM	1024	G	7620	42.02	0	1	7619	0
1027	chrM	1028	G	7508	41.94	0	1	7507	0
1029	chrM	1030	G	7535	41.73	2	1	7532	0
1030	chrM	1031	G	7524	41.57	1	0	7523	0
1031	chrM	1032	C	7832	41.59	0	7832	0	0
1037	chrM	1038	C	7848	41.13	1	7845	0	2
1042	chrM	1043	C	7711	41.03	0	7710	0	1
1044	chrM	1045	G	7596	41.09	7	0	7589	0
1047	chrM	1048	C	7709	41.14	1	7707	0	1
1049	chrM	1050	C	7673	40.95	0	7672	0	1
1051	chrM	1052	C	7703	40.85	0	7701	1	1
1056	chrM	1057	G	7633	40.69	0	0	7633	0
1057	chrM	1058	C	7699	40.71	1	7698	0	0
1061	chrM	1062	G	7295	40.85	3	1	7290	1
1063	chrM	1064	C	7318	40.84	1	7315	1	1
1064	chrM	1065	C	7025	40.7	0	7023	1	1
1065	chrM	1066	C	6953	40.91	1	6950	0	2
1069	chrM	1070	C	7380	40.83	0	7380	0	0
1071	chrM	1072	G	7190	40.76	0	0	7189	1
1072	chrM	1073	G	7280	40.68	0	0	7279	1
1073	chrM	1074	G	7435	40.85	4	2	7428	1
1078	chrM	1079	G	7865	41	3	1	7861	0
1082	chrM	1083	C	7907	41.3	0	7907	0	0
1083	chrM	1084	C	7725	41.17	2	7722	1	0
1084	chrM	1085	C	7995	41.12	0	7992	0	3
1085	chrM	1086	C	7971	41.02	0	7970	0	1
1087	chrM	1088	C	7982	41.01	0	7981	0	1
1091	chrM	1092	G	8158	41.24	0	0	8158	0
1092	chrM	1093	C	8040	41.02	0	8038	1	1
1096	chrM	1097	G	7714	41.41	1	0	7713	0
1097	chrM	1098	C	7993	41.56	1	7988	1	3
1098	chrM	1099	C	7824	41.69	0	7823	1	0
1099	chrM	1100	C	7784	41.74	1	7783	0	0
1104	chrM	1105	C	7998	42	0	7997	0	1
1105	chrM	1106	C	7783	42.19	1	7782	0	0
1107	chrM	1108	C	7742	42.52	0	7741	0	1
1110	chrM	1111	C	7709	42.4	0	7709	0	0
1112	chrM	1113	G	7655	42.33	1	0	7654	0
1119	chrM	1120	C	7949	42.95	0	7947	1	1
1122	chrM	1123	C	7889	43.13	0	7886	0	3
1127	chrM	1128	C	8026	43.08	0	8026	0	0
1129	chrM	1130	G	7861	43.13	0	0	7861	0
1130	chrM	1131	C	7901	43.13	0	7899	1	1
1132	chrM	1133	C	8133	43	1	8124	0	8
1133	chrM	1134	G	7979	42.99	2	2	7975	0
1134	chrM	1135	C	8133	42.85	0	8133	0	0
1135	chrM	1136	C	8063	42.74	1	8061	0	1
1137	chrM	1138	G	8117	42.56	6	0	8111	0
1140	chrM	1141	C	8096	42.28	1	8095	0	0
1142	chrM	1143	C	8127	42.09	0	8126	0	1
1145	chrM	1146	C	8009	42.01	0	8008	0	1
1146	chrM	1147	G	7880	41.92	0	1	7879	0
1148	chrM	1149	G	7778	41.79	0	0	7778	0
1149	chrM	1150	C	7751	41.83	3	7746	1	1
1150	chrM	1151	C	7701	41.78	1	7699	0	1
1152	chrM	1153	C	7460	41.72	0	7458	0	2
1154	chrM	1155	G	7433	41.55	1	0	7432	0
1155	chrM	1156	C	7358	41.52	0	7356	0	2
1162	chrM	1163	C	7170	41.38	0	7170	0	0
1164	chrM	1165	C	7076	41.49	2	7073	0	1
1168	chrM	1169	G	6986	41.41	2	0	6984	0
1169	chrM	1170	G	7169	41.57	28	1	7140	0
1171	chrM	1172	C	7130	41.51	0	7129	0	1
1172	chrM	1173	C	7014	41.38	1	7012	0	1
1174	chrM	1175	G	7096	41.51	2	0	7094	0
1175	chrM	1176	G	7252	41.69	2	0	7250	0
1176	chrM	1177	C	7252	41.59	0	7252	0	0
1177	chrM	1178	G	7061	41.6	4	0	7055	2
1178	chrM	1179	G	7211	41.65	2	1	7208	0
1180	chrM	1181	G	7199	41.69	0	0	7199	0
1181	chrM	1182	C	7329	41.52	0	7328	0	1
1184	chrM	1185	C	7520	41.42	1	7516	1	2
1189	chrM	1190	C	7869	41.75	2	7863	0	4
1190	chrM	1191	C	7824	41.73	0	7824	0	0
1191	chrM	1192	C	8023	41.71	1	8020	1	1
1193	chrM	1194	C	7992	41.71	0	7990	0	2
1196	chrM	1197	G	8015	41.77	8	0	8007	0
1198	chrM	1199	G	7849	41.92	3	0	7845	1
1199	chrM	1200	G	7688	42	2	0	7686	0
1201	chrM	1202	G	7700	42.41	1	0	7699	0
1202	chrM	1203	C	7639	42.42	0	7639	0	0
1203	chrM	1204	C	7557	42.42	0	7554	1	2
1205	chrM	1206	G	7540	42.68	0	1	7539	0
1208	chrM	1209	C	7558	42.6	1	7555	0	2
1210	chrM	1211	G	7694	42.57	2	0	7691	1
1215	chrM	1216	C	8028	42.69	0	8026	0	2
1216	chrM	1217	G	8124	42.65	1	0	8123	0
1222	chrM	1223	C	8115	42.65	0	8115	0	0
1223	chrM	1224	C	7981	42.62	0	7980	0	1
1224	chrM	1225	C	8109	42.66	2	8106	0	1
1225	chrM	1226	C	8149	42.68	0	8147	0	2
1226	chrM	1227	G	8220	42.63	11	1	8208	0
1229	chrM	1230	C	8324	42.66	1	8321	0	2
1232	chrM	1233	C	8576	42.82	0	8574	0	2
1233	chrM	1234	C	8577	42.68	1	8575	0	1
1235	chrM	1236	C	8648	42.76	0	8646	0	2
1237	chrM	1238	C	8683	42.84	0	8680	1	2
1238	chrM	1239	C	8342	42.49	0	8340	1	1
1240	chrM	1241	C	8799	42.88	1	8798	0	0
1241	chrM	1242	C	8782	42.84	1	8780	0	1
1243	chrM	1244	C	8616	42.83	7	8606	0	3
1246	chrM	1247	G	8634	42.8	1	0	8631	2
1247	chrM	1248	C	8713	42.88	1	8711	0	1
1249	chrM	1250	C	8479	43.09	0	8473	0	6
1251	chrM	1252	G	8714	42.96	3	0	8711	0
1252	chrM	1253	C	8762	42.98	2	8760	0	0
1253	chrM	1254	C	8802	42.94	0	8800	2	0
1260	chrM	1261	C	8556	43.01	1	8554	0	1
1261	chrM	1262	C	8118	43.03	1	8114	0	3
1262	chrM	1263	G	8304	43.31	0	0	8302	2
1263	chrM	1264	C	8268	43.3	1	8266	0	1
1264	chrM	1265	C	7997	43.39	0	7994	1	2
1267	chrM	1268	C	8348	43.45	0	8345	0	3
1270	chrM	1271	C	8289	43.32	0	8280	0	9
1272	chrM	1273	G	8299	43.35	0	0	8299	0
1273	chrM	1274	C	8590	43.53	0	8589	0	1
1277	chrM	1278	C	8553	43.5	1	8552	0	0
1278	chrM	1279	C	8459	43.47	0	8458	1	0
1279	chrM	1280	C	8486	43.39	2	8483	1	0
1281	chrM	1282	G	8545	43.32	6	0	8539	0
1284	chrM	1285	G	8649	43.5	1	0	8645	3
1287	chrM	1288	G	8604	43.38	4	0	8600	0
1288	chrM	1289	G	8631	43.31	0	0	8631	0
1289	chrM	1290	C	8789	43.14	1	8787	0	1
1292	chrM	1293	C	8688	43.08	0	8684	0	4
1296	chrM	1297	G	8721	42.97	0	1	8720	0
1300	chrM	1301	G	8592	42.88	1	0	8591	0
1301	chrM	1302	C	8709	42.84	0	8709	0	0
1302	chrM	1303	G	8705	42.81	1	1	8702	1
1303	chrM	1304	C	8746	43.02	0	8744	1	1
1306	chrM	1307	G	8581	42.74	0	0	8581	0
1309	chrM	1310	C	8449	42.45	1	8448	0	0
1310	chrM	1311	C	8338	42.45	0	8338	0	0
1311	chrM	1312	C	8353	42.34	1	8352	0	0
1313	chrM	1314	C	8538	42.34	0	8536	0	2
1314	chrM	1315	G	8508	42.25	0	0	8508	0
1319	chrM	1320	G	8389	42.08	13	1	8375	0
1321	chrM	1322	C	8497	42.26	1	8495	0	1
1322	chrM	1323	G	8318	42.41	1	0	8317	0
1326	chrM	1327	G	8162	41.89	4	0	8158	0
1327	chrM	1328	G	8344	41.86	4	0	8340	0
1329	chrM	1330	C	8125	42.03	0	8117	0	8
1332	chrM	1333	G	8350	41.8	6	0	8344	0
1333	chrM	1334	G	8676	41.92	0	1	8675	0
1335	chrM	1336	G	8355	41.88	2	0	8353	0
1338	chrM	1339	G	8521	42.09	3	0	8518	0
1339	chrM	1340	C	8682	42.18	0	8682	0	0
1340	chrM	1341	C	8559	42.13	0	8556	2	1
1341	chrM	1342	C	8195	41.83	1	8194	0	0
1344	chrM	1345	G	8332	42.35	8	0	8324	0
1346	chrM	1347	G	8291	42.3	1	0	8290	0
1347	chrM	1348	G	8147	42.61	0	0	8147	0
1349	chrM	1350	G	7894	42.54	1	0	7893	0
1350	chrM	1351	G	8069	42.68	1	1	8067	0
1351	chrM	1352	C	8058	42.73	0	8055	0	3
1354	chrM	1355	G	8151	42.62	8	1	8142	0
1359	chrM	1360	G	7826	42.45	1	0	7823	2
1360	chrM	1361	G	7972	42.78	1	0	7970	1
1361	chrM	1362	G	7986	42.79	1	0	7983	2
1362	chrM	1363	C	7944	42.67	0	7939	0	5
1365	chrM	1366	C	8082	42.78	0	8080	0	2
1371	chrM	1372	C	8277	42.85	0	8275	0	2
1374	chrM	1375	C	8345	43.08	1	8344	0	0
1375	chrM	1376	C	8084	42.91	2	8081	0	1
1376	chrM	1377	C	8207	43.05	0	8205	0	2
1377	chrM	1378	C	8095	43.05	0	8094	1	0
1379	chrM	1380	G	8175	42.87	2	0	8173	0
1384	chrM	1385	C	8426	42.9	0	8424	1	1
1387	chrM	1388	C	8574	42.74	0	8573	0	1
1388	chrM	1389	G	8512	42.7	6	1	8505	0
1392	chrM	1393	G	8355	42.65	3	0	8352	0
1393	chrM	1394	C	8354	42.61	0	8353	0	1
1394	chrM	1395	C	8276	42.53	2	8271	1	2
1395	chrM	1396	C	8096	42.53	1	8095	0	0
1400	chrM	1401	G	8496	42.62	0	0	8496	0
1404	chrM	1405	C	8271	42.58	0	8270	0	1
1409	chrM	1410	G	8032	42.59	1	0	8029	2
1410	chrM	1411	G	8096	42.6	1	0	8094	1
1411	chrM	1412	G	8180	42.67	1	1	8178	0
1413	chrM	1414	C	7831	42.67	0	7827	1	3
1414	chrM	1415	G	7862	42.62	1	1	7859	1
1417	chrM	1418	G	7909	42.29	0	0	7906	3
1418	chrM	1419	G	8003	42.5	1	0	8002	0
1420	chrM	1421	G	7827	42.48	1	0	7826	0
1421	chrM	1422	G	8102	42.6	2	0	8100	0
1427	chrM	1428	G	7993	42.41	2	0	7991	0
1428	chrM	1429	C	8017	42.35	0	8016	0	1
1430	chrM	1431	G	8001	42.32	1	0	7999	1
1435	chrM	1436	C	8457	42.5	0	8457	0	0
1439	chrM	1440	G	8534	42.57	2	3	8528	1
1441	chrM	1442	G	8388	42.47	1	0	8383	4
1444	chrM	1445	G	8253	42.43	1	0	8251	1
1446	chrM	1447	G	8329	42.45	2	0	8327	0
1448	chrM	1449	G	8096	42.6	2	0	8094	0
1449	chrM	1450	C	7998	42.34	0	7998	0	0
1453	chrM	1454	G	8209	42.39	0	0	8208	1
1456	chrM	1457	G	8034	42.31	0	1	8032	1
1459	chrM	1460	C	7951	42.31	0	7951	0	0
1461	chrM	1462	G	7829	42.23	2	0	7827	0
1462	chrM	1463	G	7572	42.28	2	1	7569	0
1463	chrM	1464	G	7841	42.32	2	1	7838	0
1464	chrM	1465	C	7917	42.46	0	7916	0	1
1465	chrM	1466	C	7885	42.42	0	7884	1	0
1466	chrM	1467	C	7877	42.27	0	7876	0	1
1468	chrM	1469	G	7859	42.33	3	0	7856	0
1471	chrM	1472	G	7846	42.27	0	0	7846	0
1472	chrM	1473	C	7874	42.24	0	7874	0	0
1473	chrM	1474	G	7954	42.27	0	0	7954	0
1474	chrM	1475	C	8139	42.29	1	8138	0	0
1475	chrM	1476	G	8145	42.42	2	0	8143	0
1478	chrM	1479	C	8172	42	0	8170	0	2
1480	chrM	1481	C	8163	42.12	0	8163	0	0
1482	chrM	1483	C	8130	42.4	0	8127	0	3
1483	chrM	1484	C	7773	42.39	0	7773	0	0
1484	chrM	1485	G	7945	42.38	3	1	7941	0
1485	chrM	1486	C	7990	42.37	0	7990	0	0
1486	chrM	1487	C	8098	42.24	1	8092	0	5
1487	chrM	1488	C	8016	42.46	0	8016	0	0
1488	chrM	1489	G	8032	42.38	3	0	8028	1
1490	chrM	1491	C	7968	42.32	0	7959	1	8
1492	chrM	1493	C	8134	42.44	1	8132	0	1
1493	chrM	1494	C	7959	42.5	1	7957	1	0
1494	chrM	1495	C	8005	42.49	0	8004	0	1
1496	chrM	1497	C	7991	42.46	3	7982	1	5
1497	chrM	1498	C	8012	42.52	0	8010	0	2
1499	chrM	1500	C	8124	42.51	0	8120	0	4
1502	chrM	1503	G	8078	42.29	1	0	8076	1
1507	chrM	1508	C	7973	42.55	0	7971	0	2
1510	chrM	1511	C	7800	42.76	0	7799	1	0
1514	chrM	1515	G	7472	42.51	0	0	7470	2
1515	chrM	1516	G	7551	42.7	7	1	7542	1
1517	chrM	1518	C	7596	42.75	0	7592	1	3
1524	chrM	1525	C	7675	42.61	0	7675	0	0
1530	chrM	1531	C	7524	42.39	0	7523	0	1
1531	chrM	1532	C	7457	42.45	0	7457	0	0
1532	chrM	1533	C	7454	42.49	1	7453	0	0
1533	chrM	1534	C	7474	42.67	0	7471	1	2
1536	chrM	1537	C	7549	42.72	1	7547	0	1
1537	chrM	1538	G	7386	42.61	1	0	7385	0
1538	chrM	1539	C	7691	42.62	0	7690	0	1
1548	chrM	1549	G	7806	42.22	10	0	7796	0
1550	chrM	1551	G	7540	42.15	2	1	7536	1
1551	chrM	1552	G	7618	42.2	2	0	7616	0
1553	chrM	1554	G	7506	42.15	7	0	7499	0
1555	chrM	1556	C	7565	42.09	0	7564	0	1
1558	chrM	1559	G	7576	42.07	1	0	7575	0
1560	chrM	1561	C	7359	41.9	0	7354	0	5
1561	chrM	1562	G	7392	41.8	2	1	7389	0
1565	chrM	1566	C	7553	41.73	0	7553	0	0
1568	chrM	1569	G	7294	41.82	1	0	7292	1
1569	chrM	1570	G	7410	41.79	0	0	7410	0
1573	chrM	1574	G	7474	41.8	0	1	7472	1
1575	chrM	1576	G	7319	41.78	0	0	7319	0
1578	chrM	1579	C	7089	41.57	0	7088	0	1
1580	chrM	1581	G	7043	41.68	0	0	7043	0
1581	chrM	1582	G	7071	41.67	2	0	7069	0
1585	chrM	1586	G	6854	41.93	0	0	6853	1
1587	chrM	1588	G	6774	42	0	1	6773	0
1588	chrM	1589	C	6917	42	0	6917	0	0
1590	chrM	1591	C	6815	41.91	1	6814	0	0
1593	chrM	1594	G	6845	41.85	2	0	6843	0
1594	chrM	1595	G	6798	41.97	21	0	6777	0
1596	chrM	1597	C	6737	42.02	0	6736	0	1
1597	chrM	1598	G	6722	41.97	4	0	6718	0
1600	chrM	1601	C	7148	42.02	0	7148	0	0
1601	chrM	1602	C	7106	41.93	1	7104	0	1
1603	chrM	1604	G	7235	41.84	1	0	7234	0
1605	chrM	1606	G	7556	41.85	1	1	7554	0
1607	chrM	1608	G	7296	41.95	0	0	7295	1
1610	chrM	1611	G	7478	42.12	1	0	7477	0
1611	chrM	1612	C	7416	42.19	0	7415	0	1
1616	chrM	1617	C	7280	42.75	1	7278	1	0
1618	chrM	1619	C	7194	42.7	0	7194	0	0
1622	chrM	1623	G	7058	42.89	0	2	7056	0
1623	chrM	1624	C	7122	43.12	0	7122	0	0
1625	chrM	1626	C	7072	43.3	0	7072	0	0
1626	chrM	1627	C	7036	43.2	1	7033	0	2
1627	chrM	1628	C	7050	43.2	0	7049	0	1
1630	chrM	1631	C	7292	43.29	0	7290	0	2
1634	chrM	1635	C	7330	43.41	0	7327	1	2
1636	chrM	1637	C	7511	43.37	0	7511	0	0
1640	chrM	1641	G	7156	43.46	0	0	7156	0
1641	chrM	1642	G	7266	43.64	0	0	7266	0
1643	chrM	1644	G	7175	43.5	0	0	7174	1
1648	chrM	1649	C	7162	43.46	0	7162	0	0
1651	chrM	1652	C	7134	43.32	1	7133	0	0
1656	chrM	1657	C	7197	43.13	0	7195	1	1
1659	chrM	1660	G	7133	43.37	2	0	7131	0
1661	chrM	1662	C	7121	43.25	0	7118	0	3
1662	chrM	1663	C	6955	43.07	0	6955	0	0
1663	chrM	1664	G	7119	42.98	1	0	7118	0
1664	chrM	1665	C	7250	42.75	0	7249	0	1
1666	chrM	1667	C	7223	42.6	0	7219	1	3
1668	chrM	1669	G	7325	42.45	2	1	7322	0
1670	chrM	1671	G	7560	42.46	1	1	7556	2
1671	chrM	1672	C	7486	42.36	0	7485	0	1
1676	chrM	1677	C	7533	42.28	0	7531	2	0
1677	chrM	1678	C	7193	42.15	0	7192	0	1
1680	chrM	1681	G	6912	42.18	1	0	6911	0
1681	chrM	1682	C	7142	42.03	1	7139	0	2
1682	chrM	1683	C	7071	41.98	2	7067	0	2
1683	chrM	1684	C	6972	41.84	0	6972	0	0
1684	chrM	1685	C	6774	41.93	1	6772	0	1
1688	chrM	1689	C	6994	41.85	1	6992	0	1
1689	chrM	1690	C	6874	41.74	0	6874	0	0
1690	chrM	1691	C	6876	41.82	0	6875	0	1
1692	chrM	1693	C	6968	41.75	0	6967	0	1
1694	chrM	1695	C	6942	41.49	0	6942	0	0
1695	chrM	1696	C	6804	41.67	1	6803	0	0
1697	chrM	1698	C	7049	41.55	0	7048	0	1
1698	chrM	1699	C	6986	41.39	0	6984	1	1
1702	chrM	1703	C	6941	41.37	0	6940	0	1
1705	chrM	1706	C	6877	41.73	1	6876	0	0
1706	chrM	1707	C	6757	41.7	0	6757	0	0
1708	chrM	1709	G	6694	41.77	28	1	6665	0
1710	chrM	1711	C	7015	42.04	0	7013	1	1
1713	chrM	1714	C	7179	42.18	0	7179	0	0
1714	chrM	1715	C	7085	42.21	0	7084	0	1
1718	chrM	1719	G	7011	42.37	1	0	7008	2
1719	chrM	1720	C	7044	42.56	0	7043	0	1
1720	chrM	1721	C	7053	42.65	1	7049	0	3
1724	chrM	1725	C	7012	42.91	0	7012	0	0
1725	chrM	1726	C	6987	42.94	1	6985	0	1
1731	chrM	1732	C	6866	42.98	0	6864	0	2
1732	chrM	1733	C	6662	42.55	0	6660	1	1
1733	chrM	1734	C	6746	42.85	0	6746	0	0
1741	chrM	1742	G	7071	42.68	2	0	7068	1
1746	chrM	1747	G	6638	42.59	5	0	6633	0
1747	chrM	1748	G	6638	42.52	1	2	6635	0
1748	chrM	1749	C	6562	42.76	0	6562	0	0
1749	chrM	1750	G	6508	42.84	10	0	6498	0
1753	chrM	1754	G	6492	43.02	0	0	6492	0
1759	chrM	1760	G	6667	43.07	1	1	6665	0
1763	chrM	1764	C	6594	42.93	0	6593	0	1
1764	chrM	1765	C	6457	42.78	1	6455	1	0
1766	chrM	1767	G	6277	42.86	5	0	6272	0
1767	chrM	1768	G	6462	42.82	0	2	6460	0
1768	chrM	1769	C	6414	42.8	0	6412	2	0
1769	chrM	1770	G	6489	42.78	2	0	6487	0
1770	chrM	1771	C	6696	42.74	0	6696	0	0
1775	chrM	1776	G	7039	42.35	3	0	7036	0
1781	chrM	1782	G	6895	42.38	0	0	6895	0
1784	chrM	1785	C	6715	42.59	0	6714	0	1
1785	chrM	1786	C	6447	42.63	0	6446	0	1
1786	chrM	1787	G	6468	42.65	0	2	6466	0
1787	chrM	1788	C	6330	42.63	0	6330	0	0
1790	chrM	1791	G	6102	42.59	1	0	6101	0
1791	chrM	1792	G	6104	42.37	0	0	6103	1
1792	chrM	1793	G	6185	42.47	1	1	6183	0
1796	chrM	1797	G	6000	42.47	5	0	5995	0
1799	chrM	1800	G	5836	42.38	1	1	5833	1
1811	chrM	1812	C	5869	41.61	0	5869	0	0
1812	chrM	1813	C	5762	41.53	0	5761	1	0
1815	chrM	1816	G	5784	40.99	0	2	5782	0
1816	chrM	1817	C	5840	41	0	5839	0	1
1825	chrM	1826	G	6201	40.53	0	1	6200	0
1826	chrM	1827	C	6304	40.85	0	6304	0	0
1829	chrM	1830	G	6015	40.92	1	0	6014	0
1830	chrM	1831	G	6255	40.87	13	0	6242	0
1832	chrM	1833	C	6267	40.79	0	6266	0	1
1836	chrM	1837	C	6476	40.93	1	6475	0	0
1837	chrM	1838	C	6527	40.74	0	6527	0	0
1838	chrM	1839	C	6494	40.54	0	6494	0	0
1839	chrM	1840	C	6447	40.84	1	6446	0	0
1844	chrM	1845	C	6542	40.99	0	6541	0	1
1845	chrM	1846	C	6244	40.64	0	6242	0	2
1848	chrM	1849	C	5917	40.82	0	5916	0	1
1850	chrM	1851	G	5817	40.88	0	1	5816	0
1851	chrM	1852	C	5931	41.17	0	5927	2	2
1857	chrM	1858	G	5893	41.69	0	0	5893	0
1864	chrM	1865	C	6018	42.25	0	6017	0	1
1867	chrM	1868	G	6057	42.3	0	1	6056	0
1874	chrM	1875	C	6400	42.98	1	6398	0	1
1878	chrM	1879	G	6459	43.19	2	0	6457	0
1879	chrM	1880	C	6592	43.23	0	6590	0	2
1882	chrM	1883	G	6661	43.39	7	0	6652	2
1883	chrM	1884	G	6801	43.44	0	0	6801	0
1885	chrM	1886	G	6809	43.36	1	2	6805	1
1887	chrM	1888	G	7019	43.25	3	1	7014	1
1888	chrM	1889	C	7051	43.32	0	7051	0	0
1889	chrM	1890	C	7006	43.27	0	7005	1	0
1893	chrM	1894	G	7277	42.94	1	0	7276	0
1894	chrM	1895	C	7191	42.95	0	7190	0	1
1898	chrM	1899	G	6921	43.17	13	0	6908	0
1900	chrM	1901	C	6887	42.95	0	6887	0	0
1901	chrM	1902	C	6642	43.08	2	6639	0	1
1902	chrM	1903	C	6699	43.15	0	6698	0	1
1903	chrM	1904	C	6599	43.08	0	6599	0	0
1904	chrM	1905	C	6484	42.91	0	6484	0	0
1905	chrM	1906	G	6488	42.91	3	0	6485	0
1909	chrM	1910	C	6988	42.99	0	6987	0	1
1910	chrM	1911	C	6754	42.76	1	6751	0	2
1912	chrM	1913	G	6584	42.63	31	0	6553	0
1914	chrM	1915	C	6665	42.88	0	6665	0	0
1915	chrM	1916	G	6572	42.72	7	1	6563	1
1917	chrM	1918	G	6623	42.84	0	1	6621	1
1918	chrM	1919	C	6548	42.47	0	6548	0	0
1921	chrM	1922	C	6888	42.41	0	6887	0	1
1922	chrM	1923	C	6823	42.24	0	6822	1	0
1926	chrM	1927	G	6617	42.23	1	1	6615	0
1929	chrM	1930	C	6612	42.42	1	6611	0	0
1931	chrM	1932	G	6612	42.26	1	1	6610	0
1932	chrM	1933	C	6861	42.84	0	6861	0	0
1938	chrM	1939	G	7029	42.82	4	0	7025	0
1940	chrM	1941	G	6940	43.13	2	0	6937	1
1941	chrM	1942	C	7055	43.21	1	7054	0	0
1943	chrM	1944	C	7246	43.19	0	7246	0	0
1945	chrM	1946	C	7394	43.24	0	7394	0	0
1946	chrM	1947	C	7357	43.15	0	7357	0	0
1947	chrM	1948	C	7508	43.09	2	7506	0	0
1948	chrM	1949	G	7508	43.18	1	1	7506	0
1950	chrM	1951	C	7561	42.9	0	7542	0	19
1954	chrM	1955	G	7308	43.23	0	1	7306	1
1957	chrM	1958	G	7309	43.15	0	1	7306	2
1958	chrM	1959	C	7345	43.18	0	7345	0	0
1965	chrM	1966	G	7220	43.23	0	0	7219	1
1967	chrM	1968	G	7026	43.09	0	0	7026	0
1968	chrM	1969	G	6899	42.93	0	0	6899	0
1969	chrM	1970	G	7006	43.23	4	0	7001	1
1972	chrM	1973	G	7161	43.1	1	1	7158	1
1980	chrM	1981	G	7625	42.57	1	0	7623	1
1981	chrM	1982	G	7537	42.65	0	0	7535	2
1984	chrM	1985	G	7195	42.42	2	0	7193	0
1986	chrM	1987	G	7218	42.31	4	0	7213	1
1987	chrM	1988	G	7322	42.21	0	0	7322	0
1988	chrM	1989	C	7390	42.24	0	7387	1	2
1989	chrM	1990	G	7303	42.28	10	0	7292	1
1991	chrM	1992	C	7370	42.35	0	7370	0	0
1995	chrM	1996	C	7433	42.05	0	7433	0	0
1996	chrM	1997	C	7463	42.16	0	7463	0	0
1999	chrM	2000	C	7565	42.32	1	7562	0	2
2000	chrM	2001	C	7418	42.35	0	7418	0	0
2001	chrM	2002	G	7534	42.37	4	0	7530	0
2003	chrM	2004	G	7741	42.53	0	0	7741	0
2004	chrM	2005	C	7655	42.63	1	7651	0	3
2005	chrM	2006	C	7517	42.53	0	7517	0	0
2007	chrM	2008	G	7629	42.33	1	0	7627	1
2008	chrM	2009	G	7754	42.38	0	1	7752	1
2010	chrM	2011	G	7812	42.2	1	0	7811	0
2014	chrM	2015	G	7668	42.19	0	0	7668	0
2015	chrM	2016	C	7546	42.05	0	7546	0	0
2017	chrM	2018	G	7341	42.14	0	0	7339	2
2018	chrM	2019	G	7367	42.34	2	0	7365	0
2021	chrM	2022	G	7323	42.22	2	0	7320	1
2023	chrM	2024	C	7127	42.08	0	7113	0	14
2024	chrM	2025	C	6993	41.95	1	6992	0	0
2027	chrM	2028	G	7177	41.9	1	1	7175	0
2031	chrM	2032	G	7086	41.87	1	2	7083	0
2035	chrM	2036	C	7127	41.97	0	7125	0	2
2039	chrM	2040	G	7099	42.14	0	0	7099	0
2042	chrM	2043	C	6743	42.33	0	6741	0	2
2045	chrM	2046	C	6949	42.3	0	6949	0	0
2055	chrM	2056	G	6691	42.42	6	0	6685	0
2056	chrM	2057	C	6605	42.35	1	6604	0	0
2057	chrM	2058	C	6712	42.15	0	6711	0	1
2058	chrM	2059	C	6749	42.19	0	6745	1	3
2060	chrM	2061	C	6984	42.08	1	6983	0	0
2062	chrM	2063	G	6945	41.77	0	0	6945	0
2065	chrM	2066	C	7014	41.79	0	7014	0	0
2066	chrM	2067	C	6899	41.65	0	6898	0	1
2067	chrM	2068	C	6967	41.52	0	6966	1	0
2069	chrM	2070	C	7027	41.32	0	7025	1	1
2075	chrM	2076	C	6678	41.47	3	6672	1	2
2076	chrM	2077	C	6381	41.34	0	6381	0	0
2077	chrM	2078	C	6298	41.28	0	6298	0	0
2078	chrM	2079	C	6265	41.31	1	6263	0	1
2081	chrM	2082	G	6174	41.33	0	0	6173	1
2091	chrM	2092	C	5968	40.38	0	5968	0	0
2093	chrM	2094	G	5918	40.33	0	0	5917	1
2097	chrM	2098	G	5961	40.23	3	0	5956	2
2099	chrM	2100	C	6329	40.66	1	6323	0	5
2100	chrM	2101	C	6163	40.61	3	6157	1	2
2104	chrM	2105	G	6400	40.63	2	0	6398	0
2106	chrM	2107	G	6173	40.51	2	1	6170	0
2107	chrM	2108	G	6301	40.64	0	0	6300	1
2110	chrM	2111	C	6588	40.88	0	6586	1	1
2112	chrM	2113	G	6531	40.85	1	0	6530	0
2113	chrM	2114	C	6533	41.02	0	6533	0	0
2115	chrM	2116	C	6684	40.99	0	6682	0	2
2119	chrM	2120	G	6562	40.97	3	1	6558	0
2120	chrM	2121	G	6552	40.74	4	0	6548	0
2122	chrM	2123	C	6634	41.2	0	6633	0	1
2124	chrM	2125	C	6612	41.33	0	6611	0	1
2127	chrM	2128	G	6591	41.22	0	0	6591	0
2128	chrM	2129	G	6730	41.32	0	0	6730	0
2135	chrM	2136	C	6673	41.06	0	6672	0	1
2136	chrM	2137	C	6716	40.93	0	6716	0	0
2139	chrM	2140	G	6792	40.94	1	0	6791	0
2142	chrM	2143	G	6688	40.64	2	1	6685	0
2144	chrM	2145	G	6600	40.78	1	0	6599	0
2146	chrM	2147	G	6445	40.98	6	0	6439	0
2148	chrM	2149	G	6448	41.19	857	1	5590	0
2161	chrM	2162	C	6702	41.15	0	6656	1	45
2163	chrM	2164	C	7036	40.92	1	7035	0	0
2164	chrM	2165	C	7038	40.69	0	7036	0	2
2165	chrM	2166	C	7161	40.66	1	7155	2	3
2169	chrM	2170	G	7466	40.42	2	0	7464	0
2172	chrM	2173	G	6954	40.52	1	0	6953	0
2173	chrM	2174	G	7152	40.58	0	0	7152	0
2174	chrM	2175	C	7369	40.64	2	7364	2	1
2175	chrM	2176	C	7127	40.58	0	7125	2	0
2181	chrM	2182	G	6946	40.78	1	0	6945	0
2182	chrM	2183	C	6748	40.94	0	6748	0	0
2184	chrM	2185	G	6656	40.94	1	1	6654	0
2185	chrM	2186	C	6749	41.17	1	6747	1	0
2186	chrM	2187	C	6702	41.16	0	6702	0	0
2188	chrM	2189	C	6832	41.07	1	6830	1	0
2189	chrM	2190	C	6784	41.03	1	6782	0	1
2196	chrM	2197	G	7251	41.07	0	0	7251	0
2200	chrM	2201	G	7032	41.35	0	0	7032	0
2201	chrM	2202	C	7022	41.19	0	7019	1	2
2202	chrM	2203	G	7063	41.17	1	1	7061	0
2205	chrM	2206	C	7214	41.18	0	7212	1	1
2208	chrM	2209	G	7479	41.12	0	0	7479	0
2209	chrM	2210	C	7562	41.17	1	7561	0	0
2211	chrM	2212	C	7440	41.23	1	7439	0	0
2214	chrM	2215	C	7432	41.27	2	7430	0	0
2216	chrM	2217	C	7630	41.25	0	7629	0	1
2217	chrM	2218	C	7510	41.33	0	7510	0	0
2218	chrM	2219	C	7497	41.51	0	7495	0	2
2220	chrM	2221	C	7594	41.72	0	7593	1	0
2223	chrM	2224	C	7483	41.85	0	7483	0	0
2224	chrM	2225	C	7373	41.87	2	7371	0	0
2233	chrM	2234	C	7348	42.66	0	7348	0	0
2234	chrM	2235	C	7232	42.5	1	7230	0	1
2235	chrM	2236	C	7232	42.52	0	7231	0	1
2239	chrM	2240	C	7382	42.26	0	7380	2	0
2246	chrM	2247	C	7141	41.73	1	7140	0	0
2248	chrM	2249	G	6944	41.77	3	1	6940	0
2251	chrM	2252	C	7160	41.98	0	7160	0	0
2253	chrM	2254	C	7192	42.02	0	7192	0	0
2254	chrM	2255	C	7145	42.02	0	7144	0	1
2256	chrM	2257	C	7162	42.19	2	7158	0	2
2258	chrM	2259	C	7178	42.01	0	7178	0	0
2260	chrM	2261	C	7128	41.95	0	7128	0	0
2261	chrM	2262	C	7076	41.95	0	7076	0	0
2262	chrM	2263	C	7029	41.9	1	7028	0	0
2267	chrM	2268	G	6841	41.51	2	0	6839	0
2268	chrM	2269	G	7042	41.49	15	0	7026	1
2270	chrM	2271	C	6959	41.36	0	6958	0	1
2271	chrM	2272	C	6868	41.49	0	6866	1	1
2275	chrM	2276	C	7273	40.77	1	7271	0	1
2279	chrM	2280	C	7140	40.69	0	7139	0	1
2281	chrM	2282	C	7301	40.39	0	7300	0	1
2282	chrM	2283	C	6973	40.45	0	6972	0	1
2283	chrM	2284	C	7157	40.36	2	7153	1	1
2288	chrM	2289	G	7136	40.11	3	2	7131	0
2291	chrM	2292	G	6877	39.86	1	1	6875	0
2294	chrM	2295	C	6844	40.17	1	6843	0	0
2299	chrM	2300	G	6803	40.06	0	0	6803	0
2303	chrM	2304	G	7062	40.22	0	0	7062	0
2309	chrM	2310	G	6999	40.3	1	0	6998	0
2313	chrM	2314	C	6831	40.83	0	6831	0	0
2316	chrM	2317	G	6859	41.03	2	0	6857	0
2321	chrM	2322	C	7237	41.24	0	7236	1	0
2325	chrM	2326	C	7244	41.35	0	7241	0	3
2327	chrM	2328	C	7170	41.43	0	7167	0	3
2328	chrM	2329	C	7184	41.45	0	7181	0	3
2330	chrM	2331	C	7295	41.63	1	7287	0	7
2331	chrM	2332	C	7156	41.62	0	7155	0	1
2332	chrM	2333	G	7399	41.41	4	0	7395	0
2333	chrM	2334	C	7423	41.61	2	7419	0	2
2338	chrM	2339	G	7446	41.75	0	0	7445	1
2339	chrM	2340	C	7364	42.17	0	7363	1	0
2340	chrM	2341	C	7425	42.17	0	7423	1	1
2342	chrM	2343	G	7253	42.3	0	0	7253	0
2343	chrM	2344	C	7401	42.42	1	7400	0	0
2344	chrM	2345	G	7405	42.5	1	0	7404	0
2346	chrM	2347	C	7307	42.77	1	7292	0	14
2348	chrM	2349	G	7232	42.64	3	0	7229	0
2356	chrM	2357	C	7520	43.1	0	7520	0	0
2358	chrM	2359	C	7267	42.97	0	7266	1	0
2360	chrM	2361	G	7274	42.98	3	3	7268	0
2363	chrM	2364	C	7459	43.08	0	7458	1	0
2365	chrM	2366	G	7480	43.07	5	1	7474	0
2367	chrM	2368	C	7579	42.96	0	7576	0	3
2374	chrM	2375	C	7563	42.93	1	7561	1	0
2376	chrM	2377	G	7492	42.77	1	1	7490	0
2377	chrM	2378	C	7583	42.88	2	7581	0	0
2378	chrM	2379	C	7569	42.92	0	7567	1	1
2379	chrM	2380	C	7557	42.84	1	7556	0	0
2385	chrM	2386	C	7895	42.33	0	7893	0	2
2388	chrM	2389	C	7738	42.36	0	7738	0	0
2392	chrM	2393	C	7399	42.12	0	7397	0	2
2395	chrM	2396	C	7300	41.78	1	7299	0	0
2396	chrM	2397	C	7258	41.66	0	7256	1	1
2399	chrM	2400	C	7268	41.67	1	7265	1	1
2402	chrM	2403	G	7248	41.31	0	0	7248	0
2404	chrM	2405	C	7206	41.24	0	7204	1	1
2412	chrM	2413	C	7117	40.74	0	7116	0	1
2413	chrM	2414	C	6953	40.41	2	6950	1	0
2414	chrM	2415	C	7155	40.63	0	7153	1	1
2416	chrM	2417	C	7178	40.91	0	7176	0	2
2418	chrM	2419	C	7120	40.53	0	7120	0	0
2420	chrM	2421	G	6991	40.67	1	1	6989	0
2422	chrM	2423	C	7040	40.81	2	7034	1	3
2425	chrM	2426	C	7096	40.81	1	7095	0	0
2426	chrM	2427	C	6978	40.7	3	6975	0	0
2427	chrM	2428	C	6953	40.81	0	6951	1	1
2430	chrM	2431	C	7120	40.78	0	7120	0	0
2432	chrM	2433	C	7064	40.73	0	7061	0	3
2434	chrM	2435	G	6947	40.52	3	1	6943	0
2435	chrM	2436	G	6989	40.83	1	0	6988	0
2436	chrM	2437	C	6901	40.88	0	6901	0	0
2439	chrM	2440	G	6849	41.02	4	0	6845	0
2440	chrM	2441	C	6889	41.01	1	6886	1	1
2442	chrM	2443	C	6996	41.13	1	6988	0	7
2447	chrM	2448	G	6875	41.16	1	0	6873	1
2448	chrM	2449	G	6966	41.67	1	0	6963	2
2452	chrM	2453	G	6550	41.87	1	0	6549	0
2453	chrM	2454	G	6645	42.19	0	0	6645	0
2463	chrM	2464	G	6553	43.09	0	0	6553	0
2469	chrM	2470	G	6690	43.59	0	0	6690	0
2470	chrM	2471	G	6810	43.7	1	0	6809	0
2473	chrM	2474	C	6832	43.94	0	6832	0	0
2475	chrM	2476	C	6925	43.88	1	6923	0	1
2476	chrM	2477	G	6879	43.73	1	0	6878	0
2477	chrM	2478	G	6884	43.81	1	0	6883	0
2478	chrM	2479	C	6904	43.82	0	6903	1	0
2483	chrM	2484	C	7029	43.51	0	7028	0	1
2487	chrM	2488	C	6967	43.4	0	6967	0	0
2488	chrM	2489	C	6761	42.99	1	6759	1	0
2489	chrM	2490	C	6881	43.22	0	6880	0	1
2490	chrM	2491	C	6777	43.41	1	6774	0	2
2491	chrM	2492	G	6784	43.42	6	0	6778	0
2492	chrM	2493	C	6857	43.34	3	6854	0	0
2493	chrM	2494	C	6787	43.03	1	6785	0	1
2495	chrM	2496	G	6820	43.08	0	0	6820	0
2500	chrM	2501	C	6607	42.76	0	6605	0	2
2501	chrM	2502	C	6423	42.5	2	6420	1	0
2507	chrM	2508	C	6609	42.06	0	6609	0	0
2510	chrM	2511	C	6752	41.95	0	6749	0	3
2512	chrM	2513	C	6987	41.64	1	6984	0	2
2513	chrM	2514	C	6826	41.23	1	6821	0	4
2515	chrM	2516	C	6683	41.19	0	6679	0	4
2518	chrM	2519	G	6619	41.14	0	2	6617	0
2519	chrM	2520	C	6856	41.05	0	6854	0	2
2522	chrM	2523	C	6556	41.01	0	6545	0	11
2524	chrM	2525	C	6859	41.09	1	6858	0	0
2525	chrM	2526	C	6878	40.98	0	6877	0	1
2527	chrM	2528	G	6855	40.72	3	1	6850	1
2533	chrM	2534	G	7016	41.34	1	1	7014	0
2535	chrM	2536	G	7083	41.36	1	1	7079	2
2536	chrM	2537	G	6793	41.51	0	1	6792	0
2537	chrM	2538	C	6896	41.6	0	6894	1	1
2539	chrM	2540	C	6894	41.56	0	6893	1	0
2540	chrM	2541	C	6911	41.57	3	6908	0	0
2541	chrM	2542	G	6922	41.6	0	0	6922	0
2542	chrM	2543	C	7013	41.73	0	7013	0	0
2543	chrM	2544	C	7044	41.76	0	7038	0	6
2545	chrM	2546	G	7146	41.94	1	1	7144	0
2546	chrM	2547	C	7240	41.98	0	7238	0	2
2547	chrM	2548	C	7219	41.99	0	7217	2	0
2548	chrM	2549	C	7271	42.01	0	7271	0	0
2550	chrM	2551	G	7256	41.95	3	0	7252	1
2552	chrM	2553	G	7411	42.17	7	0	7404	0
2554	chrM	2555	C	7421	42.29	0	7417	2	2
2556	chrM	2557	C	7397	42.35	0	7396	0	1
2559	chrM	2560	G	7612	42.72	0	0	7612	0
2565	chrM	2566	C	7669	43.29	0	7666	0	3
2566	chrM	2567	G	7524	43.3	3	0	7521	0
2567	chrM	2568	G	7380	43.41	0	0	7380	0
2568	chrM	2569	C	7461	43.45	1	7460	0	0
2569	chrM	2570	C	7425	43.58	0	7423	0	2
2570	chrM	2571	G	7602	43.49	0	0	7602	0
2571	chrM	2572	C	7799	43.63	0	7798	0	1
2572	chrM	2573	G	7734	43.52	2	0	7730	2
2573	chrM	2574	G	8097	43.49	1	0	8096	0
2576	chrM	2577	C	8473	43.22	4	8468	0	1
2577	chrM	2578	C	8322	43.22	0	8322	0	0
2578	chrM	2579	C	8416	43.27	0	8415	0	1
2582	chrM	2583	C	8383	43.57	0	8382	0	1
2583	chrM	2584	C	8171	43.78	0	8169	1	1
2584	chrM	2585	G	8120	43.84	1	0	8118	1
2586	chrM	2587	G	8081	43.99	0	0	8081	0
2587	chrM	2588	C	7880	43.92	1	7879	0	0
2591	chrM	2592	G	8123	43.73	1	0	8122	0
2592	chrM	2593	G	8171	43.82	1	0	8169	1
2595	chrM	2596	G	8103	43.7	1	0	8101	1
2596	chrM	2597	C	8237	43.77	1	8236	0	0
2602	chrM	2603	C	7849	43.45	0	7847	0	2
2604	chrM	2605	C	7635	43.29	0	7635	0	0
2607	chrM	2608	G	7507	43.56	0	0	7507	0
2610	chrM	2611	C	7662	43.3	1	7657	0	4
2611	chrM	2612	C	7719	43.21	0	7718	0	1
2619	chrM	2620	G	7650	42.99	2	1	7647	0
2620	chrM	2621	G	7448	42.83	1	0	7447	0
2621	chrM	2622	G	7755	43.04	8	0	7747	0
2623	chrM	2624	C	7819	43.02	1	7817	0	1
2624	chrM	2625	C	7740	42.65	0	7740	0	0
2626	chrM	2627	G	8027	42.6	1	0	8025	1
2630	chrM	2631	G	8071	42.5	2	0	8069	0
2634	chrM	2635	G	7687	42.66	0	1	7686	0
2635	chrM	2636	G	7511	42.85	2	0	7508	1
2636	chrM	2637	C	7829	42.91	1	7828	0	0
2638	chrM	2639	C	7906	42.93	0	7904	0	2
2639	chrM	2640	C	7873	42.97	0	7872	0	1
2641	chrM	2642	C	8026	43.07	0	8025	1	0
2642	chrM	2643	G	8016	43.01	3	0	8012	1
2644	chrM	2645	G	7991	42.86	0	0	7990	1
2645	chrM	2646	G	7893	43.05	1	0	7892	0
2646	chrM	2647	G	8083	43.05	2	0	8081	0
2649	chrM	2650	C	7641	42.99	0	7638	2	1
2651	chrM	2652	G	7688	42.96	0	0	7687	1
2652	chrM	2653	C	7555	42.79	1	7554	0	0
2654	chrM	2655	G	7546	42.95	3	1	7541	1
2656	chrM	2657	C	7541	43.02	0	7532	0	9
2658	chrM	2659	C	7600	43.2	1	7598	0	1
2662	chrM	2663	C	7767	43.34	0	7766	1	0
2669	chrM	2670	C	7311	43.56	0	7311	0	0
2670	chrM	2671	C	7243	43.35	0	7240	1	2
2672	chrM	2673	G	7222	43.33	0	0	7222	0
2674	chrM	2675	G	7250	43.12	0	0	7249	1
2680	chrM	2681	G	7401	42.9	2	1	7398	0
2682	chrM	2683	C	7379	42.9	0	7373	2	4
2683	chrM	2684	C	7079	42.54	0	7078	1	0
2685	chrM	2686	G	7185	42.81	0	0	7185	0
2686	chrM	2687	C	7414	42.73	1	7413	0	0
2687	chrM	2688	C	7396	42.74	1	7392	0	3
2688	chrM	2689	C	7304	42.68	1	7302	1	0
2689	chrM	2690	G	7497	42.72	1	0	7496	0
2691	chrM	2692	G	7502	42.65	4	1	7497	0
2694	chrM	2695	G	7610	42.77	2	0	7608	0
2696	chrM	2697	G	7489	42.71	5	0	7484	0
2697	chrM	2698	G	7517	42.92	1	0	7516	0
2698	chrM	2699	C	7280	42.86	0	7280	0	0
2699	chrM	2700	G	7397	42.55	1	0	7396	0
2700	chrM	2701	G	7397	42.59	0	0	7396	1
2701	chrM	2702	G	7439	42.38	3	0	7435	1
2702	chrM	2703	C	7435	42.52	0	7432	1	2
2707	chrM	2708	C	7536	42.52	1	7531	2	2
2709	chrM	2710	C	7347	42.31	1	7346	0	0
2711	chrM	2712	G	7290	41.94	0	1	7288	1
2712	chrM	2713	C	7433	42.19	0	7432	1	0
2715	chrM	2716	G	7221	42.13	33	1	7187	0
2717	chrM	2718	C	7419	42.12	0	7419	0	0
2718	chrM	2719	G	7323	42.1	2	0	7321	0
2720	chrM	2721	G	7241	41.94	7	0	7234	0
2723	chrM	2724	G	7266	42.05	15	1	7250	0
2725	chrM	2726	C	7361	41.74	0	7360	0	1
2726	chrM	2727	C	7047	41.47	1	7043	1	2
2727	chrM	2728	C	7229	41.56	1	7228	0	0
2731	chrM	2732	G	6974	41.39	3	0	6971	0
2732	chrM	2733	G	7044	41.39	2	0	7042	0
2734	chrM	2735	G	6854	41.56	0	0	6854	0
2735	chrM	2736	C	6656	41.31	0	6656	0	0
2750	chrM	2751	G	6512	41.52	1	0	6511	0
2751	chrM	2752	C	6486	41.39	2	6482	1	1
2755	chrM	2756	C	6912	41.26	1	6910	1	0
2757	chrM	2758	G	6904	41.14	1	1	6902	0
2760	chrM	2761	C	7031	41.45	0	7030	1	0
2761	chrM	2762	C	6950	41.42	1	6948	0	1
2765	chrM	2766	C	7132	41.57	0	7131	0	1
2769	chrM	2770	C	7124	41.87	3	7121	0	0
2770	chrM	2771	C	6923	41.85	1	6922	0	0
2771	chrM	2772	C	6841	41.96	0	6840	0	1
2773	chrM	2774	C	6714	41.98	0	6712	1	1
2775	chrM	2776	G	6627	41.89	1	1	6625	0
2776	chrM	2777	G	6862	42.08	4	0	6857	1
2778	chrM	2779	C	6827	42.34	0	6820	0	7
2779	chrM	2780	C	6776	42.34	0	6776	0	0
2784	chrM	2785	C	6955	42.49	0	6954	0	1
2787	chrM	2788	C	6948	42.85	1	6947	0	0
2788	chrM	2789	C	6888	42.84	3	6881	1	3
2792	chrM	2793	C	6711	42.68	0	6711	0	0
2793	chrM	2794	C	6657	42.58	0	6657	0	0
2795	chrM	2796	G	6384	42.67	1	0	6383	0
2796	chrM	2797	C	6544	42.75	1	6542	0	1
2808	chrM	2809	C	6370	41.93	2	6367	0	1
2809	chrM	2810	G	6377	41.98	0	2	6375	0
2810	chrM	2811	G	6461	42.05	1	0	6460	0
2813	chrM	2814	G	6607	42.03	0	0	6605	2
2814	chrM	2815	G	6627	41.72	0	0	6626	1
2815	chrM	2816	G	6826	41.89	2	1	6823	0
2816	chrM	2817	G	6868	41.88	1	0	6866	1
2817	chrM	2818	C	6897	41.8	0	6895	1	1
2818	chrM	2819	G	6908	41.8	7	0	6901	0
2820	chrM	2821	C	7210	41.69	0	7208	0	2
2821	chrM	2822	C	7192	41.41	0	7192	0	0
2823	chrM	2824	C	7039	41.33	0	7032	0	7
2824	chrM	2825	G	6920	41.27	5	0	6915	0
2825	chrM	2826	G	7146	41.31	12	0	7133	1
2827	chrM	2828	G	7112	41.11	0	0	7111	1
2828	chrM	2829	C	6941	40.89	2	6938	0	1
2830	chrM	2831	G	6850	40.73	1	0	6849	0
2833	chrM	2834	C	7014	40.62	2	7008	0	4
2834	chrM	2835	C	6775	40.47	0	6773	1	1
2835	chrM	2836	C	6762	40.36	1	6760	0	1
2838	chrM	2839	C	6892	40.11	1	6889	0	2
2839	chrM	2840	C	6676	40.08	0	6675	0	1
2841	chrM	2842	C	6567	40.1	1	6561	0	5
2842	chrM	2843	C	6380	40.02	0	6378	0	2
2843	chrM	2844	G	6568	39.99	2	0	6565	1
2845	chrM	2846	G	6587	39.87	1	1	6585	0
2846	chrM	2847	C	6633	39.89	54	6577	1	1
2848	chrM	2849	G	6759	39.81	1	0	6758	0
2851	chrM	2852	C	6691	39.9	0	6688	0	3
2854	chrM	2855	G	6833	39.97	1	0	6832	0
2855	chrM	2856	C	6951	40.2	0	6949	1	1
2859	chrM	2860	G	6743	40.43	3	1	6739	0
2861	chrM	2862	C	6919	40.63	0	6916	3	0
2864	chrM	2865	C	6852	41	1	6851	0	0
2866	chrM	2867	C	6979	41.12	0	6975	3	1
2867	chrM	2868	C	6927	41.01	0	6924	0	3
2869	chrM	2870	G	7000	41.04	0	0	7000	0
2871	chrM	2872	C	7054	41.38	1	7051	0	2
2875	chrM	2876	G	7162	41.43	0	2	7160	0
2876	chrM	2877	C	7229	41.54	1	7228	0	0
2877	chrM	2878	G	7225	41.55	2	0	7222	1
2880	chrM	2881	C	7609	41.84	0	7607	1	1
2883	chrM	2884	C	7751	41.67	1	7749	0	1
2888	chrM	2889	C	7922	41.74	0	7922	0	0
2890	chrM	2891	C	7895	41.88	0	7895	0	0
2895	chrM	2896	G	7484	42.1	2	0	7482	0
2898	chrM	2899	C	7807	42.2	1	7803	0	3
2899	chrM	2900	C	7594	42.09	0	7592	2	0
2905	chrM	2906	C	7719	42.11	0	7719	0	0
2908	chrM	2909	G	7480	42.12	8	0	7472	0
2910	chrM	2911	C	7601	42.38	2	7597	0	2
2911	chrM	2912	C	7554	42.2	1	7550	0	3
2914	chrM	2915	C	7584	42.04	0	7582	0	2
2915	chrM	2916	G	7435	42.01	3	1	7429	2
2916	chrM	2917	G	7652	41.87	4	0	7648	0
2919	chrM	2920	C	7713	41.99	0	7712	1	0
2922	chrM	2923	G	7907	41.62	1	0	7905	1
2926	chrM	2927	C	7915	41.58	1	7913	1	0
2927	chrM	2928	C	7643	41.36	1	7640	0	2
2928	chrM	2929	C	7757	41.42	0	7757	0	0
2931	chrM	2932	G	7853	41.45	0	0	7853	0
2932	chrM	2933	G	7911	41.27	1	0	7910	0
2933	chrM	2934	G	8048	41.36	4	0	8044	0
2938	chrM	2939	C	7772	41.54	1	7767	1	3
2940	chrM	2941	G	7711	41.57	0	0	7710	1
2941	chrM	2942	C	7774	42.11	2	7772	0	0
2942	chrM	2943	G	7752	42.06	0	1	7751	0
2943	chrM	2944	C	7718	42.1	0	7717	0	1
2947	chrM	2948	C	8002	42.09	0	7997	0	5
2948	chrM	2949	C	8055	41.88	2	8052	0	1
2953	chrM	2954	C	8146	41.57	0	8144	1	1
2956	chrM	2957	G	7982	41.78	3	0	7978	1
2958	chrM	2959	G	8002	41.84	1	1	8000	0
2960	chrM	2961	C	7910	41.99	1	7905	0	4
2961	chrM	2962	C	7779	41.73	0	7778	1	0
2966	chrM	2967	C	8003	41.98	0	8001	0	2
2969	chrM	2970	C	8132	42.03	1	8130	0	1
2974	chrM	2975	G	7861	41.87	1	0	7860	0
2975	chrM	2976	G	7762	41.83	0	1	7760	1
2976	chrM	2977	G	8052	41.8	3	0	8049	0
2981	chrM	2982	C	7930	42.07	0	7928	1	1
2982	chrM	2983	G	7951	42.02	4	0	7947	0
2984	chrM	2985	C	7961	42.07	0	7958	2	1
2985	chrM	2986	C	7866	42.12	0	7865	0	1
2987	chrM	2988	C	8065	42.23	0	8061	1	3
2988	chrM	2989	G	8078	42.23	5	0	8073	0
2991	chrM	2992	G	8213	41.98	0	0	8213	0
2994	chrM	2995	G	8188	42.13	0	1	8187	0
2995	chrM	2996	G	8307	41.91	16	1	8289	1
2998	chrM	2999	C	8231	42.11	1	8227	1	2
3000	chrM	3001	G	8303	41.85	2	1	8300	0
3001	chrM	3002	G	8271	41.9	28	0	8243	0
3003	chrM	3004	C	8510	42.1	0	8509	0	1
3006	chrM	3007	C	8310	41.76	1	8297	1	11
3007	chrM	3008	C	8342	41.7	0	8341	0	1
3008	chrM	3009	C	8460	41.87	3	8455	0	2
3009	chrM	3010	G	8380	41.93	8	0	8371	1
3012	chrM	3013	G	8252	41.83	1	0	8251	0
3013	chrM	3014	G	8578	41.91	0	0	8577	1
3015	chrM	3016	G	8409	42.07	1	1	8407	0
3016	chrM	3017	C	8309	42.09	1	8307	0	1
3018	chrM	3019	G	8314	42.21	3	0	8310	1
3019	chrM	3020	C	8245	42.35	0	8244	1	0
3020	chrM	3021	C	8222	42.3	1	8221	0	0
3021	chrM	3022	G	8179	42.26	0	0	8177	2
3022	chrM	3023	C	8149	42.26	1	8148	0	0
3030	chrM	3031	G	8307	42.14	0	0	8307	0
3031	chrM	3032	G	8226	42.22	0	0	8225	1
3034	chrM	3035	C	8026	42.39	0	8025	0	1
3035	chrM	3036	G	8034	42.43	2	1	8031	0
3039	chrM	3040	G	7892	42.37	3	0	7889	0
3042	chrM	3043	C	7631	42.25	1	7625	0	5
3045	chrM	3046	C	7848	42.35	0	7844	1	3
3046	chrM	3047	G	7985	42.32	2	1	7982	0
3053	chrM	3054	G	8301	41.84	0	0	8301	0
3055	chrM	3056	C	8330	42.05	0	8328	0	2
3056	chrM	3057	C	8066	41.83	0	8065	1	0
3059	chrM	3060	C	8326	41.74	0	8326	0	0
3060	chrM	3061	G	8283	41.77	5	0	8278	0
3062	chrM	3063	G	8113	41.72	0	0	8113	0
3065	chrM	3066	C	8209	41.53	0	8206	1	2
3067	chrM	3068	G	8274	41.66	1	0	8273	0
3069	chrM	3070	G	8359	41.48	1	0	8357	1
3072	chrM	3073	C	8160	41.58	0	8159	0	1
3074	chrM	3075	G	8249	41.53	7	1	8240	1
3076	chrM	3077	C	8207	41.64	1	8204	1	1
3077	chrM	3078	C	7915	41.52	0	7911	2	2
3078	chrM	3079	G	7887	41.58	2	0	7883	2
3079	chrM	3080	G	8234	41.58	6	0	8228	0
3081	chrM	3082	G	8210	41.45	3	0	8207	0
3086	chrM	3087	C	8377	41.37	0	8373	0	4
3087	chrM	3088	C	8011	41.12	0	8010	0	1
3089	chrM	3090	G	7938	41.4	0	0	7938	0
3090	chrM	3091	G	7996	41.55	2	0	7994	0
3092	chrM	3093	C	7855	41.57	0	7848	0	7
3093	chrM	3094	G	7664	41.5	0	1	7663	0
3094	chrM	3095	G	8104	41.62	0	0	8104	0
3098	chrM	3099	C	7887	41.26	1	7886	0	0
3102	chrM	3103	C	7938	41.54	0	7937	0	1
3105	chrM	3106	C	443	37.06	193	248	0	2
3109	chrM	3110	C	8003	41.89	1	8002	0	0
3115	chrM	3116	C	8064	42.03	0	8063	0	1
3116	chrM	3117	C	8095	42.27	0	8093	1	1
3118	chrM	3119	C	8385	42.32	2	8377	0	6
3119	chrM	3120	C	8403	41.83	2	8400	0	1
3120	chrM	3121	C	8304	41.89	1	8301	2	0
3122	chrM	3123	G	8255	41.9	0	0	8254	1
3125	chrM	3126	C	8576	42.13	0	8576	0	0
3126	chrM	3127	G	8476	42.13	1	0	8475	0
3130	chrM	3131	G	8087	41.68	1	2	8084	0
3131	chrM	3132	G	8385	42.19	10	1	8372	2
3133	chrM	3134	C	8488	42.18	0	8487	0	1
3136	chrM	3137	G	8752	42.01	4	0	8748	0
3138	chrM	3139	G	9054	41.92	2	1	9051	0
3145	chrM	3146	G	8660	41.93	1	0	8658	1
3146	chrM	3147	G	8935	42.09	0	0	8934	1
3147	chrM	3148	C	9047	42.1	0	9045	0	2
3148	chrM	3149	C	8875	42.13	0	8873	0	2
3151	chrM	3152	C	9149	42.29	0	9148	1	0
3154	chrM	3155	C	8894	42.18	0	8891	0	3
3156	chrM	3157	C	8922	42.11	0	8919	1	2
3160	chrM	3161	G	8604	42.23	0	1	8602	1
3161	chrM	3162	C	8626	42.36	0	8625	0	1
3162	chrM	3163	G	8668	42.33	1	1	8665	1
3163	chrM	3164	C	8767	42.38	0	8765	0	2
3164	chrM	3165	C	8622	42.26	1	8610	0	11
3167	chrM	3168	C	8737	42.4	1	8725	1	10
3168	chrM	3169	C	8708	42.17	1	8705	0	2
3169	chrM	3170	C	8466	42.12	1	8463	0	2
3170	chrM	3171	C	8699	42.12	0	8699	0	0
3171	chrM	3172	C	8625	42.23	1	8622	0	2
3172	chrM	3173	G	8708	42.21	6	0	8702	0
3178	chrM	3179	G	8840	41.93	2	1	8835	2
3183	chrM	3184	C	8633	41.74	1	8624	3	5
3186	chrM	3187	C	8417	41.49	0	8416	0	1
3188	chrM	3189	C	8334	41.58	0	8334	0	0
3191	chrM	3192	C	8366	41.27	0	8364	0	2
3195	chrM	3196	G	8113	41.09	0	1	8112	0
3203	chrM	3204	C	8766	40.77	1	8763	0	2
3204	chrM	3205	C	8252	40.49	3	8249	0	0
3205	chrM	3206	C	8339	40.69	1	8337	0	1
3207	chrM	3208	C	8337	40.81	0	8335	1	1
3209	chrM	3210	C	8339	40.94	0	8337	0	2
3210	chrM	3211	C	8083	40.73	0	8081	0	2
3211	chrM	3212	C	8087	40.93	0	8086	0	1
3213	chrM	3214	C	8209	40.86	0	8208	1	0
3214	chrM	3215	C	8019	40.85	1	8017	0	1
3215	chrM	3216	C	8122	40.84	0	8120	1	1
3218	chrM	3219	G	8221	40.92	1	1	8219	0
3221	chrM	3222	C	8108	41.03	0	8106	0	2
3223	chrM	3224	G	7909	40.99	0	1	7908	0
3224	chrM	3225	G	7906	41.29	0	1	7904	1
3225	chrM	3226	G	8090	41.4	0	0	8089	1
3229	chrM	3230	G	8233	41.65	0	0	8232	1
3234	chrM	3235	G	8373	41.88	1	0	8371	1
3237	chrM	3238	G	8245	41.99	2	0	8241	2
3238	chrM	3239	G	8354	42.19	1	0	8352	1
3239	chrM	3240	C	8533	42.34	0	8529	2	2
3241	chrM	3242	G	8558	42.33	0	0	8558	0
3243	chrM	3244	G	8566	42.48	0	0	8566	0
3244	chrM	3245	C	8694	42.53	1	8693	0	0
3245	chrM	3246	C	8587	42.46	1	8584	0	2
3246	chrM	3247	C	8565	42.44	0	8564	0	1
3247	chrM	3248	G	8498	42.36	1	1	8496	0
3248	chrM	3249	G	8668	42.68	2	0	8666	0
3253	chrM	3254	C	8490	42.72	1	8482	0	7
3254	chrM	3255	G	8497	42.68	4	0	8493	0
3255	chrM	3256	C	8686	42.92	1	8685	0	0
3262	chrM	3263	C	8979	43.1	0	8979	0	0
3269	chrM	3270	C	9214	43.01	0	9213	0	1
3274	chrM	3275	C	9139	42.88	3	9135	0	1
3276	chrM	3277	G	9109	42.69	2	0	9107	0
3278	chrM	3279	C	9114	42.74	0	9112	0	2
3280	chrM	3281	G	9083	42.58	3	1	9079	0
3282	chrM	3283	G	8965	42.37	1	1	8963	0
3283	chrM	3284	G	8979	42.31	2	0	8977	0
3286	chrM	3287	C	8849	42.07	0	8846	0	3
3291	chrM	3292	C	8531	41.79	0	8531	0	0
3292	chrM	3293	C	8325	41.79	2	8323	0	0
3294	chrM	3295	C	8550	41.83	0	8548	0	2
3297	chrM	3298	C	8752	41.65	1	8749	0	2
3302	chrM	3303	C	8811	41.49	0	8811	0	0
3305	chrM	3306	C	8666	41.34	0	8665	1	0
3309	chrM	3310	C	8693	41.01	0	8693	0	0
3310	chrM	3311	C	8353	40.73	1	8352	0	0
3311	chrM	3312	C	8227	40.92	0	8225	0	2
3314	chrM	3315	G	7969	41.04	0	2	7967	0
3315	chrM	3316	G	8123	41.05	0	0	8123	0
3316	chrM	3317	C	8082	40.92	0	8081	0	1
3317	chrM	3318	C	7904	40.8	1	7903	0	0
3320	chrM	3321	C	7969	40.63	0	7968	0	1
3321	chrM	3322	C	8058	40.52	0	8055	1	2
3323	chrM	3324	C	8026	40.56	0	8022	0	4
3324	chrM	3325	C	7971	40.71	0	7971	0	0
3327	chrM	3328	C	8249	40.63	0	8247	0	2
3329	chrM	3330	C	8244	40.79	1	8240	0	3
3330	chrM	3331	C	8096	40.93	1	8094	1	0
3332	chrM	3333	C	8194	40.93	0	8182	1	11
3336	chrM	3337	G	8104	40.91	2	1	8101	0
3339	chrM	3340	C	8088	41.44	0	8086	2	0
3340	chrM	3341	C	7745	41.27	1	7743	1	0
3341	chrM	3342	C	7872	41.53	1	7870	1	0
3345	chrM	3346	C	7761	41.59	0	7760	1	0
3350	chrM	3351	C	7635	41.9	1	7630	0	4
3351	chrM	3352	G	7407	41.93	2	3	7402	0
3352	chrM	3353	C	7540	42.22	0	7540	0	0
3356	chrM	3357	G	7774	42.35	1	0	7773	0
3357	chrM	3358	G	7855	42.39	0	0	7854	1
3358	chrM	3359	C	7820	42.49	0	7819	1	0
3362	chrM	3363	C	8298	42.51	0	8294	1	3
3363	chrM	3364	C	8239	42.59	0	8238	1	0
3368	chrM	3369	G	8367	42.91	0	1	8364	2
3369	chrM	3370	C	8159	42.85	2	8156	0	1
3373	chrM	3374	C	7935	43.39	0	7934	0	1
3374	chrM	3375	C	7891	43.47	0	7890	0	1
3375	chrM	3376	G	7890	43.57	1	1	7887	1
3378	chrM	3379	C	7664	43.55	1	7660	0	3
3379	chrM	3380	G	7668	43.51	4	1	7662	1
3387	chrM	3388	C	7722	43.27	0	7719	0	3
3390	chrM	3391	G	7612	43.17	1	0	7611	0
3391	chrM	3392	G	7783	42.97	0	0	7783	0
3392	chrM	3393	C	7803	42.87	1	7800	1	1
3399	chrM	3400	C	7937	42.24	0	7937	0	0
3402	chrM	3403	C	7632	41.98	0	7632	0	0
3405	chrM	3406	C	7352	42	1	7349	0	2
3406	chrM	3407	G	7274	41.82	1	1	7271	1
3407	chrM	3408	C	7340	41.86	0	7339	0	1
3411	chrM	3412	G	7064	41.75	1	1	7062	0
3412	chrM	3413	G	7150	41.68	0	0	7149	1
3413	chrM	3414	C	7197	41.6	0	7197	0	0
3414	chrM	3415	C	7152	41.62	0	7150	0	2
3415	chrM	3416	C	7060	41.41	0	7059	0	1
3416	chrM	3417	C	7042	41.38	0	7041	1	0
3419	chrM	3420	C	7420	41.22	0	7420	0	0
3420	chrM	3421	G	7440	41.35	0	0	7439	1
3423	chrM	3424	G	7487	41.34	2	0	7485	0
3426	chrM	3427	G	7495	41.14	3	0	7492	0
3427	chrM	3428	G	7348	41.21	1	0	7347	0
3428	chrM	3429	C	7499	41.33	1	7498	0	0
3429	chrM	3430	C	7430	41.41	1	7426	0	3
3430	chrM	3431	C	7289	41.4	0	7289	0	0
3431	chrM	3432	C	7468	41.36	0	7466	0	2
3434	chrM	3435	C	7606	41.58	0	7606	0	0
3435	chrM	3436	G	7441	41.56	0	0	7439	2
3436	chrM	3437	G	7541	41.53	1	0	7539	1
3437	chrM	3438	G	7318	41.64	0	1	7316	1
3438	chrM	3439	C	7479	41.73	0	7477	1	1
3441	chrM	3442	C	7641	41.89	1	7635	0	5
3444	chrM	3445	C	7626	42.05	0	7625	1	0
3447	chrM	3448	C	7800	42.74	0	7799	0	1
3448	chrM	3449	C	7808	42.81	0	7808	0	0
3449	chrM	3450	C	7737	43.09	0	7736	0	1
3452	chrM	3453	C	7720	43.34	0	7713	1	6
3453	chrM	3454	G	7707	43.5	2	0	7705	0
3454	chrM	3455	C	7796	43.59	1	7795	0	0
3456	chrM	3457	G	7557	43.88	26	1	7530	0
3458	chrM	3459	C	7505	43.99	0	7504	1	0
3459	chrM	3460	G	7465	43.99	3	0	7462	0
3460	chrM	3461	C	7648	44.12	0	7648	0	0
3461	chrM	3462	C	7723	44.21	0	7721	0	2
3468	chrM	3469	C	7773	44.21	0	7772	1	0
3470	chrM	3471	C	7654	44.22	0	7654	0	0
3473	chrM	3474	C	7801	44.22	0	7795	1	5
3475	chrM	3476	C	7957	44.13	0	7957	0	0
3476	chrM	3477	C	7832	44.04	0	7828	1	3
3480	chrM	3481	G	7747	44.11	1	0	7746	0
3482	chrM	3483	G	7706	44.02	1	0	7705	0
3483	chrM	3484	C	7715	44.23	0	7715	0	0
3484	chrM	3485	C	7823	44.27	1	7816	0	6
3485	chrM	3486	C	7834	43.99	2	7832	0	0
3486	chrM	3487	C	7961	43.84	0	7961	0	0
3492	chrM	3493	C	7788	43.92	0	7787	1	0
3493	chrM	3494	C	7657	43.94	0	7654	0	3
3494	chrM	3495	C	7499	44.01	2	7497	0	0
3495	chrM	3496	G	7403	44.09	3	1	7397	2
3496	chrM	3497	C	7480	44.02	0	7479	0	1
3497	chrM	3498	C	7445	43.82	0	7440	0	5
3499	chrM	3500	C	7741	43.7	0	7740	0	1
3502	chrM	3503	C	7735	43.21	0	7726	0	9
3505	chrM	3506	C	7812	43.03	1	7810	0	1
3506	chrM	3507	C	7783	43.02	0	7783	0	0
3509	chrM	3510	C	7594	43.35	0	7592	0	2
3511	chrM	3512	C	7690	43.34	1	7688	1	0
3512	chrM	3513	C	7610	43.21	2	7607	0	1
3513	chrM	3514	C	7695	43.2	1	7693	0	1
3515	chrM	3516	C	7686	43.09	0	7685	0	1
3518	chrM	3519	C	7708	43.15	0	7706	0	2
3521	chrM	3522	C	7227	43.22	0	7224	0	3
3523	chrM	3524	C	7142	43.58	0	7142	0	0
3524	chrM	3525	C	6976	43.66	2	6973	0	1
3525	chrM	3526	G	7054	43.67	2	1	7050	1
3526	chrM	3527	C	7033	43.55	0	7033	0	0
3527	chrM	3528	C	6973	43.52	0	6965	0	8
3528	chrM	3529	C	6982	43.52	0	6981	1	0
3529	chrM	3530	C	7070	43.77	1	7067	0	2
3530	chrM	3531	G	7075	43.86	3	0	7072	0
3532	chrM	3533	C	7431	43.46	0	7430	0	1
3533	chrM	3534	C	7385	43.53	0	7382	0	3
3537	chrM	3538	G	7312	43.63	1	0	7311	0
3538	chrM	3539	C	7353	43.55	0	7353	0	0
3540	chrM	3541	C	6955	43.6	0	6950	0	5
3542	chrM	3543	C	7060	43.63	0	7059	0	1
3544	chrM	3545	C	7252	43.67	0	7249	0	3
3545	chrM	3546	C	7037	43.66	0	7036	1	0
3548	chrM	3549	C	6993	43.84	0	6991	0	2
3549	chrM	3550	G	6913	43.71	0	0	6911	2
3550	chrM	3551	C	6969	43.6	0	6969	0	0
3552	chrM	3553	C	6871	43.38	0	6871	0	0
3555	chrM	3556	C	6683	43.15	0	6680	1	2
3558	chrM	3559	C	6633	42.94	0	6632	0	1
3562	chrM	3563	G	6042	42.67	2	0	6040	0
3565	chrM	3566	C	4486	39.49	2	4483	1	0
3566	chrM	3567	C	4567	39.6	1	4565	1	0
3567	chrM	3568	C	4790	39.52	1	4784	0	5
3568	chrM	3569	C	4899	39.66	4	4891	2	2
3569	chrM	3570	C	5145	40.02	0	5143	0	2
3570	chrM	3571	C	5350	40.04	0	5345	0	5
3572	chrM	3573	C	4674	37.4	0	4667	0	7
3573	chrM	3574	C	4921	37.56	1	4916	1	3
3574	chrM	3575	C	4895	37.7	0	4893	0	2
3575	chrM	3576	C	4914	37.69	1	4913	0	0
3579	chrM	3580	C	5118	37.33	0	5118	0	0
3580	chrM	3581	C	5112	37.58	0	5111	0	1
3581	chrM	3582	C	4992	37.84	1	4989	0	2
3584	chrM	3585	C	5043	38.08	1	5041	0	1
3585	chrM	3586	C	5192	38.2	0	5189	0	3
3586	chrM	3587	C	5179	38.36	0	5179	0	0
3587	chrM	3588	C	5169	38.51	0	5167	0	2
3588	chrM	3589	C	5197	38.65	1	5196	0	0
3590	chrM	3591	G	5092	38.39	0	1	5090	1
3591	chrM	3592	G	5316	38.73	1	0	5314	1
3593	chrM	3594	C	5337	38.95	0	5333	1	3
3596	chrM	3597	C	5615	39.28	0	5615	0	0
3597	chrM	3598	C	5735	39.58	0	5735	0	0
3599	chrM	3600	C	5640	39.51	1	5638	0	1
3602	chrM	3603	C	5969	39.79	0	5968	0	1
3603	chrM	3604	C	6043	40.02	0	6042	0	1
3606	chrM	3607	G	5642	40.28	1	0	5640	1
3607	chrM	3608	G	5863	40.59	0	0	5861	2
3608	chrM	3609	C	5810	40.58	0	5810	0	0
3609	chrM	3610	C	5993	40.83	0	5991	0	2
3611	chrM	3612	C	5896	40.97	0	5891	0	5
3612	chrM	3613	C	6108	41.15	1	6107	0	0
3621	chrM	3622	C	6294	41.62	0	6292	0	2
3624	chrM	3625	G	6306	42.02	0	0	6306	0
3625	chrM	3626	C	6385	42.13	1	6384	0	0
3626	chrM	3627	C	6503	42.43	0	6500	2	1
3628	chrM	3629	C	6802	42.32	0	6801	0	1
3629	chrM	3630	C	6953	42.32	0	6952	0	1
3631	chrM	3632	C	6954	42.46	1	6951	0	2
3634	chrM	3635	G	7104	42.36	0	0	7104	0
3635	chrM	3636	C	7245	42.64	0	7244	0	1
3636	chrM	3637	C	7299	42.9	1	7298	0	0
3639	chrM	3640	G	7120	43.17	1	0	7118	1
3640	chrM	3641	C	7312	43.41	0	7311	1	0
3641	chrM	3642	C	7406	43.23	1	7404	0	1
3642	chrM	3643	G	7324	43.25	0	0	7324	0
3647	chrM	3648	C	7401	43.23	0	7398	1	2
3649	chrM	3650	C	7356	43.43	0	7355	0	1
3653	chrM	3654	C	7376	43.01	2	7373	0	1
3654	chrM	3655	C	7342	42.91	2	7340	0	0
3656	chrM	3657	C	7319	42.89	0	7315	0	4
3658	chrM	3659	G	7479	42.87	5	1	7473	0
3661	chrM	3662	C	7393	42.8	0	7384	2	7
3663	chrM	3664	G	7464	42.69	0	0	7464	0
3664	chrM	3665	G	7501	42.74	0	0	7500	1
3665	chrM	3666	G	7518	42.86	2	1	7515	0
3667	chrM	3668	G	7445	42.8	1	0	7444	0
3669	chrM	3670	G	7543	42.92	0	0	7543	0
3670	chrM	3671	C	7409	42.87	0	7409	0	0
3673	chrM	3674	C	7278	43.36	3	7274	0	1
3677	chrM	3678	C	7501	43.13	0	7501	0	0
3679	chrM	3680	C	7385	43.2	1	7380	0	4
3683	chrM	3684	C	7721	43.01	0	7720	0	1
3686	chrM	3687	C	7488	42.96	1	7487	0	0
3687	chrM	3688	G	7643	42.88	2	0	7641	0
3688	chrM	3689	C	7568	42.76	1	7567	0	0
3689	chrM	3690	C	7548	42.82	1	7544	0	3
3690	chrM	3691	C	7559	42.84	1	7556	0	2
3692	chrM	3693	G	7634	42.81	7	1	7625	1
3695	chrM	3696	C	7717	42.95	2	7691	1	23
3696	chrM	3697	G	7642	42.85	2	0	7640	0
3697	chrM	3698	G	7861	43.04	0	0	7861	0
3698	chrM	3699	C	7800	42.98	0	7796	2	2
3699	chrM	3700	G	7801	43.15	0	0	7801	0
3700	chrM	3701	C	7891	43.21	0	7890	1	0
3702	chrM	3703	C	7964	43.2	0	7962	0	2
3704	chrM	3705	G	8020	43.13	1	0	8019	0
3705	chrM	3706	C	8002	43.22	0	8000	2	0
3706	chrM	3707	G	8072	43.19	4	0	8068	0
3708	chrM	3709	G	8076	43.06	0	0	8076	0
3709	chrM	3710	C	8149	43.14	0	8148	0	1
3711	chrM	3712	G	7977	43.22	3	0	7973	1
3714	chrM	3715	G	7965	43.37	2	0	7961	2
3715	chrM	3716	C	7880	43.4	0	7880	0	0
3716	chrM	3717	C	7873	43.49	1	7872	0	0
3717	chrM	3718	C	7849	43.59	2	7845	1	1
3721	chrM	3722	C	7834	43.45	1	7832	0	1
3725	chrM	3726	C	8026	43.82	0	8022	0	4
3727	chrM	3728	C	7969	43.62	0	7968	1	0
3732	chrM	3733	G	8017	43.8	1	1	8015	0
3735	chrM	3736	G	7924	43.56	1	1	7920	2
3737	chrM	3738	C	7903	43.64	1	7898	0	4
3739	chrM	3740	C	8056	43.44	0	8056	0	0
3740	chrM	3741	C	7996	43.36	0	7994	0	2
3741	chrM	3742	C	8089	43.42	0	8088	0	1
3744	chrM	3745	G	8056	43.38	2	0	8053	1
3745	chrM	3746	C	8147	43.27	0	8147	0	0
3746	chrM	3747	C	8090	43.37	0	8090	0	0
3749	chrM	3750	C	7988	43.36	1	7984	0	3
3753	chrM	3754	C	8049	43.18	0	8049	0	0
3756	chrM	3757	C	8095	43.02	1	8092	0	2
3760	chrM	3761	C	8049	43.1	2	8045	1	1
3763	chrM	3764	C	8089	43.11	0	8088	0	1
3768	chrM	3769	C	8150	42.8	0	8150	0	0
3775	chrM	3776	G	7966	43.12	0	0	7966	0
3777	chrM	3778	G	7638	43.18	1	1	7636	0
3778	chrM	3779	G	7704	43.28	2	0	7702	0
3779	chrM	3780	C	7574	43.12	0	7574	0	0
3781	chrM	3782	C	7670	42.97	0	7667	2	1
3782	chrM	3783	C	7576	42.82	1	7572	0	3
3788	chrM	3789	C	7735	42.95	0	7732	1	2
3789	chrM	3790	C	7828	42.97	0	7822	0	6
3791	chrM	3792	C	7898	42.81	0	7880	0	18
3793	chrM	3794	C	7844	42.81	1	7833	1	9
3794	chrM	3795	C	7833	42.78	0	7833	0	0
3796	chrM	3797	C	8055	42.73	0	8050	0	5
3797	chrM	3798	C	7959	42.6	1	7957	0	1
3798	chrM	3799	C	7950	42.65	1	7948	0	1
3803	chrM	3804	C	7863	42.88	0	7862	0	1
3805	chrM	3806	C	7890	43.12	0	7888	1	1
3808	chrM	3809	C	7939	42.94	0	7937	0	2
3810	chrM	3811	C	8075	43.15	0	8075	0	0
3813	chrM	3814	G	7939	42.76	3	0	7935	1
3816	chrM	3817	C	8005	43.08	0	8001	2	2
3818	chrM	3819	C	8001	42.94	1	7998	2	0
3819	chrM	3820	C	7844	42.86	0	7842	1	1
3821	chrM	3822	C	8152	42.92	0	8149	0	3
3823	chrM	3824	G	8283	42.87	3	0	8279	1
3828	chrM	3829	C	8326	42.83	0	8325	1	0
3830	chrM	3831	C	8202	43.03	0	8198	0	4
3831	chrM	3832	C	8143	42.84	0	8142	0	1
3833	chrM	3834	G	8049	42.96	1	0	8047	1
3834	chrM	3835	C	8015	42.9	0	8015	0	0
3835	chrM	3836	C	8156	43.03	0	8155	0	1
3838	chrM	3839	C	8260	42.76	0	8255	0	5
3841	chrM	3842	G	8165	42.86	7	1	8157	0
3843	chrM	3844	C	8277	42.74	0	8275	1	1
3844	chrM	3845	C	8096	42.67	3	8093	0	0
3845	chrM	3846	C	8030	42.85	1	8029	0	0
3848	chrM	3849	G	7898	42.96	4	2	7891	1
3849	chrM	3850	G	7990	42.86	2	0	7986	2
3850	chrM	3851	C	8094	42.93	0	8092	1	1
3851	chrM	3852	C	8077	43.09	2	8075	0	0
3859	chrM	3860	G	8013	43.14	0	0	8013	0
3866	chrM	3867	C	7938	42.83	0	7931	1	6
3868	chrM	3869	C	7994	42.94	0	7989	2	3
3869	chrM	3870	C	7907	42.95	0	7906	0	1
3871	chrM	3872	C	8010	42.72	2	8006	0	2
3873	chrM	3874	C	7970	42.5	1	7967	1	1
3876	chrM	3877	G	7995	42.4	2	0	7993	0
3877	chrM	3878	C	8104	42.48	2	8100	0	2
3879	chrM	3880	G	8127	42.35	4	0	8123	0
3881	chrM	3882	G	8132	42.64	26	0	8105	1
3883	chrM	3884	C	7960	42.68	0	7959	1	0
3884	chrM	3885	C	7706	42.62	1	7701	4	0
3887	chrM	3888	C	8055	42.84	0	8055	0	0
3888	chrM	3889	C	7864	42.75	1	7863	0	0
3889	chrM	3890	G	7893	42.86	5	0	7888	0
3892	chrM	3893	C	7810	42.84	0	7810	0	0
3893	chrM	3894	C	7586	42.76	0	7586	0	0
3894	chrM	3895	C	7738	42.65	1	7737	0	0
3895	chrM	3896	C	7862	42.83	1	7861	0	0
3896	chrM	3897	C	7831	42.77	0	7829	0	2
3899	chrM	3900	C	7708	42.86	0	7703	0	5
3900	chrM	3901	G	7699	42.89	5	0	7692	2
3902	chrM	3903	C	7874	42.79	0	7874	0	0
3903	chrM	3904	C	7704	42.94	1	7700	0	3
3906	chrM	3907	G	7833	42.92	1	0	7831	1
3907	chrM	3908	C	7967	42.65	1	7964	0	2
3908	chrM	3909	C	8026	42.67	1	8020	1	4
3909	chrM	3910	G	8108	42.69	12	0	8096	0
3912	chrM	3913	G	7970	42.35	4	0	7965	1
3913	chrM	3914	G	7928	42.1	2	0	7926	0
3914	chrM	3915	G	7816	42.27	1	1	7811	3
3915	chrM	3916	G	7706	42.28	5	1	7699	1
3917	chrM	3918	G	7970	42.41	1	1	7968	0
3919	chrM	3920	C	7857	42.44	0	7850	0	7
3920	chrM	3921	C	7750	42.32	0	7749	1	0
3921	chrM	3922	G	7868	42.37	1	1	7863	3
3924	chrM	3925	C	7981	42.41	0	7980	0	1
3927	chrM	3928	G	7917	42.44	1	1	7915	0
3929	chrM	3930	C	7947	42.45	2	7929	2	14
3931	chrM	3932	C	7727	42.49	0	7723	0	4
3933	chrM	3934	G	7707	42.44	1	0	7706	0
3934	chrM	3935	G	7761	42.64	1	2	7758	0
3935	chrM	3936	C	7754	42.59	0	7754	0	0
3938	chrM	3939	C	7611	42.97	0	7609	1	1
3941	chrM	3942	C	7784	42.95	0	7782	0	2
3944	chrM	3945	C	7633	43	0	7629	1	3
3945	chrM	3946	G	7747	42.92	4	3	7740	0
3950	chrM	3951	C	7657	43	2	7654	0	1
3951	chrM	3952	G	7492	43.19	1	0	7490	1
3952	chrM	3953	C	7792	43.09	1	7791	0	0
3953	chrM	3954	C	7658	43.03	1	7655	0	2
3954	chrM	3955	G	7549	43.14	0	0	7548	1
3955	chrM	3956	C	7613	43.12	0	7613	0	0
3957	chrM	3958	G	7638	42.97	2	0	7634	2
3958	chrM	3959	G	7744	43.09	1	0	7743	0
3959	chrM	3960	C	7763	43.01	0	7763	0	0
3960	chrM	3961	C	7690	42.91	0	7685	2	3
3961	chrM	3962	C	7636	42.87	0	7634	1	1
3962	chrM	3963	C	7691	43.08	0	7690	0	1
3965	chrM	3966	C	7684	42.89	0	7677	0	7
3966	chrM	3967	G	7679	42.95	2	1	7675	1
3967	chrM	3968	C	7701	42.82	1	7699	1	0
3968	chrM	3969	C	7439	42.82	0	7432	0	7
3969	chrM	3970	C	7423	42.68	1	7420	1	1
3974	chrM	3975	C	7521	42.6	0	7520	0	1
3977	chrM	3978	C	7540	43.14	0	7538	0	2
3981	chrM	3982	G	7264	43.14	4	0	7260	0
3982	chrM	3983	C	7284	43.18	0	7284	0	0
3983	chrM	3984	C	7160	43.22	1	7159	0	0
3984	chrM	3985	G	7235	43.14	5	0	7230	0
3989	chrM	3990	C	7507	43.26	1	7506	0	0
3991	chrM	3992	C	7367	43.14	0	7366	0	1
3995	chrM	3996	C	7388	42.94	0	7388	0	0
4010	chrM	4011	C	7630	42.98	1	7628	0	1
4012	chrM	4013	C	7693	43.02	0	7692	1	0
4013	chrM	4014	C	7530	42.82	0	7528	1	1
4014	chrM	4015	C	7597	42.88	0	7596	0	1
4016	chrM	4017	C	7638	42.73	0	7637	0	1
4018	chrM	4019	C	7697	42.61	0	7696	1	0
4019	chrM	4020	C	7575	42.49	0	7575	0	0
4021	chrM	4022	C	7731	42.75	0	7730	0	1
4024	chrM	4025	C	7698	42.56	0	7697	0	1
4028	chrM	4029	C	7610	42.81	1	7604	0	5
4031	chrM	4032	C	7558	42.94	0	7538	0	20
4032	chrM	4033	C	7473	42.93	0	7473	0	0
4035	chrM	4036	G	7397	42.87	2	0	7395	0
4036	chrM	4037	G	7468	42.72	2	0	7466	0
4039	chrM	4040	C	7584	42.92	0	7581	0	3
4042	chrM	4043	C	7766	42.74	1	7764	0	1
4047	chrM	4048	G	7829	42.52	6	1	7821	1
4049	chrM	4050	C	7754	42.5	0	7752	0	2
4050	chrM	4051	G	7578	42.58	4	1	7573	0
4051	chrM	4052	C	7590	42.63	1	7589	0	0
4053	chrM	4054	C	7694	42.48	0	7694	0	0
4055	chrM	4056	C	7645	42.46	1	7641	0	3
4057	chrM	4058	C	7723	42.4	1	7722	0	0
4058	chrM	4059	C	7634	42.32	1	7629	0	4
4059	chrM	4060	C	7667	42.14	1	7664	1	1
4060	chrM	4061	C	7742	42.18	1	7739	0	2
4062	chrM	4063	G	7556	42.09	2	1	7553	0
4065	chrM	4066	C	7858	42.28	0	7857	0	1
4067	chrM	4068	C	7785	42.24	0	7783	1	1
4070	chrM	4071	C	7715	42.44	0	7713	0	2
4072	chrM	4073	C	7813	42.52	0	7810	0	3
4075	chrM	4076	C	7768	42.58	1	7766	0	1
4083	chrM	4084	G	7371	42.61	0	0	7371	0
4085	chrM	4086	C	7350	42.71	0	7342	1	7
4087	chrM	4088	C	7488	42.55	0	7487	0	1
4088	chrM	4089	C	7394	42.51	0	7393	0	1
4091	chrM	4092	G	7447	42.4	1	1	7444	1
4093	chrM	4094	C	7785	42.73	0	7785	0	0
4094	chrM	4095	C	7529	42.56	0	7528	0	1
4095	chrM	4096	C	7659	42.92	0	7658	0	1
4098	chrM	4099	C	7927	42.73	0	7924	1	2
4101	chrM	4102	C	7792	42.71	0	7791	0	1
4105	chrM	4106	C	7708	42.75	0	7708	0	0
4106	chrM	4107	C	7548	42.78	2	7546	0	0
4108	chrM	4109	C	7483	42.77	0	7482	0	1
4109	chrM	4110	C	7399	42.72	0	7399	0	0
4110	chrM	4111	C	7211	42.53	1	7209	0	1
4112	chrM	4113	G	7199	42.5	0	0	7198	1
4115	chrM	4116	C	6981	42.5	0	6980	0	1
4120	chrM	4121	G	6856	42.74	1	0	6855	0
4125	chrM	4126	C	6867	42.66	0	6866	0	1
4126	chrM	4127	G	6933	42.74	1	1	6931	0
4129	chrM	4130	C	7002	42.47	0	7000	1	1
4131	chrM	4132	G	7045	42.35	0	0	7044	1
4132	chrM	4133	C	7047	42.65	0	7046	0	1
4136	chrM	4137	C	7176	42.57	2	7174	0	0
4137	chrM	4138	C	7034	42.14	2	7031	0	1
4138	chrM	4139	C	7125	42.43	0	7121	3	1
4139	chrM	4140	C	7152	42.39	0	7150	1	1
4140	chrM	4141	C	7138	42.63	0	7136	1	1
4141	chrM	4142	G	7138	42.61	2	1	7134	1
4145	chrM	4146	C	7112	42.8	2	7107	1	2
4146	chrM	4147	C	7053	42.72	1	7049	1	2
4147	chrM	4148	G	7104	42.8	0	2	7102	0
4148	chrM	4149	C	7140	42.67	1	7138	1	0
4151	chrM	4152	C	7125	42.7	0	7125	0	0
4152	chrM	4153	G	7256	42.62	20	0	7235	1
4154	chrM	4155	C	7454	42.81	1	7452	0	1
4155	chrM	4156	C	7407	42.97	0	7405	0	2
4158	chrM	4159	C	7856	42.73	1	7854	0	1
4160	chrM	4161	C	7860	42.69	0	7856	1	3
4164	chrM	4165	C	7985	42.89	0	7983	0	2
4166	chrM	4167	C	7865	42.9	2	7862	1	0
4167	chrM	4168	C	7452	42.96	0	7449	1	2
4169	chrM	4170	C	7456	43.25	1	7451	1	3
4170	chrM	4171	C	7370	43.24	0	7370	0	0
4174	chrM	4175	G	7206	43.36	0	1	7205	0
4181	chrM	4182	C	7225	43.19	0	7224	1	0
4184	chrM	4185	C	7331	43.16	1	7330	0	0
4185	chrM	4186	C	7374	43.14	0	7374	0	0
4188	chrM	4189	C	7569	43.04	1	7568	0	0
4189	chrM	4190	C	7513	42.79	0	7513	0	0
4191	chrM	4192	C	7704	42.95	0	7704	0	0
4193	chrM	4194	C	7746	43.18	1	7744	0	1
4195	chrM	4196	C	7900	42.94	0	7899	1	0
4196	chrM	4197	C	7679	42.86	0	7676	1	2
4197	chrM	4198	C	7710	43.05	0	7708	0	2
4200	chrM	4201	G	7868	42.98	0	0	7868	0
4201	chrM	4202	C	7886	43.02	0	7885	0	1
4206	chrM	4207	C	7728	42.63	0	7726	1	1
4213	chrM	4214	G	7679	42.22	1	0	7678	0
4218	chrM	4219	G	7492	42.25	1	0	7491	0
4220	chrM	4221	C	7685	42.01	0	7683	0	2
4222	chrM	4223	C	7859	42.02	0	7858	0	1
4223	chrM	4224	C	7751	42.16	0	7750	1	0
4227	chrM	4228	C	7719	41.88	0	7718	1	0
4228	chrM	4229	C	7556	41.76	1	7552	2	1
4229	chrM	4230	C	7640	42.16	1	7638	0	1
4234	chrM	4235	C	7702	42.08	0	7700	0	2
4238	chrM	4239	C	7689	42.17	0	7683	0	6
4240	chrM	4241	C	7471	42.02	1	7467	2	1
4241	chrM	4242	C	7506	42.01	0	7506	0	0
4243	chrM	4244	G	7539	41.99	1	0	7538	0
4244	chrM	4245	C	7734	42.31	2	7731	0	1
4248	chrM	4249	C	7554	42.5	0	7544	0	10
4249	chrM	4250	C	7405	42.51	0	7404	0	1
4250	chrM	4251	C	7542	42.49	1	7540	0	1
4251	chrM	4252	C	7654	42.5	0	7652	1	1
4252	chrM	4253	C	7640	42.66	1	7637	1	1
4254	chrM	4255	C	7691	42.9	0	7690	0	1
4258	chrM	4259	C	7770	42.97	1	7768	0	1
4259	chrM	4260	C	7583	42.98	0	7582	1	0
4263	chrM	4264	G	7672	42.67	0	0	7671	1
4270	chrM	4271	G	7427	42.76	0	0	7427	0
4272	chrM	4273	C	7213	42.78	1	7208	1	3
4274	chrM	4275	G	7255	42.67	2	0	7251	2
4281	chrM	4282	G	7370	42.71	4	0	7366	0
4283	chrM	4284	G	7336	42.77	1	0	7335	0
4287	chrM	4288	C	7469	42.5	1	7467	0	1
4291	chrM	4292	G	7451	42.59	1	0	7450	0
4295	chrM	4296	G	7155	42.11	2	0	7153	0
4297	chrM	4298	G	7156	41.9	1	0	7155	0
4307	chrM	4308	G	6805	41.52	0	0	6804	1
4308	chrM	4309	G	6687	41.52	1	1	6685	0
4310	chrM	4311	G	6901	41.52	0	0	6901	0
4311	chrM	4312	C	6796	41.44	0	6796	0	0
4317	chrM	4318	C	7057	41.81	0	7057	0	0
4318	chrM	4319	C	6971	41.93	0	6971	0	0
4319	chrM	4320	C	7012	42.06	1	7010	0	1
4320	chrM	4321	C	6945	41.96	1	6942	1	1
4321	chrM	4322	C	7001	42	2	6997	0	2
4328	chrM	4329	C	7387	42.13	0	7385	0	2
4331	chrM	4332	G	7342	42.15	1	0	7341	0
4332	chrM	4333	G	7576	42.3	14	1	7561	0
4334	chrM	4335	C	7526	42.31	0	7525	1	0
4338	chrM	4339	G	7570	42.35	2	0	7567	1
4340	chrM	4341	G	7514	42.19	3	0	7511	0
4344	chrM	4345	C	7529	42.57	0	7526	0	3
4345	chrM	4346	G	7467	42.6	1	0	7464	2
4348	chrM	4349	C	7713	42.71	0	7713	0	0
4349	chrM	4350	C	7513	42.66	1	7511	1	0
4350	chrM	4351	C	7539	42.65	1	7538	0	0
4353	chrM	4354	C	7822	42.68	0	7811	1	10
4354	chrM	4355	C	7812	42.78	1	7809	0	2
4355	chrM	4356	C	7770	42.73	1	7767	1	1
4357	chrM	4358	G	7665	42.92	6	2	7656	1
4359	chrM	4360	G	7676	43.21	4	0	7669	3
4363	chrM	4364	C	7353	43.26	1	7348	1	3
4364	chrM	4365	C	7304	43.18	0	7302	0	2
4371	chrM	4372	C	7222	43.06	1	7219	0	2
4373	chrM	4374	C	7192	43.08	1	7186	0	5
4374	chrM	4375	C	6993	42.86	0	6991	0	2
4375	chrM	4376	G	7110	42.87	1	0	7109	0
4377	chrM	4378	G	7074	42.79	0	0	7073	1
4378	chrM	4379	C	7112	42.74	0	7111	0	1
4379	chrM	4380	C	7151	42.66	1	7150	0	0
4381	chrM	4382	C	7510	42.53	0	7509	0	1
4382	chrM	4383	C	7660	42.4	0	7657	1	2
4386	chrM	4387	C	7916	42.16	0	7913	1	2
4388	chrM	4389	C	7960	42.37	1	7958	0	1
4390	chrM	4391	C	7902	42.67	0	7902	0	0
4391	chrM	4392	C	7447	42.49	2	7443	0	2
4392	chrM	4393	C	7664	42.89	0	7661	0	3
4393	chrM	4394	C	7328	43.05	0	7327	0	1
4396	chrM	4397	C	7638	42.59	0	7629	0	9
4397	chrM	4398	C	7577	42.71	0	7577	0	0
4402	chrM	4403	G	7427	42.45	0	0	7427	0
4406	chrM	4407	G	7115	42.72	0	0	7115	0
4407	chrM	4408	G	7122	42.76	0	0	7122	0
4409	chrM	4410	C	7062	42.78	0	7055	1	6
4411	chrM	4412	G	7011	42.59	1	0	7010	0
4412	chrM	4413	C	7215	42.84	0	7212	1	2
4420	chrM	4421	G	7158	42.84	1	1	7156	0
4421	chrM	4422	C	7309	42.92	1	7308	0	0
4425	chrM	4426	C	7337	42.84	1	7327	0	9
4426	chrM	4427	G	7297	42.82	1	0	7294	2
4427	chrM	4428	G	7501	42.62	1	1	7499	0
4428	chrM	4429	G	7481	42.75	985	0	6494	2
4429	chrM	4430	C	7637	42.73	0	7637	0	0
4430	chrM	4431	C	7544	42.86	0	7540	0	4
4431	chrM	4432	C	7567	42.93	2	7564	0	1
4435	chrM	4436	C	7769	43.22	0	7769	0	0
4436	chrM	4437	C	7370	43.25	2	7368	0	0
4437	chrM	4438	C	7623	43.39	1	7621	0	1
4438	chrM	4439	C	7540	43.54	1	7538	1	0
4439	chrM	4440	G	7583	43.49	1	0	7581	1
4445	chrM	4446	G	7692	43.8	0	0	7692	0
4448	chrM	4449	G	7932	43.59	0	3	7928	1
4449	chrM	4450	G	8158	43.62	1	0	8157	0
4455	chrM	4456	C	8313	43.47	0	8310	2	1
4456	chrM	4457	C	7957	43.05	0	7956	1	0
4457	chrM	4458	C	7928	43.18	1	7927	0	0
4460	chrM	4461	C	7983	43.37	0	7979	0	4
4461	chrM	4462	C	7892	43.28	3	7888	0	1
4462	chrM	4463	C	7819	43.27	0	7818	0	1
4463	chrM	4464	G	7893	43.31	0	0	7893	0
4466	chrM	4467	C	7975	43.43	0	7975	0	0
4475	chrM	4476	C	7745	43.03	0	7740	0	5
4476	chrM	4477	C	7725	42.63	1	7723	1	0
[truncated: 5,351 more rows]

## Sheet: ND5.2-DddA11-rep2
	Region	Position	Reference	Coverage-q30	MeanQ	Reads_A	Reads_C	Reads_G	Reads_T
0	chrM	1	G	3526	41.04	0	0	3526	0
3	chrM	4	C	3988	41.44	0	3988	0	0
5	chrM	6	C	4133	41.7	0	4130	1	2
7	chrM	8	G	4226	41.65	0	0	4226	0
8	chrM	9	G	4707	41.67	2	0	4705	0
10	chrM	11	C	5116	41.86	0	5112	0	4
14	chrM	15	C	5558	42.25	1	5555	0	2
16	chrM	17	C	5859	42.24	0	5859	0	0
17	chrM	18	C	5903	42.26	0	5900	0	3
18	chrM	19	C	6322	42.25	0	6321	1	0
25	chrM	26	C	6852	42.79	1	6849	0	2
26	chrM	27	C	6850	42.78	0	6850	0	0
28	chrM	29	C	7189	42.68	1	7185	2	1
30	chrM	31	C	7470	42.67	0	7470	0	0
32	chrM	33	C	7607	42.72	0	7605	2	0
33	chrM	34	G	7558	42.71	0	0	7558	0
34	chrM	35	G	7657	42.68	2	0	7654	1
35	chrM	36	G	7800	42.81	0	2	7798	0
37	chrM	38	G	8060	42.92	1	1	8058	0
38	chrM	39	C	8292	42.9	0	8292	0	0
40	chrM	41	C	8734	42.81	0	8730	0	4
42	chrM	43	C	8912	42.75	1	8909	0	2
43	chrM	44	C	8900	42.62	0	8899	0	1
46	chrM	47	G	9281	42.68	1	0	9280	0
47	chrM	48	C	9204	42.66	0	9204	0	0
52	chrM	53	G	8817	42.58	0	0	8816	1
53	chrM	54	G	9065	42.74	1	1	9063	0
60	chrM	61	C	9142	42.71	2	9140	0	0
61	chrM	62	G	9213	42.66	1	0	9212	0
63	chrM	64	C	9246	42.5	0	9213	0	33
65	chrM	66	G	9402	42.49	0	0	9402	0
66	chrM	67	G	9486	42.53	0	0	9486	0
67	chrM	68	G	9488	42.58	0	0	9488	0
68	chrM	69	G	9563	42.48	0	2	9561	0
69	chrM	70	G	9298	42.38	1	0	9296	1
70	chrM	71	G	9628	42.4	1	0	9627	0
74	chrM	75	G	9619	42.37	1	0	9617	1
75	chrM	76	C	9451	42.38	0	9448	0	3
77	chrM	78	C	9485	42.4	1	9482	0	2
78	chrM	79	G	9410	42.33	1	1	9408	0
79	chrM	80	C	9346	42.37	0	9345	0	1
80	chrM	81	G	9403	42.37	2	0	9401	0
84	chrM	85	G	9381	42.28	0	1	9379	1
85	chrM	86	C	9503	42.19	0	9502	0	1
89	chrM	90	G	9412	42.33	1	1	9410	0
90	chrM	91	C	9143	42.33	1	9140	0	2
91	chrM	92	G	9219	42.29	1	0	9216	2
93	chrM	94	G	8923	42.33	12	0	8911	0
95	chrM	96	C	8929	42.34	0	8928	0	1
96	chrM	97	G	8934	42.3	0	0	8933	1
97	chrM	98	C	9017	42.25	0	9017	0	0
99	chrM	100	G	8978	42.24	0	0	8978	0
100	chrM	101	G	9128	42.32	1	0	9125	2
102	chrM	103	G	9184	42.16	5	0	9179	0
103	chrM	104	C	9140	42.17	0	9140	0	0
104	chrM	105	C	9026	42.2	0	9024	0	2
105	chrM	106	G	9053	42.14	1	0	9052	0
106	chrM	107	G	9106	42.25	1	0	9104	1
108	chrM	109	G	9052	42.18	0	0	9052	0
109	chrM	110	C	9158	42.19	0	9158	0	0
111	chrM	112	C	9331	42.15	0	9331	0	0
112	chrM	113	C	9201	41.97	0	9199	0	2
113	chrM	114	C	9287	41.78	0	9286	0	1
117	chrM	118	G	9028	41.68	2	0	9026	0
119	chrM	120	C	9167	41.87	0	9162	0	5
120	chrM	121	G	8921	42.02	2	0	8918	1
121	chrM	122	C	8910	41.93	0	8909	0	1
123	chrM	124	G	8920	41.82	0	0	8920	0
127	chrM	128	C	8962	41.91	1	8958	0	3
129	chrM	130	G	9147	41.95	1	2	9144	0
131	chrM	132	C	9231	42.15	0	9226	0	5
135	chrM	136	G	8883	42.33	3	0	8878	2
139	chrM	140	C	8527	42.28	1	8512	1	13
140	chrM	141	C	8391	42.05	0	8386	1	4
142	chrM	143	G	8519	42.08	3	0	8516	0
143	chrM	144	C	8499	41.95	1	8497	1	0
144	chrM	145	C	8310	41.91	0	8308	0	2
146	chrM	147	C	8027	41.98	0	8026	0	1
149	chrM	150	C	8217	41.8	0	8214	1	2
150	chrM	151	C	8233	41.6	1	8232	0	0
161	chrM	162	C	7513	41.79	2	7508	0	3
162	chrM	163	G	7456	41.69	0	1	7455	0
163	chrM	164	C	7624	41.75	1	7621	0	2
165	chrM	166	C	7625	41.8	1	7622	1	1
166	chrM	167	C	7582	41.76	1	7577	1	3
169	chrM	170	C	7664	41.64	1	7660	0	3
170	chrM	171	G	7795	41.52	0	1	7794	0
173	chrM	174	C	7678	41.34	0	7674	0	4
181	chrM	182	C	7538	41.12	0	7535	0	3
183	chrM	184	G	7306	41.05	0	0	7304	2
184	chrM	185	G	7395	41.41	1	1	7393	0
185	chrM	186	C	7229	41.24	1	7228	0	0
186	chrM	187	G	7265	41.3	2	1	7261	1
189	chrM	190	C	7441	41.2	0	7440	1	0
193	chrM	194	C	7679	40.91	4	7674	1	0
197	chrM	198	C	7637	40.95	0	7635	1	1
202	chrM	203	G	7395	41.35	0	0	7395	0
204	chrM	205	G	7334	41.81	2	0	7332	0
206	chrM	207	G	7240	42.07	1	2	7237	0
220	chrM	221	G	7393	42.24	1	1	7391	0
221	chrM	222	C	7172	41.9	0	7171	1	0
224	chrM	225	G	7231	41.8	1	2	7228	0
227	chrM	228	G	7223	41.52	6	1	7216	0
228	chrM	229	G	7097	41.54	3	0	7094	0
230	chrM	231	C	7144	41.76	0	7143	0	1
241	chrM	242	C	7017	42.35	0	7015	0	2
246	chrM	247	G	7130	42.01	1	0	7129	0
250	chrM	251	G	7111	42.01	0	0	7111	0
252	chrM	253	C	7183	41.88	1	7177	1	4
254	chrM	255	G	7157	41.84	2	1	7154	0
255	chrM	256	C	7167	41.83	1	7165	1	0
257	chrM	258	C	7015	41.68	0	7013	0	2
259	chrM	260	G	6836	41.8	4	0	6832	0
260	chrM	261	C	6780	41.77	1	6778	1	0
261	chrM	262	C	6585	41.78	0	6582	1	2
263	chrM	264	C	6608	41.46	1	6606	0	1
267	chrM	268	C	6993	41.2	0	6993	0	0
268	chrM	269	C	6774	41.13	0	6774	0	0
270	chrM	271	C	6963	40.83	0	6961	0	2
272	chrM	273	C	6848	40.9	1	6847	0	0
274	chrM	275	G	6607	40.67	1	0	6606	0
276	chrM	277	C	6786	40.99	0	6786	0	0
279	chrM	280	C	6402	41.36	2	6399	0	1
284	chrM	285	C	5997	41.79	0	5997	0	0
294	chrM	295	C	5478	41.17	0	5478	0	0
295	chrM	296	C	5445	40.89	0	5445	0	0
297	chrM	298	C	5392	39.76	2	5389	0	1
298	chrM	299	C	5384	39.49	1	5383	0	0
302	chrM	303	C	4347	36.66	0	4347	0	0
303	chrM	304	C	4509	36.39	0	4509	0	0
304	chrM	305	C	4539	36.29	0	4538	0	1
305	chrM	306	C	4490	36.27	0	4490	0	0
306	chrM	307	C	4608	36.3	0	4608	0	0
307	chrM	308	C	4695	36.25	0	4695	0	0
308	chrM	309	C	4611	36.21	0	4608	0	3
310	chrM	311	C	4459	36.65	0	4457	0	2
311	chrM	312	C	4548	36.77	1	4525	0	22
312	chrM	313	C	4639	36.87	0	4639	0	0
313	chrM	314	C	4643	37.01	0	4643	0	0
314	chrM	315	C	4656	37.17	1	4654	1	0
315	chrM	316	G	4594	37.02	2	5	4587	0
316	chrM	317	C	4815	37.35	0	4813	1	1
319	chrM	320	C	4755	37.31	0	4750	0	5
321	chrM	322	G	4739	37.64	0	0	4739	0
322	chrM	323	G	4766	37.8	0	0	4766	0
323	chrM	324	C	4828	37.74	0	4827	0	1
324	chrM	325	C	4773	38.12	0	4772	1	0
326	chrM	327	C	4732	38.28	0	4732	0	0
328	chrM	329	G	4752	38.26	0	0	4752	0
329	chrM	330	C	4982	38.43	0	4982	0	0
331	chrM	332	C	5166	38.61	0	5165	0	1
337	chrM	338	C	5178	39.04	0	4967	0	211
339	chrM	340	C	5165	39.48	0	5165	0	0
342	chrM	343	C	5144	39.7	0	5140	0	4
344	chrM	345	C	5079	40.05	1	5073	0	5
346	chrM	347	G	5155	40.22	1	0	5154	0
347	chrM	348	C	5197	40.37	0	5196	0	1
348	chrM	349	C	5113	40.61	1	5112	0	0
352	chrM	353	C	5066	41.17	1	5065	0	0
353	chrM	354	C	5030	41.33	3	5026	0	1
354	chrM	355	C	5110	41.44	1	5108	0	1
355	chrM	356	C	5078	41.65	1	5076	0	1
361	chrM	362	C	5347	41.56	1	5345	0	1
365	chrM	366	G	5285	41.68	3	0	5282	0
368	chrM	369	C	5775	41.75	1	5774	0	0
369	chrM	370	C	5828	41.61	0	5828	0	0
370	chrM	371	C	5827	41.89	1	5825	0	1
374	chrM	375	C	6203	41.88	0	6203	0	0
376	chrM	377	C	6120	41.81	1	6117	2	0
377	chrM	378	C	5795	41.84	4	5790	0	1
379	chrM	380	G	5890	41.96	1	0	5888	1
380	chrM	381	C	6065	42.12	0	6064	0	1
381	chrM	382	C	5969	42.21	1	5967	0	1
385	chrM	386	C	5831	42.43	0	5830	0	1
386	chrM	387	C	5831	42.36	1	5829	1	0
388	chrM	389	G	5590	42.63	2	0	5587	1
393	chrM	394	C	5474	43.4	1	5473	0	0
403	chrM	404	C	5665	43.93	0	5664	0	1
408	chrM	409	G	5746	44.1	3	0	5743	0
409	chrM	410	G	5710	44.05	1	0	5709	0
410	chrM	411	C	5644	43.85	0	5642	1	1
411	chrM	412	G	5696	43.79	1	0	5695	0
412	chrM	413	G	5787	44.02	1	0	5786	0
416	chrM	417	G	5606	43.84	0	0	5604	2
417	chrM	418	C	5729	44	0	5728	1	0
419	chrM	420	C	5764	43.78	0	5763	0	1
426	chrM	427	C	5665	43.99	0	5665	0	0
428	chrM	429	G	5401	44.2	0	0	5401	0
430	chrM	431	C	5349	44.15	0	5348	0	1
432	chrM	433	C	4621	43.48	0	4621	0	0
433	chrM	434	C	4496	43.49	2	4491	1	2
434	chrM	435	C	4569	43.89	0	4569	0	0
435	chrM	436	C	4647	43.86	3	4644	0	0
436	chrM	437	C	4945	43.88	0	4944	0	1
437	chrM	438	C	5011	44.15	1	5009	0	1
440	chrM	441	C	4784	42.87	0	4784	0	0
444	chrM	445	C	4628	41.91	0	4627	0	1
446	chrM	447	C	4782	42.15	0	4782	0	0
455	chrM	456	C	4956	39.07	0	4954	0	2
456	chrM	457	C	5122	39.62	3	5117	0	2
457	chrM	458	C	5142	39.99	2	5139	1	0
458	chrM	459	C	5249	40.18	2	5242	0	5
460	chrM	461	C	5374	40.19	3	5363	1	7
461	chrM	462	C	5503	40.62	1	5497	0	5
462	chrM	463	C	5668	40.8	1	5665	0	2
464	chrM	465	C	5778	40.41	0	5778	0	0
466	chrM	467	C	5791	40	0	5791	0	0
467	chrM	468	C	5935	40.56	0	5934	0	1
468	chrM	469	C	5985	40.91	0	5985	0	0
472	chrM	473	C	5947	40.45	1	5945	0	1
475	chrM	476	C	5768	40.77	0	5768	0	0
480	chrM	481	C	5528	40.81	0	5527	0	1
482	chrM	483	C	5418	41.38	0	5417	0	1
485	chrM	486	C	5386	41.54	0	5382	0	4
490	chrM	491	C	5395	42.14	0	5395	0	0
493	chrM	494	C	5235	42.35	4	5228	0	3
494	chrM	495	C	5268	41.58	0	5266	1	1
495	chrM	496	C	5273	42.72	2	5271	0	0
496	chrM	497	C	5215	43.03	1	5212	0	2
497	chrM	498	C	5337	43.1	1	5335	0	1
498	chrM	499	G	4312	44	2	12	4298	0
499	chrM	500	C	4710	43.82	2	4708	0	0
500	chrM	501	C	5046	43.32	0	5039	0	7
501	chrM	502	C	5029	43.46	2	5025	0	2
504	chrM	505	C	4618	43.14	0	4614	0	4
505	chrM	506	C	5081	43.56	0	5080	0	1
508	chrM	509	C	4826	43.7	1	4824	0	1
509	chrM	510	C	5102	43.45	2	5100	0	0
510	chrM	511	C	5130	43.75	0	5130	0	0
512	chrM	513	G	4795	43.39	1	0	4794	0
513	chrM	514	C	5235	43.55	0	5235	0	0
515	chrM	516	C	5463	43.14	0	5463	0	0
517	chrM	518	C	5541	43.34	0	5541	0	0
519	chrM	520	C	5722	43.33	0	5722	0	0
521	chrM	522	C	5647	43.35	0	5646	0	1
523	chrM	524	C	5654	43.52	0	5654	0	0
524	chrM	525	C	5529	43.56	0	5529	0	0
525	chrM	526	G	5333	43.28	0	0	5332	1
526	chrM	527	C	5623	43.49	0	5623	0	0
528	chrM	529	G	5636	43.49	0	0	5636	0
529	chrM	530	C	5729	43.34	0	5729	0	0
533	chrM	534	C	5742	43.18	1	5741	0	0
534	chrM	535	C	6066	43.04	1	6064	0	1
535	chrM	536	C	6007	43.11	0	6007	0	0
536	chrM	537	C	5907	43.2	1	5902	0	4
540	chrM	541	C	5044	42.6	3	5038	0	3
541	chrM	542	C	5598	42.75	3	5591	0	4
542	chrM	543	C	5718	43.29	2	5713	3	0
543	chrM	544	C	5579	43.4	1	5578	0	0
544	chrM	545	G	3922	42.63	2	20	3900	0
547	chrM	548	C	4961	42.87	0	4961	0	0
548	chrM	549	C	5524	43.39	0	5522	1	1
551	chrM	552	C	5002	43.23	1	4999	0	2
552	chrM	553	C	5706	43.54	0	5706	0	0
556	chrM	557	C	4984	42.63	3	4977	1	3
557	chrM	558	C	5947	42.95	1	5944	0	2
558	chrM	559	C	6107	43.14	2	6103	0	2
559	chrM	560	C	6213	43.3	2	6208	0	3
563	chrM	564	G	4098	41.45	10	2	4085	1
565	chrM	566	C	5718	42.61	1	5716	1	0
567	chrM	568	C	5809	42.63	0	5808	1	0
568	chrM	569	C	6272	42.87	1	6265	0	6
569	chrM	570	C	6678	43.14	4	6671	0	3
570	chrM	571	C	6768	43.14	3	6762	1	2
571	chrM	572	C	6827	43.24	3	6824	0	0
572	chrM	573	C	6867	43.29	1	6864	0	2
574	chrM	575	C	6228	42.11	0	6226	0	2
576	chrM	577	G	5427	40.95	1	2	5424	0
582	chrM	583	G	5845	41.43	2	0	5842	1
585	chrM	586	G	6139	41.61	1	0	6138	0
586	chrM	587	C	6308	41.93	0	6308	0	0
590	chrM	591	C	6326	42.11	1	6323	0	2
591	chrM	592	C	6592	42.35	1	6590	0	1
593	chrM	594	C	6400	42.21	1	6393	0	6
594	chrM	595	C	6935	42.62	0	6931	1	3
596	chrM	597	C	6544	42.63	0	6541	0	3
600	chrM	601	G	6594	42.33	0	0	6594	0
601	chrM	602	C	7054	42.99	1	7052	0	1
606	chrM	607	C	6943	43.23	3	6939	0	1
608	chrM	609	C	6940	43.36	0	6940	0	0
610	chrM	611	G	6868	43.33	1	0	6866	1
616	chrM	617	G	7112	43.38	1	0	7111	0
621	chrM	622	G	7122	43.65	10	0	7112	0
623	chrM	624	C	7151	43.73	0	7150	1	0
624	chrM	625	G	6947	43.68	2	0	6944	1
625	chrM	626	G	7096	43.61	1	1	7094	0
626	chrM	627	G	7340	43.56	0	1	7339	0
627	chrM	628	C	7430	43.72	2	7426	0	2
629	chrM	630	C	7640	43.66	0	7638	1	1
631	chrM	632	C	7717	43.48	0	7715	0	2
634	chrM	635	C	7593	43.45	1	7589	0	3
636	chrM	637	C	7639	43.43	0	7638	1	0
637	chrM	638	C	7608	43.22	0	7605	0	3
638	chrM	639	C	7694	43.43	0	7694	0	0
639	chrM	640	C	7560	43.37	0	7560	0	0
645	chrM	646	C	7654	43.08	0	7654	0	0
651	chrM	652	G	7445	42.69	1	1	7443	0
652	chrM	653	G	7589	42.9	0	2	7587	0
656	chrM	657	G	7377	42.96	0	0	7377	0
657	chrM	658	G	7589	42.74	0	0	7589	0
659	chrM	660	C	7511	42.75	3	7469	0	39
660	chrM	661	C	7288	42.64	0	7286	0	2
663	chrM	664	G	7585	42.7	1	1	7583	0
664	chrM	665	C	7636	42.75	1	7635	0	0
665	chrM	666	C	7597	42.67	1	7595	1	0
669	chrM	670	C	7677	42.53	1	7674	1	1
675	chrM	676	G	7406	42.7	0	0	7406	0
676	chrM	677	C	7499	42.77	0	7499	0	0
678	chrM	679	C	7488	42.8	0	7487	0	1
682	chrM	683	G	7652	42.79	1	0	7649	2
686	chrM	687	G	7997	42.8	0	0	7997	0
691	chrM	692	C	8035	43.12	0	8032	1	2
693	chrM	694	C	8219	43.11	0	8219	0	0
696	chrM	697	G	8203	43.25	1	0	8201	1
697	chrM	698	C	8200	43.33	1	8196	2	1
700	chrM	701	G	8239	43.33	0	0	8238	1
701	chrM	702	C	8347	43.35	0	8344	0	3
704	chrM	705	C	8173	43.29	0	8166	0	7
705	chrM	706	C	8076	43.29	2	8073	0	1
706	chrM	707	C	8161	43.24	0	8161	0	0
707	chrM	708	C	8116	43.2	2	8111	0	3
708	chrM	709	G	8246	43.13	3	2	8241	0
711	chrM	712	C	8260	43.08	0	8257	1	2
712	chrM	713	C	8173	42.87	1	8168	0	4
714	chrM	715	G	8203	42.95	0	0	8203	0
716	chrM	717	G	8287	42.92	4	0	8283	0
718	chrM	719	G	8309	42.71	1	0	8308	0
721	chrM	722	C	8043	42.62	1	8041	0	1
723	chrM	724	C	8259	42.79	1	8258	0	0
724	chrM	725	C	8128	42.72	0	8128	0	0
725	chrM	726	C	8378	42.68	1	8373	2	2
727	chrM	728	C	8364	42.66	0	8358	2	4
733	chrM	734	C	8249	42.81	1	8245	0	3
735	chrM	736	C	8227	43.13	0	8227	0	0
736	chrM	737	C	7917	43.05	1	7916	0	0
738	chrM	739	C	7962	43.17	0	7961	0	1
739	chrM	740	G	8054	43.03	12	0	8041	1
742	chrM	743	C	8292	42.9	0	8289	1	2
747	chrM	748	G	8392	42.78	5	1	8386	0
748	chrM	749	G	8280	42.54	2	0	8278	0
751	chrM	752	C	8424	42.89	0	8423	1	0
754	chrM	755	G	8540	42.57	1	0	8538	1
755	chrM	756	C	8802	42.73	0	8801	1	0
758	chrM	759	C	8625	42.7	0	8617	1	7
761	chrM	762	G	8612	42.46	1	1	8608	2
762	chrM	763	C	8583	42.67	0	8580	1	2
764	chrM	765	C	8519	42.66	1	8517	0	1
765	chrM	766	G	8380	42.68	0	1	8379	0
766	chrM	767	C	8643	42.4	2	8640	0	1
768	chrM	769	G	8599	42.2	0	0	8598	1
769	chrM	770	C	8485	42.28	1	8483	0	1
773	chrM	774	G	8287	42.34	1	0	8286	0
774	chrM	775	C	8265	42.25	0	8262	3	0
776	chrM	777	G	8207	42.28	0	1	8206	0
777	chrM	778	C	7974	42.24	2	7970	1	1
779	chrM	780	C	8122	42.34	0	8120	0	2
784	chrM	785	C	8237	42.26	2	8233	0	2
785	chrM	786	G	8087	42.33	1	0	8085	1
786	chrM	787	C	7987	42.15	0	7986	0	1
790	chrM	791	G	8379	41.99	1	1	8375	2
791	chrM	792	C	8415	42.04	0	8414	0	1
792	chrM	793	C	8257	42.01	0	8255	0	2
795	chrM	796	G	8487	42.02	1	0	8484	2
796	chrM	797	C	8683	42.11	1	8681	0	1
797	chrM	798	C	8574	41.99	0	8571	1	2
799	chrM	800	C	8264	42.2	2	8262	0	0
801	chrM	802	C	8465	42.15	0	8463	2	0
802	chrM	803	C	8281	42.05	0	8279	0	2
803	chrM	804	C	8222	42.04	0	8221	0	1
804	chrM	805	C	8102	42.04	1	8101	0	0
805	chrM	806	C	8184	42.12	0	8183	0	1
807	chrM	808	C	8312	42.15	0	8312	0	0
808	chrM	809	G	8127	42.08	3	0	8123	1
809	chrM	810	G	8272	42.01	0	0	8270	2
810	chrM	811	G	8258	42.04	5	0	8251	2
814	chrM	815	C	8212	41.95	0	8211	0	1
816	chrM	817	G	8203	41.8	0	0	8203	0
817	chrM	818	C	8214	41.89	1	8211	2	0
819	chrM	820	G	8110	41.72	0	1	8109	0
821	chrM	822	G	8324	41.57	5	1	8317	1
827	chrM	828	C	8113	41.48	1	8112	0	0
828	chrM	829	C	7897	41.37	1	7896	0	0
833	chrM	834	G	7553	41.46	2	0	7550	1
834	chrM	835	C	7688	41.62	1	7686	0	1
841	chrM	842	C	7384	41.63	1	7383	0	0
842	chrM	843	G	7284	41.58	2	1	7280	1
846	chrM	847	G	7305	41.36	1	1	7303	0
852	chrM	853	C	7518	41.46	0	7518	0	0
856	chrM	857	G	7932	41.26	0	1	7931	0
857	chrM	858	C	7938	41.33	0	7936	0	2
862	chrM	863	C	8129	41.01	0	8129	0	0
866	chrM	867	C	8139	40.99	0	8138	1	0
867	chrM	868	C	8024	40.85	4	8020	0	0
868	chrM	869	C	7699	40.91	0	7698	0	1
869	chrM	870	C	7637	40.85	0	7636	0	1
871	chrM	872	G	7634	40.88	1	0	7633	0
872	chrM	873	G	7696	40.95	3	0	7692	1
873	chrM	874	G	7722	41.03	1	2	7719	0
876	chrM	877	G	7342	40.87	1	0	7341	0
877	chrM	878	G	7614	41.19	1	1	7612	0
879	chrM	880	C	7727	41.32	0	7712	0	15
885	chrM	886	C	7405	41.11	0	7400	0	5
886	chrM	887	G	7548	41.24	1	0	7547	0
888	chrM	889	G	7592	41.3	0	0	7592	0
889	chrM	890	C	7635	41.3	0	7633	0	2
890	chrM	891	C	7473	41.28	1	7471	0	1
892	chrM	893	G	7660	41.25	5	1	7654	0
893	chrM	894	C	7852	41.33	2	7846	0	4
894	chrM	895	C	7829	41.16	1	7826	1	1
896	chrM	897	C	7837	41.23	2	7835	0	0
897	chrM	898	C	7817	41.15	0	7816	0	1
898	chrM	899	G	7873	41.23	0	1	7871	1
899	chrM	900	C	7975	41.28	1	7972	0	2
900	chrM	901	G	7904	41.23	1	0	7902	1
901	chrM	902	G	7920	41.21	4	1	7915	0
903	chrM	904	C	7855	41	0	7849	1	5
905	chrM	906	C	7923	41.24	0	7922	0	1
907	chrM	908	C	8107	41.09	0	8106	0	1
908	chrM	909	G	8158	41.06	7	0	8151	0
914	chrM	915	C	8308	41.21	1	8307	0	0
915	chrM	916	C	8203	41.08	1	8202	0	0
916	chrM	917	C	7992	41.15	0	7992	0	0
919	chrM	920	G	8195	41.1	2	0	8193	0
921	chrM	922	C	8412	41.11	0	8408	0	4
926	chrM	927	G	8293	41.06	0	0	8293	0
929	chrM	930	G	7912	41.18	3	0	7909	0
930	chrM	931	C	7647	41.14	0	7645	0	2
931	chrM	932	C	7632	41.22	1	7629	1	1
932	chrM	933	G	7614	41.14	12	0	7602	0
933	chrM	934	G	7829	41.19	0	1	7828	0
934	chrM	935	C	7749	41.03	0	7748	0	1
935	chrM	936	G	7806	41.11	1	0	7805	0
940	chrM	941	G	7753	40.87	0	1	7751	1
942	chrM	943	G	7426	40.81	0	1	7425	0
944	chrM	945	G	7582	40.89	0	0	7582	0
950	chrM	951	G	7795	40.9	10	2	7783	0
953	chrM	954	C	7299	40.62	1	7294	3	1
955	chrM	956	C	7545	40.94	0	7542	0	3
956	chrM	957	C	7235	40.45	0	7232	0	3
957	chrM	958	C	7512	41.11	2	7507	0	3
958	chrM	959	C	7429	41.07	1	7427	0	1
959	chrM	960	C	7529	41	1	7527	0	1
961	chrM	962	C	7659	40.92	0	7654	0	5
962	chrM	963	C	7604	40.78	0	7603	0	1
963	chrM	964	C	7684	40.83	0	7682	0	2
964	chrM	965	C	7806	41.03	1	7804	0	1
971	chrM	972	G	7461	41.1	14	1	7446	0
972	chrM	973	C	7486	41.23	0	7486	0	0
978	chrM	979	C	7788	41.4	0	7788	0	0
980	chrM	981	C	7784	41.5	1	7781	0	2
982	chrM	983	C	7566	41.39	1	7564	0	1
983	chrM	984	C	7566	41.4	0	7566	0	0
985	chrM	986	G	7502	41.6	3	0	7499	0
987	chrM	988	G	7771	41.66	107	0	7664	0
990	chrM	991	G	7835	41.76	1	0	7834	0
998	chrM	999	C	7559	41.86	1	7557	0	1
1000	chrM	1001	C	7576	41.9	0	7575	0	1
1001	chrM	1002	C	7464	41.75	0	7463	0	1
1003	chrM	1004	G	7513	41.75	0	0	7513	0
1006	chrM	1007	G	7595	42.01	2	0	7593	0
1008	chrM	1009	C	7601	41.84	0	7601	0	0
1010	chrM	1011	C	7762	41.76	1	7759	0	2
1017	chrM	1018	G	7983	41.63	7	0	7976	0
1019	chrM	1020	C	8230	41.5	0	8227	0	3
1022	chrM	1023	C	8108	41.75	0	8108	0	0
1023	chrM	1024	G	8114	41.68	0	0	8114	0
1027	chrM	1028	G	8051	41.59	0	0	8051	0
1029	chrM	1030	G	8085	41.39	1	0	8084	0
1030	chrM	1031	G	8061	41.24	1	0	8059	1
1031	chrM	1032	C	8390	41.25	0	8390	0	0
1037	chrM	1038	C	8399	40.85	0	8397	0	2
1042	chrM	1043	C	8251	40.74	0	8248	1	2
1044	chrM	1045	G	8120	40.85	3	1	8115	1
1047	chrM	1048	C	8243	40.88	1	8242	0	0
1049	chrM	1050	C	8232	40.71	0	8232	0	0
1051	chrM	1052	C	8246	40.53	0	8246	0	0
1056	chrM	1057	G	8206	40.28	1	0	8205	0
1057	chrM	1058	C	8288	40.3	0	8285	1	2
1061	chrM	1062	G	7875	40.42	7	0	7866	2
1063	chrM	1064	C	7874	40.43	1	7871	1	1
1064	chrM	1065	C	7548	40.3	0	7548	0	0
1065	chrM	1066	C	7525	40.39	0	7522	1	2
1069	chrM	1070	C	7907	40.41	0	7905	1	1
1071	chrM	1072	G	7709	40.42	0	0	7709	0
1072	chrM	1073	G	7852	40.25	1	0	7851	0
1073	chrM	1074	G	8046	40.41	6	0	8039	1
1078	chrM	1079	G	8466	40.6	3	0	8462	1
1082	chrM	1083	C	8526	40.84	0	8525	0	1
1083	chrM	1084	C	8305	40.72	1	8302	1	1
1084	chrM	1085	C	8603	40.7	0	8602	1	0
1085	chrM	1086	C	8564	40.62	0	8562	0	2
1087	chrM	1088	C	8539	40.64	0	8538	0	1
1091	chrM	1092	G	8749	40.79	0	0	8749	0
1092	chrM	1093	C	8639	40.65	0	8639	0	0
1096	chrM	1097	G	8308	40.96	2	0	8306	0
1097	chrM	1098	C	8577	41.11	1	8574	1	1
1098	chrM	1099	C	8412	41.26	2	8409	1	0
1099	chrM	1100	C	8356	41.25	1	8355	0	0
1104	chrM	1105	C	8666	41.48	0	8666	0	0
1105	chrM	1106	C	8426	41.56	0	8426	0	0
1107	chrM	1108	C	8364	41.91	0	8359	2	3
1110	chrM	1111	C	8371	41.75	0	8371	0	0
1112	chrM	1113	G	8303	41.78	0	0	8303	0
1119	chrM	1120	C	8628	42.21	0	8624	1	3
1122	chrM	1123	C	8569	42.36	0	8568	0	1
1127	chrM	1128	C	8697	42.34	0	8696	0	1
1129	chrM	1130	G	8514	42.45	1	0	8512	1
1130	chrM	1131	C	8587	42.42	0	8586	0	1
1132	chrM	1133	C	8814	42.28	0	8812	0	2
1133	chrM	1134	G	8645	42.31	1	0	8643	1
1134	chrM	1135	C	8887	42.09	0	8887	0	0
1135	chrM	1136	C	8796	41.98	0	8795	0	1
1137	chrM	1138	G	8883	41.85	9	2	8871	1
1140	chrM	1141	C	8847	41.62	0	8847	0	0
1142	chrM	1143	C	8901	41.47	2	8899	0	0
1145	chrM	1146	C	8781	41.37	0	8781	0	0
1146	chrM	1147	G	8638	41.33	2	0	8636	0
1148	chrM	1149	G	8494	41.27	1	1	8492	0
1149	chrM	1150	C	8480	41.31	0	8476	0	4
1150	chrM	1151	C	8411	41.32	1	8409	0	1
1152	chrM	1153	C	8185	41.21	1	8183	0	1
1154	chrM	1155	G	8168	41.04	0	0	8168	0
1155	chrM	1156	C	8108	41.03	1	8107	0	0
1162	chrM	1163	C	7832	40.93	1	7831	0	0
1164	chrM	1165	C	7757	40.98	0	7756	0	1
1168	chrM	1169	G	7649	40.96	2	0	7647	0
1169	chrM	1170	G	7845	41.12	19	0	7826	0
1171	chrM	1172	C	7767	41.07	0	7765	1	1
1172	chrM	1173	C	7660	40.96	3	7657	0	0
1174	chrM	1175	G	7730	41.06	0	2	7728	0
1175	chrM	1176	G	7940	41.17	2	0	7938	0
1176	chrM	1177	C	7918	41.1	1	7915	0	2
1177	chrM	1178	G	7726	41.08	5	1	7720	0
1178	chrM	1179	G	7847	41.18	1	0	7846	0
1180	chrM	1181	G	7868	41.14	0	0	7868	0
1181	chrM	1182	C	7972	41.05	0	7971	1	0
1184	chrM	1185	C	8138	40.95	1	8134	1	2
1189	chrM	1190	C	8517	41.28	0	8514	1	2
1190	chrM	1191	C	8496	41.22	1	8495	0	0
1191	chrM	1192	C	8709	41.29	0	8708	1	0
1193	chrM	1194	C	8639	41.28	0	8634	0	5
1196	chrM	1197	G	8661	41.33	6	0	8655	0
1198	chrM	1199	G	8485	41.53	2	0	8483	0
1199	chrM	1200	G	8292	41.58	1	0	8291	0
1201	chrM	1202	G	8324	41.88	0	1	8323	0
1202	chrM	1203	C	8228	42.02	0	8228	0	0
1203	chrM	1204	C	8160	41.98	1	8155	1	3
1205	chrM	1206	G	8172	42.22	0	0	8172	0
1208	chrM	1209	C	8124	42.13	0	8124	0	0
1210	chrM	1211	G	8246	42.11	3	2	8240	1
1215	chrM	1216	C	8621	42.14	1	8615	0	5
1216	chrM	1217	G	8717	42.06	3	1	8711	2
1222	chrM	1223	C	8671	42.1	2	8667	2	0
1223	chrM	1224	C	8555	41.98	0	8555	0	0
1224	chrM	1225	C	8593	42.11	1	8591	0	1
1225	chrM	1226	C	8647	42.1	1	8644	1	1
1226	chrM	1227	G	8731	42.14	21	0	8709	1
1229	chrM	1230	C	8793	42.22	2	8787	0	4
1232	chrM	1233	C	9074	42.32	0	9072	1	1
1233	chrM	1234	C	9093	42.2	0	9093	0	0
1235	chrM	1236	C	9128	42.31	1	9127	0	0
1237	chrM	1238	C	9216	42.39	1	9215	0	0
1238	chrM	1239	C	8825	42.05	0	8824	0	1
1240	chrM	1241	C	9301	42.4	1	9298	0	2
1241	chrM	1242	C	9338	42.37	0	9338	0	0
1243	chrM	1244	C	9122	42.39	0	9116	1	5
1246	chrM	1247	G	9110	42.41	0	1	9109	0
1247	chrM	1248	C	9188	42.51	0	9188	0	0
1249	chrM	1250	C	8988	42.6	0	8978	1	9
1251	chrM	1252	G	9209	42.62	2	0	9207	0
1252	chrM	1253	C	9244	42.56	0	9241	0	3
1253	chrM	1254	C	9298	42.58	1	9295	1	1
1260	chrM	1261	C	9024	42.68	0	9021	1	2
1261	chrM	1262	C	8557	42.62	1	8553	1	2
1262	chrM	1263	G	8770	42.95	1	0	8767	2
1263	chrM	1264	C	8753	42.93	0	8752	1	0
1264	chrM	1265	C	8463	43.04	0	8463	0	0
1267	chrM	1268	C	8829	43.06	2	8826	1	0
1270	chrM	1271	C	8788	42.89	0	8782	0	6
1272	chrM	1273	G	8776	42.91	0	1	8775	0
1273	chrM	1274	C	9078	43.2	1	9073	1	3
1277	chrM	1278	C	8996	43.1	1	8995	0	0
1278	chrM	1279	C	8869	43.07	0	8868	0	1
1279	chrM	1280	C	8895	43.02	2	8893	0	0
1281	chrM	1282	G	8957	42.95	6	0	8951	0
1284	chrM	1285	G	9070	43.18	3	0	9065	2
1287	chrM	1288	G	9016	43.07	0	1	9015	0
1288	chrM	1289	G	9093	42.95	1	0	9092	0
1289	chrM	1290	C	9186	42.8	1	9182	2	1
1292	chrM	1293	C	9081	42.8	1	9080	0	0
1296	chrM	1297	G	9177	42.67	0	0	9177	0
1300	chrM	1301	G	9016	42.61	1	0	9015	0
1301	chrM	1302	C	9138	42.63	1	9136	1	0
1302	chrM	1303	G	9179	42.59	1	1	9177	0
1303	chrM	1304	C	9236	42.72	0	9235	0	1
1306	chrM	1307	G	9067	42.38	1	0	9065	1
1309	chrM	1310	C	8885	42.2	0	8884	0	1
1310	chrM	1311	C	8771	42.11	1	8770	0	0
1311	chrM	1312	C	8739	42.1	1	8738	0	0
1313	chrM	1314	C	9001	42.03	2	8998	0	1
1314	chrM	1315	G	8969	41.98	1	1	8966	1
1319	chrM	1320	G	8791	41.88	17	0	8774	0
1321	chrM	1322	C	8932	41.92	0	8928	1	3
1322	chrM	1323	G	8770	42.04	2	0	8766	2
1326	chrM	1327	G	8622	41.58	3	0	8619	0
1327	chrM	1328	G	8815	41.48	6	0	8809	0
1329	chrM	1330	C	8573	41.65	0	8565	0	8
1332	chrM	1333	G	8831	41.43	4	0	8827	0
1333	chrM	1334	G	9125	41.6	1	0	9124	0
1335	chrM	1336	G	8815	41.51	1	0	8813	1
1338	chrM	1339	G	8952	41.81	4	0	8948	0
1339	chrM	1340	C	9102	41.81	0	9098	1	3
1340	chrM	1341	C	8967	41.84	0	8963	0	4
1341	chrM	1342	C	8540	41.54	0	8538	0	2
1344	chrM	1345	G	8680	42.19	7	0	8671	2
1346	chrM	1347	G	8627	42.11	0	0	8627	0
1347	chrM	1348	G	8495	42.31	4	0	8491	0
1349	chrM	1350	G	8317	42.17	2	0	8313	2
1350	chrM	1351	G	8468	42.31	0	1	8466	1
1351	chrM	1352	C	8468	42.36	1	8464	0	3
1354	chrM	1355	G	8561	42.26	2	1	8558	0
1359	chrM	1360	G	8219	42.13	2	0	8217	0
1360	chrM	1361	G	8395	42.39	0	1	8390	4
1361	chrM	1362	G	8380	42.38	0	0	8380	0
1362	chrM	1363	C	8296	42.28	4	8290	0	2
1365	chrM	1366	C	8465	42.39	0	8463	1	1
1371	chrM	1372	C	8691	42.45	0	8690	0	1
1374	chrM	1375	C	8739	42.73	0	8738	0	1
1375	chrM	1376	C	8405	42.61	0	8404	0	1
1376	chrM	1377	C	8586	42.68	1	8584	1	0
1377	chrM	1378	C	8478	42.69	0	8476	0	2
1379	chrM	1380	G	8550	42.59	0	0	8550	0
1384	chrM	1385	C	8788	42.63	0	8787	0	1
1387	chrM	1388	C	8952	42.51	0	8951	0	1
1388	chrM	1389	G	8873	42.44	2	0	8871	0
1392	chrM	1393	G	8755	42.4	2	0	8751	2
1393	chrM	1394	C	8699	42.44	0	8698	0	1
1394	chrM	1395	C	8637	42.23	0	8636	0	1
1395	chrM	1396	C	8486	42.22	0	8486	0	0
1400	chrM	1401	G	8943	42.32	2	0	8940	1
1404	chrM	1405	C	8680	42.21	0	8680	0	0
1409	chrM	1410	G	8420	42.14	5	0	8412	3
1410	chrM	1411	G	8496	42.21	1	0	8491	4
1411	chrM	1412	G	8563	42.15	1	0	8560	2
1413	chrM	1414	C	8193	42.19	1	8185	0	7
1414	chrM	1415	G	8200	42.15	5	0	8194	1
1417	chrM	1418	G	8303	41.93	2	0	8301	0
1418	chrM	1419	G	8341	42.13	0	0	8341	0
1420	chrM	1421	G	8184	42.07	0	0	8184	0
1421	chrM	1422	G	8446	42.16	6	0	8440	0
1427	chrM	1428	G	8335	41.96	1	0	8334	0
1428	chrM	1429	C	8342	41.84	0	8341	1	0
1430	chrM	1431	G	8291	41.88	1	1	8289	0
1435	chrM	1436	C	8772	42.02	0	8772	0	0
1439	chrM	1440	G	8904	42.01	5	0	8899	0
1441	chrM	1442	G	8748	41.89	2	0	8745	1
1444	chrM	1445	G	8610	41.82	0	1	8609	0
1446	chrM	1447	G	8693	41.79	1	0	8692	0
1448	chrM	1449	G	8466	41.92	2	1	8463	0
1449	chrM	1450	C	8355	41.75	0	8353	1	1
1453	chrM	1454	G	8582	41.85	1	0	8580	1
1456	chrM	1457	G	8429	41.69	2	0	8427	0
1459	chrM	1460	C	8403	41.66	0	8403	0	0
1461	chrM	1462	G	8278	41.6	1	0	8277	0
1462	chrM	1463	G	7971	41.7	0	0	7971	0
1463	chrM	1464	G	8232	41.7	0	0	8232	0
1464	chrM	1465	C	8355	41.86	0	8354	1	0
1465	chrM	1466	C	8342	41.75	2	8337	0	3
1466	chrM	1467	C	8279	41.71	0	8279	0	0
1468	chrM	1469	G	8241	41.76	3	1	8237	0
1471	chrM	1472	G	8241	41.71	1	0	8240	0
1472	chrM	1473	C	8271	41.63	0	8269	0	2
1473	chrM	1474	G	8321	41.7	2	2	8317	0
1474	chrM	1475	C	8530	41.66	0	8529	0	1
1475	chrM	1476	G	8556	41.77	1	0	8555	0
1478	chrM	1479	C	8592	41.46	0	8591	0	1
1480	chrM	1481	C	8555	41.63	0	8554	0	1
1482	chrM	1483	C	8535	41.84	0	8535	0	0
1483	chrM	1484	C	8158	41.88	3	8152	0	3
1484	chrM	1485	G	8338	41.84	5	0	8333	0
1485	chrM	1486	C	8405	41.78	1	8403	1	0
1486	chrM	1487	C	8518	41.7	0	8514	0	4
1487	chrM	1488	C	8460	41.87	1	8457	0	2
1488	chrM	1489	G	8513	41.81	1	0	8511	1
1490	chrM	1491	C	8417	41.77	1	8409	0	7
1492	chrM	1493	C	8620	41.84	1	8617	1	1
1493	chrM	1494	C	8404	41.9	2	8402	0	0
1494	chrM	1495	C	8481	41.85	0	8480	0	1
1496	chrM	1497	C	8462	41.88	0	8460	0	2
1497	chrM	1498	C	8448	41.98	0	8444	2	2
1499	chrM	1500	C	8617	41.94	0	8611	0	6
1502	chrM	1503	G	8557	41.79	2	0	8555	0
1507	chrM	1508	C	8415	42.01	1	8410	0	4
1510	chrM	1511	C	8277	42.15	0	8274	0	3
1514	chrM	1515	G	7883	42.05	1	1	7881	0
1515	chrM	1516	G	7979	42.23	4	0	7975	0
1517	chrM	1518	C	7994	42.22	0	7993	0	1
1524	chrM	1525	C	8140	42.05	0	8140	0	0
1530	chrM	1531	C	7918	41.96	1	7915	2	0
1531	chrM	1532	C	7854	41.95	0	7853	0	1
1532	chrM	1533	C	7870	42.05	1	7869	0	0
1533	chrM	1534	C	7875	42.2	0	7874	1	0
1536	chrM	1537	C	7936	42.31	0	7935	1	0
1537	chrM	1538	G	7785	42.14	0	0	7784	1
1538	chrM	1539	C	8102	42.11	0	8100	1	1
1548	chrM	1549	G	8266	41.71	6	1	8258	1
1550	chrM	1551	G	7950	41.68	3	0	7946	1
1551	chrM	1552	G	8030	41.74	3	0	8027	0
1553	chrM	1554	G	7942	41.77	7	1	7934	0
1555	chrM	1556	C	7975	41.74	2	7969	1	3
1558	chrM	1559	G	8043	41.63	2	0	8040	1
1560	chrM	1561	C	7800	41.52	1	7796	0	3
1561	chrM	1562	G	7848	41.36	0	1	7846	1
1565	chrM	1566	C	7957	41.41	2	7955	0	0
1568	chrM	1569	G	7716	41.42	1	0	7714	1
1569	chrM	1570	G	7843	41.46	1	0	7840	2
1573	chrM	1574	G	7929	41.45	0	0	7929	0
1575	chrM	1576	G	7795	41.39	0	0	7794	1
1578	chrM	1579	C	7497	41.27	0	7496	0	1
1580	chrM	1581	G	7482	41.33	1	0	7480	1
1581	chrM	1582	G	7492	41.31	2	2	7487	1
1585	chrM	1586	G	7236	41.54	1	0	7235	0
1587	chrM	1588	G	7183	41.58	0	0	7182	1
1588	chrM	1589	C	7347	41.63	0	7346	1	0
1590	chrM	1591	C	7288	41.5	1	7286	1	0
1593	chrM	1594	G	7312	41.42	0	1	7310	1
1594	chrM	1595	G	7234	41.54	23	1	7210	0
1596	chrM	1597	C	7159	41.63	0	7155	1	3
1597	chrM	1598	G	7149	41.55	6	0	7143	0
1600	chrM	1601	C	7646	41.5	1	7645	0	0
1601	chrM	1602	C	7581	41.42	0	7581	0	0
1603	chrM	1604	G	7744	41.36	3	0	7741	0
1605	chrM	1606	G	8102	41.37	0	0	8102	0
1607	chrM	1608	G	7844	41.43	0	0	7844	0
1610	chrM	1611	G	8084	41.52	1	0	8083	0
1611	chrM	1612	C	7953	41.61	0	7952	1	0
1616	chrM	1617	C	7808	42.07	1	7806	0	1
1618	chrM	1619	C	7724	42.05	0	7721	0	3
1622	chrM	1623	G	7593	42.23	0	0	7593	0
1623	chrM	1624	C	7688	42.39	1	7687	0	0
1625	chrM	1626	C	7662	42.53	0	7661	0	1
1626	chrM	1627	C	7538	42.49	0	7537	0	1
1627	chrM	1628	C	7610	42.48	0	7609	0	1
1630	chrM	1631	C	7859	42.54	1	7858	0	0
1634	chrM	1635	C	7830	42.75	1	7829	0	0
1636	chrM	1637	C	8004	42.72	0	8003	0	1
1640	chrM	1641	G	7696	42.78	2	1	7692	1
1641	chrM	1642	G	7792	42.95	1	1	7790	0
1643	chrM	1644	G	7697	42.88	0	0	7697	0
1648	chrM	1649	C	7627	42.76	1	7625	0	1
1651	chrM	1652	C	7578	42.67	0	7577	0	1
1656	chrM	1657	C	7603	42.51	1	7601	0	1
1659	chrM	1660	G	7567	42.71	6	0	7561	0
1661	chrM	1662	C	7553	42.55	1	7552	0	0
1662	chrM	1663	C	7372	42.35	0	7371	0	1
1663	chrM	1664	G	7547	42.29	1	2	7544	0
1664	chrM	1665	C	7678	42.13	0	7678	0	0
1666	chrM	1667	C	7665	41.92	0	7663	0	2
1668	chrM	1669	G	7758	41.8	6	0	7751	1
1670	chrM	1671	G	8027	41.84	0	1	8026	0
1671	chrM	1672	C	8007	41.62	0	8007	0	0
1676	chrM	1677	C	7985	41.72	0	7983	1	1
1677	chrM	1678	C	7611	41.64	0	7611	0	0
1680	chrM	1681	G	7362	41.56	4	0	7356	2
1681	chrM	1682	C	7602	41.38	0	7602	0	0
1682	chrM	1683	C	7598	41.32	1	7596	0	1
1683	chrM	1684	C	7479	41.22	2	7477	0	0
1684	chrM	1685	C	7250	41.24	2	7247	1	0
1688	chrM	1689	C	7535	41.18	1	7534	0	0
1689	chrM	1690	C	7399	41.05	0	7398	1	0
1690	chrM	1691	C	7405	41.16	0	7404	1	0
1692	chrM	1693	C	7454	41.12	0	7450	2	2
1694	chrM	1695	C	7471	40.92	3	7467	0	1
1695	chrM	1696	C	7343	41.04	1	7341	1	0
1697	chrM	1698	C	7554	40.9	1	7551	2	0
1698	chrM	1699	C	7474	40.71	1	7472	0	1
1702	chrM	1703	C	7370	40.74	0	7370	0	0
1705	chrM	1706	C	7372	41.04	0	7372	0	0
1706	chrM	1707	C	7253	41.02	1	7252	0	0
1708	chrM	1709	G	7193	41.13	27	0	7166	0
1710	chrM	1711	C	7564	41.42	0	7563	0	1
1713	chrM	1714	C	7737	41.6	0	7736	0	1
1714	chrM	1715	C	7625	41.65	0	7622	1	2
1718	chrM	1719	G	7541	41.78	3	1	7537	0
1719	chrM	1720	C	7585	41.89	0	7585	0	0
1720	chrM	1721	C	7620	41.95	0	7617	0	3
1724	chrM	1725	C	7543	42.2	0	7542	0	1
1725	chrM	1726	C	7559	42.26	0	7557	1	1
1731	chrM	1732	C	7475	42.28	0	7475	0	0
1732	chrM	1733	C	7212	41.94	2	7210	0	0
1733	chrM	1734	C	7324	42.25	3	7320	0	1
1741	chrM	1742	G	7692	42.09	3	0	7689	0
1746	chrM	1747	G	7244	41.95	9	0	7235	0
1747	chrM	1748	G	7212	41.98	0	0	7212	0
1748	chrM	1749	C	7138	42.08	0	7136	0	2
1749	chrM	1750	G	7102	42.14	9	1	7092	0
1753	chrM	1754	G	7041	42.38	2	1	7038	0
1759	chrM	1760	G	7217	42.47	2	0	7215	0
1763	chrM	1764	C	7194	42.28	0	7194	0	0
1764	chrM	1765	C	7030	42.3	1	7027	1	1
1766	chrM	1767	G	6875	42.36	0	0	6874	1
1767	chrM	1768	G	7077	42.33	0	0	7077	0
1768	chrM	1769	C	7036	42.31	0	7036	0	0
1769	chrM	1770	G	7111	42.25	3	0	7106	2
1770	chrM	1771	C	7351	42.21	1	7350	0	0
1775	chrM	1776	G	7810	41.72	1	0	7809	0
1781	chrM	1782	G	7678	41.73	1	0	7677	0
1784	chrM	1785	C	7458	41.89	0	7457	1	0
1785	chrM	1786	C	7175	41.94	0	7174	0	1
1786	chrM	1787	G	7190	41.99	1	0	7189	0
1787	chrM	1788	C	7067	41.92	0	7067	0	0
1790	chrM	1791	G	6791	41.87	1	1	6789	0
1791	chrM	1792	G	6836	41.73	2	0	6833	1
1792	chrM	1793	G	6945	41.87	2	2	6941	0
1796	chrM	1797	G	6701	41.89	5	0	6696	0
1799	chrM	1800	G	6547	41.77	2	0	6545	0
1811	chrM	1812	C	6605	41.19	0	6602	0	3
1812	chrM	1813	C	6454	41.19	0	6453	1	0
1815	chrM	1816	G	6503	40.63	0	0	6502	1
1816	chrM	1817	C	6542	40.77	0	6540	0	2
1825	chrM	1826	G	6977	40.37	2	0	6975	0
1826	chrM	1827	C	7131	40.56	2	7128	1	0
1829	chrM	1830	G	6774	40.66	1	1	6772	0
1830	chrM	1831	G	7041	40.56	10	2	7028	1
1832	chrM	1833	C	7038	40.51	0	7037	0	1
1836	chrM	1837	C	7321	40.59	0	7321	0	0
1837	chrM	1838	C	7430	40.41	1	7429	0	0
1838	chrM	1839	C	7343	40.3	2	7341	0	0
1839	chrM	1840	C	7309	40.56	0	7309	0	0
1844	chrM	1845	C	7355	40.71	0	7355	0	0
1845	chrM	1846	C	6974	40.5	0	6973	0	1
1848	chrM	1849	C	6653	40.55	0	6648	0	5
1850	chrM	1851	G	6568	40.61	1	3	6564	0
1851	chrM	1852	C	6668	40.82	1	6666	1	0
1857	chrM	1858	G	6650	41.14	1	0	6649	0
1864	chrM	1865	C	6734	41.52	0	6734	0	0
1867	chrM	1868	G	6776	41.55	1	1	6772	2
1874	chrM	1875	C	7144	42.07	0	7143	1	0
1878	chrM	1879	G	7180	42.35	1	1	7178	0
1879	chrM	1880	C	7305	42.32	1	7303	0	1
1882	chrM	1883	G	7422	42.49	11	0	7409	2
1883	chrM	1884	G	7589	42.57	4	0	7585	0
1885	chrM	1886	G	7558	42.52	5	0	7552	1
1887	chrM	1888	G	7774	42.37	1	0	7772	1
1888	chrM	1889	C	7839	42.37	1	7838	0	0
1889	chrM	1890	C	7747	42.44	1	7744	1	1
1893	chrM	1894	G	8034	42.1	0	0	8033	1
1894	chrM	1895	C	7912	42.09	1	7911	0	0
1898	chrM	1899	G	7605	42.35	8	0	7597	0
1900	chrM	1901	C	7557	42.26	1	7556	0	0
1901	chrM	1902	C	7326	42.19	1	7323	1	1
1902	chrM	1903	C	7348	42.37	0	7348	0	0
1903	chrM	1904	C	7218	42.32	1	7217	0	0
1904	chrM	1905	C	7121	42.14	0	7116	3	2
1905	chrM	1906	G	7141	42.14	4	0	7136	1
1909	chrM	1910	C	7719	42.14	0	7719	0	0
1910	chrM	1911	C	7430	41.97	0	7429	0	1
1912	chrM	1913	G	7202	41.91	34	1	7165	2
1914	chrM	1915	C	7316	42.02	0	7314	0	2
1915	chrM	1916	G	7194	41.87	5	0	7189	0
1917	chrM	1918	G	7298	42.06	1	0	7297	0
1918	chrM	1919	C	7193	41.82	0	7193	0	0
1921	chrM	1922	C	7594	41.67	0	7591	0	3
1922	chrM	1923	C	7539	41.49	0	7539	0	0
1926	chrM	1927	G	7316	41.41	2	0	7314	0
1929	chrM	1930	C	7301	41.7	0	7297	2	2
1931	chrM	1932	G	7314	41.6	1	3	7309	1
1932	chrM	1933	C	7665	42.08	1	7664	0	0
1938	chrM	1939	G	7801	42.08	6	0	7795	0
1940	chrM	1941	G	7703	42.32	0	2	7701	0
1941	chrM	1942	C	7837	42.41	1	7835	0	1
1943	chrM	1944	C	8033	42.38	1	8030	0	2
1945	chrM	1946	C	8229	42.33	2	8227	0	0
1946	chrM	1947	C	8123	42.21	0	8123	0	0
1947	chrM	1948	C	8358	42.21	0	8358	0	0
1948	chrM	1949	G	8330	42.32	3	1	8326	0
1950	chrM	1951	C	8361	42.09	0	8352	0	9
1954	chrM	1955	G	8100	42.21	2	0	8098	0
1957	chrM	1958	G	8077	42.25	0	0	8077	0
1958	chrM	1959	C	8115	42.26	0	8115	0	0
1965	chrM	1966	G	8003	42.26	0	0	8003	0
1967	chrM	1968	G	7774	42.18	0	0	7774	0
1968	chrM	1969	G	7679	42.01	1	2	7675	1
1969	chrM	1970	G	7822	42.23	3	1	7818	0
1972	chrM	1973	G	7989	42.06	0	0	7989	0
1980	chrM	1981	G	8498	41.7	0	0	8498	0
1981	chrM	1982	G	8388	41.74	1	2	8385	0
1984	chrM	1985	G	7959	41.58	2	1	7956	0
1986	chrM	1987	G	7970	41.54	3	0	7966	1
1987	chrM	1988	G	8108	41.43	0	0	8108	0
1988	chrM	1989	C	8161	41.46	0	8160	0	1
1989	chrM	1990	G	8097	41.47	10	0	8086	1
1991	chrM	1992	C	8130	41.53	0	8130	0	0
1995	chrM	1996	C	8248	41.19	0	8248	0	0
1996	chrM	1997	C	8277	41.34	0	8276	0	1
1999	chrM	2000	C	8416	41.5	0	8415	0	1
2000	chrM	2001	C	8284	41.52	0	8282	0	2
2001	chrM	2002	G	8372	41.57	2	0	8370	0
2003	chrM	2004	G	8594	41.76	2	0	8592	0
2004	chrM	2005	C	8551	41.76	0	8549	2	0
2005	chrM	2006	C	8354	41.7	0	8352	0	2
2007	chrM	2008	G	8473	41.5	0	1	8472	0
2008	chrM	2009	G	8639	41.58	1	0	8638	0
2010	chrM	2011	G	8740	41.46	1	0	8739	0
2014	chrM	2015	G	8556	41.5	0	1	8555	0
2015	chrM	2016	C	8428	41.37	0	8426	0	2
2017	chrM	2018	G	8200	41.42	0	0	8200	0
2018	chrM	2019	G	8243	41.68	1	2	8239	1
2021	chrM	2022	G	8167	41.6	1	1	8165	0
2023	chrM	2024	C	7969	41.41	1	7946	2	20
2024	chrM	2025	C	7798	41.33	0	7796	1	1
2027	chrM	2028	G	8033	41.21	4	0	8028	1
2031	chrM	2032	G	7956	41.17	0	1	7955	0
2035	chrM	2036	C	7988	41.33	0	7988	0	0
2039	chrM	2040	G	7886	41.51	1	0	7885	0
2042	chrM	2043	C	7540	41.66	0	7539	0	1
2045	chrM	2046	C	7774	41.61	0	7774	0	0
2055	chrM	2056	G	7470	41.79	3	0	7466	1
2056	chrM	2057	C	7405	41.71	0	7403	2	0
2057	chrM	2058	C	7502	41.5	2	7500	0	0
2058	chrM	2059	C	7567	41.5	1	7565	0	1
2060	chrM	2061	C	7807	41.52	0	7806	0	1
2062	chrM	2063	G	7752	41.31	1	0	7750	1
2065	chrM	2066	C	7813	41.34	1	7812	0	0
2066	chrM	2067	C	7677	41.17	0	7677	0	0
2067	chrM	2068	C	7766	41.03	0	7764	0	2
2069	chrM	2070	C	7835	40.82	0	7834	0	1
2075	chrM	2076	C	7506	40.9	1	7503	1	1
2076	chrM	2077	C	7092	40.87	1	7090	1	0
2077	chrM	2078	C	7079	40.78	0	7078	1	0
2078	chrM	2079	C	6962	40.94	1	6960	0	1
2081	chrM	2082	G	6898	40.85	1	1	6895	1
2091	chrM	2092	C	6626	40.07	0	6625	0	1
2093	chrM	2094	G	6548	40.06	0	1	6546	1
2097	chrM	2098	G	6623	39.95	1	0	6622	0
2099	chrM	2100	C	7061	40.24	1	7050	1	9
2100	chrM	2101	C	6858	40.23	3	6854	0	1
2104	chrM	2105	G	7125	40.33	2	0	7123	0
2106	chrM	2107	G	6895	40.2	0	0	6894	1
2107	chrM	2108	G	7060	40.26	2	0	7056	2
2110	chrM	2111	C	7320	40.5	0	7318	1	1
2112	chrM	2113	G	7270	40.42	0	1	7269	0
2113	chrM	2114	C	7301	40.58	1	7300	0	0
2115	chrM	2116	C	7452	40.53	2	7450	0	0
2119	chrM	2120	G	7326	40.38	1	2	7322	1
2120	chrM	2121	G	7258	40.2	6	0	7252	0
2122	chrM	2123	C	7362	40.64	0	7360	0	2
2124	chrM	2125	C	7295	40.81	0	7294	0	1
2127	chrM	2128	G	7318	40.69	3	3	7311	1
2128	chrM	2129	G	7499	40.68	0	0	7499	0
2135	chrM	2136	C	7408	40.5	0	7408	0	0
2136	chrM	2137	C	7492	40.35	0	7492	0	0
2139	chrM	2140	G	7600	40.36	0	0	7600	0
2142	chrM	2143	G	7449	40.08	2	0	7447	0
2144	chrM	2145	G	7309	40.19	0	1	7307	1
2146	chrM	2147	G	7119	40.38	9	0	7110	0
2148	chrM	2149	G	7066	40.66	802	0	6264	0
2161	chrM	2162	C	7335	40.6	1	7291	1	42
2163	chrM	2164	C	7741	40.33	1	7740	0	0
2164	chrM	2165	C	7709	40.19	0	7706	0	3
2165	chrM	2166	C	7858	40.2	0	7857	0	1
2169	chrM	2170	G	8213	40.05	2	0	8210	1
2172	chrM	2173	G	7666	40.14	2	0	7664	0
2173	chrM	2174	G	7910	40.21	0	1	7909	0
2174	chrM	2175	C	8151	40.25	0	8148	0	3
2175	chrM	2176	C	7895	40.2	0	7894	0	1
2181	chrM	2182	G	7710	40.39	0	1	7709	0
2182	chrM	2183	C	7502	40.54	1	7499	1	1
2184	chrM	2185	G	7400	40.55	0	2	7397	1
2185	chrM	2186	C	7479	40.77	2	7476	1	0
2186	chrM	2187	C	7423	40.78	0	7422	0	1
2188	chrM	2189	C	7626	40.68	1	7625	0	0
2189	chrM	2190	C	7579	40.66	0	7577	0	2
2196	chrM	2197	G	8057	40.58	1	0	8055	1
2200	chrM	2201	G	7870	40.9	0	0	7870	0
2201	chrM	2202	C	7777	40.84	0	7775	0	2
2202	chrM	2203	G	7853	40.76	2	0	7850	1
2205	chrM	2206	C	7977	40.74	0	7973	1	3
2208	chrM	2209	G	8284	40.61	0	0	8284	0
2209	chrM	2210	C	8365	40.66	0	8364	0	1
2211	chrM	2212	C	8165	40.81	1	8163	0	1
2214	chrM	2215	C	8176	40.84	0	8176	0	0
2216	chrM	2217	C	8389	40.83	0	8388	0	1
2217	chrM	2218	C	8236	40.89	0	8233	2	1
2218	chrM	2219	C	8265	41.04	0	8264	0	1
2220	chrM	2221	C	8381	41.17	2	8378	1	0
2223	chrM	2224	C	8293	41.29	1	8292	0	0
2224	chrM	2225	C	8215	41.31	0	8214	0	1
2233	chrM	2234	C	8151	42	0	8151	0	0
2234	chrM	2235	C	8016	41.88	0	8015	0	1
2235	chrM	2236	C	8016	41.93	2	8011	1	2
2239	chrM	2240	C	8153	41.63	1	8151	1	0
2246	chrM	2247	C	7903	41.14	0	7903	0	0
2248	chrM	2249	G	7648	41.21	2	0	7646	0
2251	chrM	2252	C	7881	41.4	1	7880	0	0
2253	chrM	2254	C	7932	41.38	1	7928	1	2
2254	chrM	2255	C	7873	41.34	0	7869	1	3
2256	chrM	2257	C	7927	41.44	0	7924	0	3
2258	chrM	2259	C	7948	41.31	1	7947	0	0
2260	chrM	2261	C	7872	41.32	0	7872	0	0
2261	chrM	2262	C	7863	41.18	1	7862	0	0
2262	chrM	2263	C	7786	41.15	2	7782	0	2
2267	chrM	2268	G	7543	40.97	1	0	7542	0
2268	chrM	2269	G	7772	40.93	17	0	7754	1
2270	chrM	2271	C	7737	40.8	0	7736	0	1
2271	chrM	2272	C	7636	40.87	0	7635	1	0
2275	chrM	2276	C	8096	40.24	1	8093	0	2
2279	chrM	2280	C	7941	40.25	0	7940	0	1
2281	chrM	2282	C	8100	39.98	0	8098	0	2
2282	chrM	2283	C	7790	39.92	1	7788	0	1
2283	chrM	2284	C	7978	39.87	0	7977	0	1
2288	chrM	2289	G	7958	39.65	8	0	7950	0
2291	chrM	2292	G	7707	39.46	2	0	7704	1
2294	chrM	2295	C	7664	39.71	0	7663	0	1
2299	chrM	2300	G	7603	39.64	1	0	7602	0
2303	chrM	2304	G	7903	39.77	0	0	7903	0
2309	chrM	2310	G	7843	39.88	0	0	7841	2
2313	chrM	2314	C	7647	40.29	1	7644	0	2
2316	chrM	2317	G	7650	40.53	2	0	7648	0
2321	chrM	2322	C	8033	40.61	0	8032	1	0
2325	chrM	2326	C	8008	40.77	1	8004	0	3
2327	chrM	2328	C	7946	40.8	0	7942	1	3
2328	chrM	2329	C	7967	40.88	1	7962	0	4
2330	chrM	2331	C	8101	41	0	8087	1	13
2331	chrM	2332	C	7936	40.92	1	7934	0	1
2332	chrM	2333	G	8147	40.85	1	0	8143	3
2333	chrM	2334	C	8178	40.99	0	8178	0	0
2338	chrM	2339	G	8215	41.18	1	0	8214	0
2339	chrM	2340	C	8135	41.5	0	8135	0	0
2340	chrM	2341	C	8211	41.48	1	8210	0	0
2342	chrM	2343	G	8008	41.54	0	0	8006	2
2343	chrM	2344	C	8164	41.6	0	8162	0	2
2344	chrM	2345	G	8180	41.71	1	0	8179	0
2346	chrM	2347	C	8076	41.9	0	8056	0	20
2348	chrM	2349	G	7995	41.8	4	0	7991	0
2356	chrM	2357	C	8282	42.19	1	8279	0	2
2358	chrM	2359	C	8025	42.16	0	8025	0	0
2360	chrM	2361	G	8029	42.14	0	2	8025	2
2363	chrM	2364	C	8231	42.28	0	8231	0	0
2365	chrM	2366	G	8235	42.29	5	0	8230	0
2367	chrM	2368	C	8273	42.28	1	8271	0	1
2374	chrM	2375	C	8276	42.16	1	8275	0	0
2376	chrM	2377	G	8161	42.11	3	1	8156	1
2377	chrM	2378	C	8314	41.99	0	8314	0	0
2378	chrM	2379	C	8265	42.07	1	8261	2	1
2379	chrM	2380	C	8262	42.05	0	8261	0	1
2385	chrM	2386	C	8568	41.68	0	8568	0	0
2388	chrM	2389	C	8478	41.66	0	8476	0	2
2392	chrM	2393	C	8097	41.6	0	8094	1	2
2395	chrM	2396	C	7965	41.28	0	7962	0	3
2396	chrM	2397	C	7877	41.14	1	7875	0	1
2399	chrM	2400	C	7883	41.13	1	7881	0	1
2402	chrM	2403	G	7879	40.77	0	0	7879	0
2404	chrM	2405	C	7841	40.77	0	7835	0	6
2412	chrM	2413	C	7721	40.3	0	7721	0	0
2413	chrM	2414	C	7567	40.07	2	7564	0	1
2414	chrM	2415	C	7762	40.33	1	7761	0	0
2416	chrM	2417	C	7748	40.54	2	7742	0	4
2418	chrM	2419	C	7638	40.26	0	7638	0	0
2420	chrM	2421	G	7537	40.39	1	0	7536	0
2422	chrM	2423	C	7554	40.49	0	7550	0	4
2425	chrM	2426	C	7666	40.36	1	7665	0	0
2426	chrM	2427	C	7552	40.38	1	7550	0	1
2427	chrM	2428	C	7548	40.42	0	7547	1	0
2430	chrM	2431	C	7685	40.42	1	7682	0	2
2432	chrM	2433	C	7647	40.33	0	7647	0	0
2434	chrM	2435	G	7534	40.17	7	0	7527	0
2435	chrM	2436	G	7571	40.32	1	0	7569	1
2436	chrM	2437	C	7475	40.38	0	7474	0	1
2439	chrM	2440	G	7381	40.46	1	0	7380	0
2440	chrM	2441	C	7461	40.51	0	7460	0	1
2442	chrM	2443	C	7590	40.6	0	7588	0	2
2447	chrM	2448	G	7467	40.68	2	0	7465	0
2448	chrM	2449	G	7574	41.02	1	0	7572	1
2452	chrM	2453	G	7161	41.25	1	0	7160	0
2453	chrM	2454	G	7244	41.52	4	0	7240	0
2463	chrM	2464	G	7178	42.3	0	0	7178	0
2469	chrM	2470	G	7399	42.67	2	0	7396	1
2470	chrM	2471	G	7486	42.79	3	0	7482	1
2473	chrM	2474	C	7537	43	1	7535	0	1
2475	chrM	2476	C	7667	42.89	1	7657	3	6
2476	chrM	2477	G	7588	42.85	1	0	7587	0
2477	chrM	2478	G	7575	42.85	1	1	7571	2
2478	chrM	2479	C	7580	42.88	1	7578	1	0
2483	chrM	2484	C	7690	42.66	1	7685	0	4
2487	chrM	2488	C	7657	42.57	1	7656	0	0
2488	chrM	2489	C	7346	42.24	2	7343	0	1
2489	chrM	2490	C	7514	42.53	0	7512	0	2
2490	chrM	2491	C	7383	42.67	0	7381	0	2
2491	chrM	2492	G	7432	42.65	7	2	7423	0
2492	chrM	2493	C	7519	42.57	0	7518	0	1
2493	chrM	2494	C	7455	42.28	0	7454	0	1
2495	chrM	2496	G	7455	42.44	2	0	7452	1
2500	chrM	2501	C	7220	42.22	0	7220	0	0
2501	chrM	2502	C	6986	41.91	0	6985	0	1
2507	chrM	2508	C	7200	41.57	0	7200	0	0
2510	chrM	2511	C	7352	41.48	0	7346	0	6
2512	chrM	2513	C	7623	41.17	1	7622	0	0
2513	chrM	2514	C	7471	40.92	0	7471	0	0
2515	chrM	2516	C	7278	40.81	1	7273	0	4
2518	chrM	2519	G	7240	40.76	2	0	7238	0
2519	chrM	2520	C	7527	40.57	0	7526	0	1
2522	chrM	2523	C	7213	40.54	0	7208	0	5
2524	chrM	2525	C	7473	40.67	0	7472	0	1
2525	chrM	2526	C	7491	40.59	1	7490	0	0
2527	chrM	2528	G	7476	40.37	1	1	7474	0
2533	chrM	2534	G	7639	40.69	6	1	7632	0
2535	chrM	2536	G	7700	40.88	2	0	7698	0
2536	chrM	2537	G	7407	41.01	2	0	7405	0
2537	chrM	2538	C	7523	41.02	2	7521	0	0
2539	chrM	2540	C	7497	41.05	0	7495	1	1
2540	chrM	2541	C	7516	40.99	2	7514	0	0
2541	chrM	2542	G	7556	41.06	0	0	7555	1
2542	chrM	2543	C	7648	41.16	0	7648	0	0
2543	chrM	2544	C	7672	41.16	1	7663	1	7
2545	chrM	2546	G	7809	41.36	2	1	7806	0
2546	chrM	2547	C	7939	41.39	1	7938	0	0
2547	chrM	2548	C	7867	41.42	0	7864	0	3
2548	chrM	2549	C	7889	41.53	1	7888	0	0
2550	chrM	2551	G	7871	41.54	0	0	7871	0
2552	chrM	2553	G	8042	41.69	2	0	8040	0
2554	chrM	2555	C	8032	41.76	0	8030	0	2
2556	chrM	2557	C	7974	41.78	0	7972	1	1
2559	chrM	2560	G	8229	42.15	0	1	8228	0
2565	chrM	2566	C	8277	42.55	0	8276	0	1
2566	chrM	2567	G	8137	42.61	1	1	8133	2
2567	chrM	2568	G	7997	42.66	1	0	7996	0
2568	chrM	2569	C	8037	42.78	2	8035	0	0
2569	chrM	2570	C	8001	42.83	2	7995	0	4
2570	chrM	2571	G	8212	42.72	1	0	8210	1
2571	chrM	2572	C	8419	42.73	0	8419	0	0
2572	chrM	2573	G	8342	42.7	1	0	8339	2
2573	chrM	2574	G	8715	42.7	0	2	8713	0
2576	chrM	2577	C	9163	42.44	0	9161	0	2
2577	chrM	2578	C	9013	42.44	1	9011	1	0
2578	chrM	2579	C	9122	42.48	0	9120	0	2
2582	chrM	2583	C	9097	42.73	1	9096	0	0
2583	chrM	2584	C	8856	42.9	0	8853	0	3
2584	chrM	2585	G	8801	42.94	1	0	8799	1
2586	chrM	2587	G	8737	43.16	0	0	8735	2
2587	chrM	2588	C	8486	43.07	0	8485	0	1
2591	chrM	2592	G	8780	42.86	1	1	8778	0
2592	chrM	2593	G	8847	42.93	4	0	8842	1
2595	chrM	2596	G	8743	42.88	1	0	8740	2
2596	chrM	2597	C	8880	42.96	1	8877	0	2
2602	chrM	2603	C	8476	42.59	0	8473	1	2
2604	chrM	2605	C	8216	42.5	1	8214	0	1
2607	chrM	2608	G	8123	42.75	0	0	8123	0
2610	chrM	2611	C	8243	42.5	1	8239	2	1
2611	chrM	2612	C	8303	42.44	0	8302	0	1
2619	chrM	2620	G	8192	42.31	1	1	8189	1
2620	chrM	2621	G	7960	42.2	1	0	7959	0
2621	chrM	2622	G	8308	42.34	6	2	8300	0
2623	chrM	2624	C	8390	42.32	0	8389	1	0
2624	chrM	2625	C	8328	41.97	1	8321	0	6
2626	chrM	2627	G	8676	41.88	0	1	8674	1
2630	chrM	2631	G	8673	41.86	0	1	8672	0
2634	chrM	2635	G	8308	42	1	1	8305	1
2635	chrM	2636	G	8135	42.16	1	1	8133	0
2636	chrM	2637	C	8483	42.2	0	8482	0	1
2638	chrM	2639	C	8577	42.28	4	8569	1	3
2639	chrM	2640	C	8550	42.24	0	8544	2	4
2641	chrM	2642	C	8667	42.35	0	8662	1	4
2642	chrM	2643	G	8714	42.32	7	0	8706	1
2644	chrM	2645	G	8665	42.15	1	0	8664	0
2645	chrM	2646	G	8541	42.22	2	1	8538	0
2646	chrM	2647	G	8758	42.25	2	0	8756	0
2649	chrM	2650	C	8298	42.06	0	8296	1	1
2651	chrM	2652	G	8303	42.11	0	0	8303	0
2652	chrM	2653	C	8159	42.01	0	8159	0	0
2654	chrM	2655	G	8122	42.15	1	0	8120	1
2656	chrM	2657	C	8156	42.19	0	8151	1	4
2658	chrM	2659	C	8248	42.28	0	8245	0	3
2662	chrM	2663	C	8413	42.44	0	8411	2	0
2669	chrM	2670	C	7939	42.48	1	7936	0	2
2670	chrM	2671	C	7848	42.32	4	7844	0	0
2672	chrM	2673	G	7837	42.32	0	0	7836	1
2674	chrM	2675	G	7877	42.18	1	0	7876	0
2680	chrM	2681	G	8008	42.08	6	0	8002	0
2682	chrM	2683	C	7983	41.97	0	7981	0	2
2683	chrM	2684	C	7627	41.67	0	7625	0	2
2685	chrM	2686	G	7774	41.98	1	0	7773	0
2686	chrM	2687	C	8005	41.92	0	8003	2	0
2687	chrM	2688	C	7981	41.97	1	7979	1	0
2688	chrM	2689	C	7934	41.88	0	7933	0	1
2689	chrM	2690	G	8157	41.82	2	0	8154	1
2691	chrM	2692	G	8128	41.8	8	0	8120	0
2694	chrM	2695	G	8266	41.92	3	1	8262	0
2696	chrM	2697	G	8097	41.91	5	0	8092	0
2697	chrM	2698	G	8191	42.03	0	0	8189	2
2698	chrM	2699	C	7901	42.01	0	7901	0	0
2699	chrM	2700	G	8021	41.68	0	1	8020	0
2700	chrM	2701	G	8075	41.72	2	0	8072	1
2701	chrM	2702	G	8078	41.56	2	0	8076	0
2702	chrM	2703	C	8101	41.74	0	8099	1	1
2707	chrM	2708	C	8215	41.71	0	8210	0	5
2709	chrM	2710	C	8014	41.54	0	8014	0	0
2711	chrM	2712	G	7933	41.28	2	0	7930	1
2712	chrM	2713	C	8088	41.57	0	8088	0	0
2715	chrM	2716	G	7901	41.44	36	0	7864	1
2717	chrM	2718	C	8115	41.5	0	8114	1	0
2718	chrM	2719	G	8020	41.45	4	0	8016	0
2720	chrM	2721	G	7936	41.35	5	2	7929	0
2723	chrM	2724	G	7957	41.41	10	0	7946	1
2725	chrM	2726	C	8087	41.13	2	8083	1	1
2726	chrM	2727	C	7747	40.87	0	7745	1	1
2727	chrM	2728	C	7939	41	2	7935	0	2
2731	chrM	2732	G	7653	40.85	0	0	7653	0
2732	chrM	2733	G	7710	40.88	2	1	7707	0
2734	chrM	2735	G	7558	40.99	1	0	7555	2
2735	chrM	2736	C	7266	40.88	0	7265	0	1
2750	chrM	2751	G	7076	40.87	1	0	7075	0
2751	chrM	2752	C	7001	40.73	0	7000	0	1
2755	chrM	2756	C	7487	40.7	0	7484	0	3
2757	chrM	2758	G	7513	40.49	0	0	7512	1
2760	chrM	2761	C	7649	40.78	0	7646	1	2
2761	chrM	2762	C	7547	40.79	0	7546	0	1
2765	chrM	2766	C	7748	40.96	0	7747	0	1
2769	chrM	2770	C	7755	41.29	0	7755	0	0
2770	chrM	2771	C	7563	41.19	0	7561	1	1
2771	chrM	2772	C	7493	41.32	0	7490	2	1
2773	chrM	2774	C	7292	41.41	2	7289	0	1
2775	chrM	2776	G	7177	41.27	2	0	7175	0
2776	chrM	2777	G	7359	41.55	2	0	7357	0
2778	chrM	2779	C	7388	41.72	0	7386	0	2
2779	chrM	2780	C	7287	41.76	0	7287	0	0
2784	chrM	2785	C	7462	42.06	1	7460	0	1
2787	chrM	2788	C	7516	42.26	0	7516	0	0
2788	chrM	2789	C	7415	42.22	0	7413	2	0
2792	chrM	2793	C	7257	42.03	0	7257	0	0
2793	chrM	2794	C	7177	41.98	1	7175	1	0
2795	chrM	2796	G	6941	41.98	1	0	6940	0
2796	chrM	2797	C	7083	42.14	0	7083	0	0
2808	chrM	2809	C	6751	41.45	1	6748	0	2
2809	chrM	2810	G	6795	41.43	1	0	6794	0
2810	chrM	2811	G	6920	41.41	1	0	6919	0
2813	chrM	2814	G	7061	41.52	0	1	7059	1
2814	chrM	2815	G	7082	41.32	1	0	7081	0
2815	chrM	2816	G	7310	41.34	4	0	7306	0
2816	chrM	2817	G	7350	41.36	0	1	7349	0
2817	chrM	2818	C	7386	41.23	0	7383	0	3
2818	chrM	2819	G	7387	41.22	3	1	7383	0
2820	chrM	2821	C	7701	41.11	1	7699	0	1
2821	chrM	2822	C	7658	40.87	2	7655	1	0
2823	chrM	2824	C	7555	40.67	0	7553	0	2
2824	chrM	2825	G	7435	40.64	2	0	7432	1
2825	chrM	2826	G	7700	40.65	8	0	7692	0
2827	chrM	2828	G	7642	40.57	0	1	7641	0
2828	chrM	2829	C	7428	40.43	0	7425	0	3
2830	chrM	2831	G	7322	40.28	2	1	7317	2
2833	chrM	2834	C	7519	40.17	0	7519	0	0
2834	chrM	2835	C	7265	40.02	0	7264	0	1
2835	chrM	2836	C	7252	39.96	0	7248	1	3
2838	chrM	2839	C	7411	39.74	0	7411	0	0
2839	chrM	2840	C	7200	39.62	0	7200	0	0
2841	chrM	2842	C	7037	39.67	0	7031	0	6
2842	chrM	2843	C	6821	39.59	0	6819	1	1
2843	chrM	2844	G	7029	39.61	6	1	7022	0
2845	chrM	2846	G	7089	39.45	0	0	7088	1
2846	chrM	2847	C	7191	39.44	78	7113	0	0
2848	chrM	2849	G	7334	39.36	0	0	7334	0
2851	chrM	2852	C	7276	39.42	0	7272	1	3
2854	chrM	2855	G	7411	39.43	0	1	7409	1
2855	chrM	2856	C	7555	39.68	0	7553	0	2
2859	chrM	2860	G	7314	39.9	2	0	7312	0
2861	chrM	2862	C	7512	40.15	0	7511	1	0
2864	chrM	2865	C	7454	40.49	0	7454	0	0
2866	chrM	2867	C	7616	40.61	0	7616	0	0
2867	chrM	2868	C	7546	40.52	1	7542	1	2
2869	chrM	2870	G	7641	40.54	6	1	7634	0
2871	chrM	2872	C	7734	40.77	0	7730	0	4
2875	chrM	2876	G	7847	40.86	0	0	7847	0
2876	chrM	2877	C	7926	40.98	2	7922	1	1
2877	chrM	2878	G	7966	40.94	2	1	7962	1
2880	chrM	2881	C	8395	41.15	0	8394	1	0
2883	chrM	2884	C	8590	41	1	8587	0	2
2888	chrM	2889	C	8783	41.04	2	8781	0	0
2890	chrM	2891	C	8731	41.17	0	8731	0	0
2895	chrM	2896	G	8330	41.3	2	1	8327	0
2898	chrM	2899	C	8630	41.37	1	8626	0	3
2899	chrM	2900	C	8404	41.31	0	8402	0	2
2905	chrM	2906	C	8523	41.38	0	8519	0	4
2908	chrM	2909	G	8243	41.37	6	0	8237	0
2910	chrM	2911	C	8465	41.47	1	8462	0	2
2911	chrM	2912	C	8317	41.37	1	8316	0	0
2914	chrM	2915	C	8393	41.27	0	8391	0	2
2915	chrM	2916	G	8219	41.22	2	1	8216	0
2916	chrM	2917	G	8457	41.09	6	0	8451	0
2919	chrM	2920	C	8460	41.2	0	8458	0	2
2922	chrM	2923	G	8583	40.88	1	1	8581	0
2926	chrM	2927	C	8604	40.81	2	8601	0	1
2927	chrM	2928	C	8321	40.59	2	8319	0	0
2928	chrM	2929	C	8356	40.75	1	8351	0	4
2931	chrM	2932	G	8464	40.84	0	1	8463	0
2932	chrM	2933	G	8568	40.64	1	1	8566	0
2933	chrM	2934	G	8665	40.75	2	0	8661	2
2938	chrM	2939	C	8355	40.91	1	8353	0	1
2940	chrM	2941	G	8300	40.95	0	0	8299	1
2941	chrM	2942	C	8420	41.35	0	8419	0	1
2942	chrM	2943	G	8353	41.35	3	1	8349	0
2943	chrM	2944	C	8297	41.33	0	8296	1	0
2947	chrM	2948	C	8580	41.42	0	8576	0	4
2948	chrM	2949	C	8630	41.3	1	8625	3	1
2953	chrM	2954	C	8685	41.07	1	8683	0	1
2956	chrM	2957	G	8462	41.23	1	0	8461	0
2958	chrM	2959	G	8482	41.34	1	0	8481	0
2960	chrM	2961	C	8390	41.49	1	8387	1	1
2961	chrM	2962	C	8254	41.25	0	8251	1	2
2966	chrM	2967	C	8514	41.43	1	8512	0	1
2969	chrM	2970	C	8718	41.44	1	8716	1	0
2974	chrM	2975	G	8354	41.28	0	1	8352	1
2975	chrM	2976	G	8273	41.25	0	0	8272	1
2976	chrM	2977	G	8597	41.21	1	0	8596	0
2981	chrM	2982	C	8491	41.44	1	8489	1	0
2982	chrM	2983	G	8476	41.41	8	0	8468	0
2984	chrM	2985	C	8500	41.43	0	8500	0	0
2985	chrM	2986	C	8358	41.45	1	8355	2	0
2987	chrM	2988	C	8593	41.6	0	8588	0	5
2988	chrM	2989	G	8616	41.58	5	1	8610	0
2991	chrM	2992	G	8704	41.46	0	0	8703	1
2994	chrM	2995	G	8728	41.49	0	0	8727	1
2995	chrM	2996	G	8810	41.31	20	0	8789	1
2998	chrM	2999	C	8770	41.43	1	8765	0	4
3000	chrM	3001	G	8783	41.26	0	0	8783	0
3001	chrM	3002	G	8782	41.28	14	1	8766	1
3003	chrM	3004	C	9063	41.42	0	9063	0	0
3006	chrM	3007	C	8844	41.08	0	8833	2	9
3007	chrM	3008	C	8861	41.06	0	8860	0	1
3008	chrM	3009	C	9046	41.18	2	9043	0	1
3009	chrM	3010	G	8920	41.25	4	1	8915	0
3012	chrM	3013	G	8780	41.2	0	1	8778	1
3013	chrM	3014	G	9081	41.32	1	1	9078	1
3015	chrM	3016	G	8950	41.45	1	2	8946	1
3016	chrM	3017	C	8829	41.57	0	8829	0	0
3018	chrM	3019	G	8843	41.57	1	0	8842	0
3019	chrM	3020	C	8830	41.68	0	8828	1	1
3020	chrM	3021	C	8790	41.67	0	8788	1	1
3021	chrM	3022	G	8782	41.64	1	0	8781	0
3022	chrM	3023	C	8728	41.61	0	8727	1	0
3030	chrM	3031	G	8946	41.52	0	0	8946	0
3031	chrM	3032	G	8843	41.62	1	0	8842	0
3034	chrM	3035	C	8623	41.72	0	8618	1	4
3035	chrM	3036	G	8610	41.71	1	1	8608	0
3039	chrM	3040	G	8447	41.71	1	0	8446	0
3042	chrM	3043	C	8142	41.62	1	8137	0	4
3045	chrM	3046	C	8385	41.63	2	8381	0	2
3046	chrM	3047	G	8534	41.61	8	1	8525	0
3053	chrM	3054	G	8858	41.29	2	1	8854	1
3055	chrM	3056	C	8889	41.48	0	8879	1	9
3056	chrM	3057	C	8675	41.25	0	8674	0	1
3059	chrM	3060	C	8890	41.26	0	8888	1	1
3060	chrM	3061	G	8817	41.25	3	0	8813	1
3062	chrM	3063	G	8675	41.25	3	0	8672	0
3065	chrM	3066	C	8771	41.15	0	8760	2	9
3067	chrM	3068	G	8850	41.25	3	1	8846	0
3069	chrM	3070	G	8946	41.12	0	0	8946	0
3072	chrM	3073	C	8725	41.26	0	8723	0	2
3074	chrM	3075	G	8850	41.22	7	0	8843	0
3076	chrM	3077	C	8756	41.29	0	8755	0	1
3077	chrM	3078	C	8461	41.15	0	8461	0	0
3078	chrM	3079	G	8423	41.15	0	0	8423	0
3079	chrM	3080	G	8852	41.12	3	0	8848	1
3081	chrM	3082	G	8798	41.07	0	0	8798	0
3086	chrM	3087	C	8925	41.02	0	8918	0	7
3087	chrM	3088	C	8565	40.78	0	8565	0	0
3089	chrM	3090	G	8503	41.07	1	1	8500	1
3090	chrM	3091	G	8525	41.29	4	1	8520	0
3092	chrM	3093	C	8359	41.21	0	8349	1	9
3093	chrM	3094	G	8133	41.08	1	0	8132	0
3094	chrM	3095	G	8624	41.19	1	0	8623	0
3098	chrM	3099	C	8367	40.89	0	8367	0	0
3102	chrM	3103	C	8391	41.1	1	8388	1	1
3105	chrM	3106	C	462	37.35	209	251	2	0
3109	chrM	3110	C	8526	41.38	0	8524	0	2
3115	chrM	3116	C	8542	41.53	1	8539	1	1
3116	chrM	3117	C	8611	41.63	0	8610	1	0
3118	chrM	3119	C	8901	41.72	1	8894	0	6
3119	chrM	3120	C	8892	41.24	0	8891	0	1
3120	chrM	3121	C	8741	41.35	0	8740	0	1
3122	chrM	3123	G	8712	41.35	0	0	8712	0
3125	chrM	3126	C	9049	41.57	1	9048	0	0
3126	chrM	3127	G	8979	41.55	2	1	8975	1
3130	chrM	3131	G	8542	41.2	0	0	8541	1
3131	chrM	3132	G	8822	41.65	7	0	8815	0
3133	chrM	3134	C	8900	41.66	2	8898	0	0
3136	chrM	3137	G	9206	41.55	2	0	9204	0
3138	chrM	3139	G	9488	41.47	2	1	9485	0
3145	chrM	3146	G	9086	41.51	3	1	9081	1
3146	chrM	3147	G	9410	41.6	0	0	9410	0
3147	chrM	3148	C	9491	41.59	0	9491	0	0
3148	chrM	3149	C	9354	41.59	1	9353	0	0
3151	chrM	3152	C	9580	41.71	1	9578	1	0
3154	chrM	3155	C	9341	41.62	2	9335	0	4
3156	chrM	3157	C	9305	41.62	0	9301	0	4
3160	chrM	3161	G	8984	41.69	0	0	8984	0
3161	chrM	3162	C	9004	41.8	0	9004	0	0
3162	chrM	3163	G	9029	41.8	1	0	9026	2
3163	chrM	3164	C	9148	41.85	1	9147	0	0
3164	chrM	3165	C	8987	41.78	0	8972	1	14
3167	chrM	3168	C	9143	41.86	1	9133	0	9
3168	chrM	3169	C	9116	41.75	1	9113	1	1
3169	chrM	3170	C	8862	41.68	2	8857	0	3
3170	chrM	3171	C	9084	41.62	2	9079	1	2
3171	chrM	3172	C	8993	41.74	0	8989	1	3
3172	chrM	3173	G	9129	41.75	2	1	9126	0
3178	chrM	3179	G	9287	41.56	2	2	9283	0
3183	chrM	3184	C	9094	41.45	0	9090	0	4
3186	chrM	3187	C	8830	41.24	0	8828	0	2
3188	chrM	3189	C	8802	41.26	1	8800	1	0
3191	chrM	3192	C	8867	40.98	0	8866	0	1
3195	chrM	3196	G	8579	40.89	0	0	8579	0
3203	chrM	3204	C	9259	40.62	1	9258	0	0
3204	chrM	3205	C	8655	40.41	3	8652	0	0
3205	chrM	3206	C	8809	40.54	1	8806	0	2
3207	chrM	3208	C	8785	40.66	0	8784	0	1
3209	chrM	3210	C	8797	40.72	1	8796	0	0
3210	chrM	3211	C	8476	40.59	2	8471	0	3
3211	chrM	3212	C	8510	40.76	2	8508	0	0
3213	chrM	3214	C	8585	40.71	3	8580	1	1
3214	chrM	3215	C	8435	40.65	1	8431	0	3
3215	chrM	3216	C	8523	40.62	0	8522	0	1
3218	chrM	3219	G	8633	40.64	7	0	8626	0
3221	chrM	3222	C	8451	40.85	0	8451	0	0
3223	chrM	3224	G	8188	40.83	0	0	8188	0
3224	chrM	3225	G	8287	40.98	0	0	8286	1
3225	chrM	3226	G	8444	41.12	0	1	8443	0
3229	chrM	3230	G	8579	41.34	0	0	8578	1
3234	chrM	3235	G	8731	41.49	4	0	8727	0
3237	chrM	3238	G	8622	41.6	1	0	8621	0
3238	chrM	3239	G	8785	41.76	1	0	8784	0
3239	chrM	3240	C	8923	41.93	2	8919	0	2
3241	chrM	3242	G	8950	41.93	2	1	8947	0
3243	chrM	3244	G	8950	42.11	0	0	8950	0
3244	chrM	3245	C	9070	42.14	1	9068	0	1
3245	chrM	3246	C	8941	42.12	0	8939	0	2
3246	chrM	3247	C	8950	42.02	0	8950	0	0
3247	chrM	3248	G	8884	41.91	1	0	8882	1
3248	chrM	3249	G	9061	42.27	2	1	9058	0
3253	chrM	3254	C	8893	42.3	0	8890	0	3
3254	chrM	3255	G	8916	42.27	0	0	8916	0
3255	chrM	3256	C	9025	42.54	0	9024	0	1
3262	chrM	3263	C	9397	42.68	0	9396	0	1
3269	chrM	3270	C	9608	42.64	0	9608	0	0
3274	chrM	3275	C	9519	42.51	0	9517	0	2
3276	chrM	3277	G	9530	42.35	1	0	9529	0
3278	chrM	3279	C	9491	42.45	0	9487	0	4
3280	chrM	3281	G	9517	42.28	1	0	9515	1
3282	chrM	3283	G	9408	42.03	2	0	9406	0
3283	chrM	3284	G	9428	42.02	2	1	9424	1
3286	chrM	3287	C	9228	41.87	0	9226	1	1
3291	chrM	3292	C	8973	41.53	0	8972	0	1
3292	chrM	3293	C	8817	41.5	0	8817	0	0
3294	chrM	3295	C	9004	41.61	1	9000	0	3
3297	chrM	3298	C	9241	41.47	0	9238	0	3
3302	chrM	3303	C	9324	41.23	0	9324	0	0
3305	chrM	3306	C	9204	41.1	0	9204	0	0
3309	chrM	3310	C	9195	40.74	2	9192	0	1
3310	chrM	3311	C	8863	40.45	2	8861	0	0
3311	chrM	3312	C	8722	40.69	1	8719	2	0
3314	chrM	3315	G	8419	40.78	5	0	8412	2
3315	chrM	3316	G	8595	40.77	0	1	8594	0
3316	chrM	3317	C	8553	40.63	0	8553	0	0
3317	chrM	3318	C	8334	40.58	0	8329	1	4
3320	chrM	3321	C	8412	40.44	0	8410	0	2
3321	chrM	3322	C	8504	40.32	0	8504	0	0
3323	chrM	3324	C	8461	40.35	0	8459	0	2
3324	chrM	3325	C	8408	40.43	0	8407	0	1
3327	chrM	3328	C	8685	40.43	0	8684	0	1
3329	chrM	3330	C	8733	40.53	0	8731	0	2
3330	chrM	3331	C	8571	40.71	0	8570	1	0
3332	chrM	3333	C	8694	40.65	0	8684	0	10
3336	chrM	3337	G	8527	40.68	0	1	8526	0
3339	chrM	3340	C	8620	41.11	0	8619	0	1
3340	chrM	3341	C	8199	41	1	8197	1	0
3341	chrM	3342	C	8324	41.3	0	8322	0	2
3345	chrM	3346	C	8226	41.3	0	8225	0	1
3350	chrM	3351	C	8044	41.61	0	8037	0	7
3351	chrM	3352	G	7883	41.62	3	0	7880	0
3352	chrM	3353	C	8005	41.9	0	8005	0	0
3356	chrM	3357	G	8218	41.93	1	1	8216	0
3357	chrM	3358	G	8334	41.9	1	0	8333	0
3358	chrM	3359	C	8329	42.01	1	8328	0	0
3362	chrM	3363	C	8801	41.98	0	8798	0	3
3363	chrM	3364	C	8755	42.03	1	8750	1	3
3368	chrM	3369	G	8917	42.45	1	0	8916	0
3369	chrM	3370	C	8671	42.36	0	8670	0	1
3373	chrM	3374	C	8467	42.75	2	8464	0	1
3374	chrM	3375	C	8429	42.75	0	8428	1	0
3375	chrM	3376	G	8455	42.86	2	0	8452	1
3378	chrM	3379	C	8212	42.81	0	8211	0	1
3379	chrM	3380	G	8222	42.76	4	0	8218	0
3387	chrM	3388	C	8272	42.51	0	8272	0	0
3390	chrM	3391	G	8163	42.4	2	0	8160	1
3391	chrM	3392	G	8363	42.16	1	0	8362	0
3392	chrM	3393	C	8393	42.14	3	8390	0	0
3399	chrM	3400	C	8525	41.54	0	8525	0	0
3402	chrM	3403	C	8245	41.26	0	8244	0	1
3405	chrM	3406	C	7891	41.41	1	7888	1	1
3406	chrM	3407	G	7804	41.26	0	1	7801	2
3407	chrM	3408	C	7903	41.25	0	7901	1	1
3411	chrM	3412	G	7578	41.12	2	0	7576	0
3412	chrM	3413	G	7711	41.07	0	1	7710	0
3413	chrM	3414	C	7725	41.01	0	7725	0	0
3414	chrM	3415	C	7665	41.08	1	7662	2	0
3415	chrM	3416	C	7608	40.84	0	7608	0	0
3416	chrM	3417	C	7577	40.84	0	7575	0	2
3419	chrM	3420	C	7969	40.69	0	7969	0	0
3420	chrM	3421	G	7982	40.92	3	0	7979	0
3423	chrM	3424	G	8041	40.83	3	1	8037	0
3426	chrM	3427	G	8056	40.69	1	2	8051	2
3427	chrM	3428	G	7915	40.76	1	0	7913	1
3428	chrM	3429	C	8049	40.89	0	8048	0	1
3429	chrM	3430	C	7953	40.9	0	7953	0	0
3430	chrM	3431	C	7857	40.8	1	7855	0	1
3431	chrM	3432	C	8044	40.8	2	8042	0	0
3434	chrM	3435	C	8222	40.99	1	8220	0	1
3435	chrM	3436	G	8010	40.94	2	0	8008	0
3436	chrM	3437	G	8130	40.98	2	0	8128	0
3437	chrM	3438	G	7950	41.02	1	0	7949	0
3438	chrM	3439	C	8077	41.25	0	8070	0	7
3441	chrM	3442	C	8299	41.3	1	8297	0	1
3444	chrM	3445	C	8264	41.51	0	8263	0	1
3447	chrM	3448	C	8457	42.13	0	8456	0	1
3448	chrM	3449	C	8451	42.12	0	8451	0	0
3449	chrM	3450	C	8399	42.43	0	8398	1	0
3452	chrM	3453	C	8356	42.65	0	8347	0	9
3453	chrM	3454	G	8345	42.8	0	0	8345	0
3454	chrM	3455	C	8417	42.88	0	8415	1	1
3456	chrM	3457	G	8170	43.05	19	0	8151	0
3458	chrM	3459	C	8140	43.14	0	8140	0	0
3459	chrM	3460	G	8103	43.15	2	0	8100	1
3460	chrM	3461	C	8338	43.24	1	8337	0	0
3461	chrM	3462	C	8364	43.37	0	8359	0	5
3468	chrM	3469	C	8487	43.35	1	8485	1	0
3470	chrM	3471	C	8367	43.41	0	8367	0	0
3473	chrM	3474	C	8484	43.53	0	8476	1	7
3475	chrM	3476	C	8655	43.44	0	8654	0	1
3476	chrM	3477	C	8512	43.36	0	8512	0	0
3480	chrM	3481	G	8460	43.36	0	1	8459	0
3482	chrM	3483	G	8376	43.35	0	0	8376	0
3483	chrM	3484	C	8382	43.46	0	8380	1	1
3484	chrM	3485	C	8522	43.47	0	8518	0	4
3485	chrM	3486	C	8480	43.22	0	8480	0	0
3486	chrM	3487	C	8593	43.18	0	8593	0	0
3492	chrM	3493	C	8460	43.22	0	8457	2	1
3493	chrM	3494	C	8257	43.29	1	8255	0	1
3494	chrM	3495	C	8056	43.4	0	8056	0	0
3495	chrM	3496	G	7996	43.42	2	0	7993	1
3496	chrM	3497	C	8035	43.38	0	8035	0	0
3497	chrM	3498	C	8039	43.15	0	8038	0	1
3499	chrM	3500	C	8314	43.1	0	8314	0	0
3502	chrM	3503	C	8280	42.64	0	8275	0	5
3505	chrM	3506	C	8333	42.45	0	8333	0	0
3506	chrM	3507	C	8318	42.45	2	8312	1	3
3509	chrM	3510	C	8089	42.7	1	8085	0	3
3511	chrM	3512	C	8228	42.69	1	8227	0	0
3512	chrM	3513	C	8136	42.66	2	8132	0	2
3513	chrM	3514	C	8201	42.64	1	8198	0	2
3515	chrM	3516	C	8216	42.48	2	8212	1	1
3518	chrM	3519	C	8235	42.6	1	8233	0	1
3521	chrM	3522	C	7779	42.64	1	7772	0	6
3523	chrM	3524	C	7679	42.91	0	7678	1	0
3524	chrM	3525	C	7489	42.95	1	7486	0	2
3525	chrM	3526	G	7551	43.01	0	0	7551	0
3526	chrM	3527	C	7569	42.85	0	7569	0	0
3527	chrM	3528	C	7471	42.81	2	7462	0	7
3528	chrM	3529	C	7500	42.89	2	7497	1	0
3529	chrM	3530	C	7600	42.96	1	7597	0	2
3530	chrM	3531	G	7653	43.02	7	0	7645	1
3532	chrM	3533	C	7947	42.76	0	7947	0	0
3533	chrM	3534	C	7933	42.72	0	7932	0	1
3537	chrM	3538	G	7823	42.78	0	0	7821	2
3538	chrM	3539	C	7832	42.8	1	7830	0	1
3540	chrM	3541	C	7504	42.72	1	7500	1	2
3542	chrM	3543	C	7503	42.9	0	7502	1	0
3544	chrM	3545	C	7701	42.97	0	7700	0	1
3545	chrM	3546	C	7495	43	1	7494	0	0
3548	chrM	3549	C	7437	43.06	0	7432	1	4
3549	chrM	3550	G	7313	42.94	0	1	7312	0
3550	chrM	3551	C	7404	42.85	0	7404	0	0
3552	chrM	3553	C	7268	42.84	0	7268	0	0
3555	chrM	3556	C	7124	42.4	0	7121	0	3
3558	chrM	3559	C	7093	42.22	0	7090	0	3
3562	chrM	3563	G	6467	41.99	1	0	6466	0
3565	chrM	3566	C	4734	39.14	3	4730	0	1
3566	chrM	3567	C	4859	39.37	2	4856	1	0
3567	chrM	3568	C	5050	39.19	2	5045	1	2
3568	chrM	3569	C	5230	39.39	2	5226	0	2
3569	chrM	3570	C	5464	39.68	1	5461	2	0
3570	chrM	3571	C	5661	39.82	1	5655	0	5
3572	chrM	3573	C	4911	37.12	0	4908	0	3
3573	chrM	3574	C	5191	37.46	1	5187	0	3
3574	chrM	3575	C	5172	37.55	0	5171	1	0
3575	chrM	3576	C	5201	37.47	0	5200	1	0
3579	chrM	3580	C	5396	37.18	2	5394	0	0
3580	chrM	3581	C	5438	37.31	0	5436	0	2
3581	chrM	3582	C	5272	37.68	0	5271	0	1
3584	chrM	3585	C	5338	37.85	0	5338	0	0
3585	chrM	3586	C	5453	38	1	5452	0	0
3586	chrM	3587	C	5499	38.13	0	5499	0	0
3587	chrM	3588	C	5469	38.26	3	5465	0	1
3588	chrM	3589	C	5519	38.37	0	5518	0	1
3590	chrM	3591	G	5361	38.22	0	0	5361	0
3591	chrM	3592	G	5643	38.5	2	0	5641	0
3593	chrM	3594	C	5630	38.76	0	5626	0	4
3596	chrM	3597	C	5937	39.06	0	5937	0	0
3597	chrM	3598	C	6054	39.33	0	6053	0	1
3599	chrM	3600	C	5991	39.28	0	5988	0	3
3602	chrM	3603	C	6339	39.49	0	6338	1	0
3603	chrM	3604	C	6400	39.69	0	6400	0	0
3606	chrM	3607	G	5944	40.02	1	0	5943	0
3607	chrM	3608	G	6192	40.29	1	0	6188	3
3608	chrM	3609	C	6148	40.32	0	6147	1	0
3609	chrM	3610	C	6333	40.5	0	6331	1	1
3611	chrM	3612	C	6271	40.61	4	6264	1	2
3612	chrM	3613	C	6484	40.71	0	6484	0	0
3621	chrM	3622	C	6702	41.3	0	6700	0	2
3624	chrM	3625	G	6698	41.71	1	1	6694	2
3625	chrM	3626	C	6764	41.83	0	6764	0	0
3626	chrM	3627	C	6920	42	0	6918	1	1
3628	chrM	3629	C	7238	41.9	0	7238	0	0
3629	chrM	3630	C	7423	41.83	0	7422	0	1
3631	chrM	3632	C	7432	41.98	0	7429	0	3
3634	chrM	3635	G	7579	41.97	0	0	7578	1
3635	chrM	3636	C	7704	42.1	0	7704	0	0
3636	chrM	3637	C	7770	42.36	0	7768	1	1
3639	chrM	3640	G	7573	42.67	1	0	7571	1
3640	chrM	3641	C	7771	42.88	1	7769	0	1
3641	chrM	3642	C	7894	42.7	1	7890	0	3
3642	chrM	3643	G	7772	42.77	0	0	7772	0
3647	chrM	3648	C	7814	42.76	1	7813	0	0
3649	chrM	3650	C	7755	42.9	0	7751	1	3
3653	chrM	3654	C	7773	42.45	0	7767	3	3
3654	chrM	3655	C	7769	42.41	0	7766	2	1
3656	chrM	3657	C	7723	42.35	0	7721	1	1
3658	chrM	3659	G	7916	42.32	3	2	7911	0
3661	chrM	3662	C	7794	42.24	0	7782	0	12
3663	chrM	3664	G	7919	42.07	0	0	7919	0
3664	chrM	3665	G	7897	42.26	2	0	7894	1
3665	chrM	3666	G	7998	42.25	1	0	7995	2
3667	chrM	3668	G	7838	42.32	3	1	7834	0
3669	chrM	3670	G	7932	42.39	1	0	7931	0
3670	chrM	3671	C	7804	42.31	1	7802	1	0
3673	chrM	3674	C	7694	42.61	0	7690	0	4
3677	chrM	3678	C	7891	42.55	0	7889	2	0
3679	chrM	3680	C	7793	42.59	1	7789	2	1
3683	chrM	3684	C	8179	42.5	0	8177	1	1
3686	chrM	3687	C	7901	42.46	0	7901	0	0
3687	chrM	3688	G	8108	42.45	0	1	8107	0
3688	chrM	3689	C	8025	42.33	0	8025	0	0
3689	chrM	3690	C	7986	42.45	0	7977	1	8
3690	chrM	3691	C	7984	42.46	1	7982	0	1
3692	chrM	3693	G	8054	42.48	8	0	8046	0
3695	chrM	3696	C	8172	42.5	0	8141	1	30
3696	chrM	3697	G	8055	42.46	0	0	8055	0
3697	chrM	3698	G	8275	42.67	1	0	8274	0
3698	chrM	3699	C	8215	42.66	0	8213	0	2
3699	chrM	3700	G	8205	42.79	1	0	8204	0
3700	chrM	3701	C	8314	42.81	0	8314	0	0
3702	chrM	3703	C	8378	42.8	0	8375	2	1
3704	chrM	3705	G	8479	42.79	0	1	8478	0
3705	chrM	3706	C	8406	42.85	0	8402	1	3
3706	chrM	3707	G	8477	42.92	2	0	8474	1
3708	chrM	3709	G	8477	42.81	0	2	8475	0
3709	chrM	3710	C	8543	42.85	0	8542	1	0
3711	chrM	3712	G	8389	42.95	5	0	8384	0
3714	chrM	3715	G	8405	43.08	2	1	8402	0
3715	chrM	3716	C	8351	43.11	0	8350	0	1
3716	chrM	3717	C	8334	43.17	2	8331	0	1
3717	chrM	3718	C	8346	43.18	0	8346	0	0
3721	chrM	3722	C	8319	43.14	0	8318	1	0
3725	chrM	3726	C	8557	43.41	0	8554	0	3
3727	chrM	3728	C	8483	43.29	0	8482	0	1
3732	chrM	3733	G	8497	43.53	2	0	8495	0
3735	chrM	3736	G	8413	43.29	1	0	8412	0
3737	chrM	3738	C	8311	43.36	0	8311	0	0
3739	chrM	3740	C	8533	43.07	0	8532	0	1
3740	chrM	3741	C	8445	43.01	0	8444	0	1
3741	chrM	3742	C	8514	43.1	3	8508	3	0
3744	chrM	3745	G	8497	43.05	3	0	8493	1
3745	chrM	3746	C	8604	42.84	0	8601	0	3
3746	chrM	3747	C	8564	42.96	0	8561	0	3
3749	chrM	3750	C	8433	43	0	8433	0	0
3753	chrM	3754	C	8496	42.84	1	8494	0	1
3756	chrM	3757	C	8559	42.68	0	8554	0	5
3760	chrM	3761	C	8530	42.73	1	8527	1	1
3763	chrM	3764	C	8530	42.68	0	8529	0	1
3768	chrM	3769	C	8537	42.39	0	8535	0	2
3775	chrM	3776	G	8384	42.66	0	0	8384	0
3777	chrM	3778	G	8015	42.69	2	0	8013	0
3778	chrM	3779	G	8098	42.74	1	1	8096	0
3779	chrM	3780	C	7948	42.61	1	7947	0	0
3781	chrM	3782	C	8103	42.45	0	8100	1	2
3782	chrM	3783	C	8026	42.33	2	8022	0	2
3788	chrM	3789	C	8192	42.35	1	8190	0	1
3789	chrM	3790	C	8236	42.42	0	8229	1	6
3791	chrM	3792	C	8290	42.22	0	8271	1	18
3793	chrM	3794	C	8286	42.24	0	8280	1	5
3794	chrM	3795	C	8249	42.21	0	8246	2	1
3796	chrM	3797	C	8533	42.2	1	8532	0	0
3797	chrM	3798	C	8417	42.06	0	8417	0	0
3798	chrM	3799	C	8372	42.2	0	8372	0	0
3803	chrM	3804	C	8293	42.42	0	8289	0	4
3805	chrM	3806	C	8321	42.64	1	8317	0	3
3808	chrM	3809	C	8369	42.5	1	8368	0	0
3810	chrM	3811	C	8528	42.66	0	8528	0	0
3813	chrM	3814	G	8330	42.4	6	0	8324	0
3816	chrM	3817	C	8443	42.68	1	8440	1	1
3818	chrM	3819	C	8471	42.58	1	8470	0	0
3819	chrM	3820	C	8270	42.47	0	8269	1	0
3821	chrM	3822	C	8602	42.49	1	8596	0	5
3823	chrM	3824	G	8756	42.42	3	0	8752	1
3828	chrM	3829	C	8744	42.44	1	8743	0	0
3830	chrM	3831	C	8619	42.54	0	8615	1	3
3831	chrM	3832	C	8563	42.45	0	8559	3	1
3833	chrM	3834	G	8489	42.55	0	0	8489	0
3834	chrM	3835	C	8422	42.53	0	8422	0	0
3835	chrM	3836	C	8562	42.59	1	8561	0	0
3838	chrM	3839	C	8720	42.29	0	8720	0	0
3841	chrM	3842	G	8616	42.41	4	0	8611	1
3843	chrM	3844	C	8799	42.22	0	8798	0	1
3844	chrM	3845	C	8597	42.08	1	8596	0	0
3845	chrM	3846	C	8501	42.34	1	8500	0	0
3848	chrM	3849	G	8373	42.43	1	0	8371	1
3849	chrM	3850	G	8480	42.28	0	1	8477	2
3850	chrM	3851	C	8627	42.3	1	8626	0	0
3851	chrM	3852	C	8600	42.48	1	8597	0	2
3859	chrM	3860	G	8560	42.49	2	1	8557	0
3866	chrM	3867	C	8447	42.2	0	8444	1	2
3868	chrM	3869	C	8507	42.33	0	8505	0	2
3869	chrM	3870	C	8409	42.3	1	8407	0	1
3871	chrM	3872	C	8531	42.05	1	8530	0	0
3873	chrM	3874	C	8471	41.86	0	8467	1	3
3876	chrM	3877	G	8484	41.82	1	0	8483	0
3877	chrM	3878	C	8556	41.91	0	8555	1	0
3879	chrM	3880	G	8627	41.83	1	0	8625	1
3881	chrM	3882	G	8635	42.04	21	1	8613	0
3883	chrM	3884	C	8453	42.1	0	8453	0	0
3884	chrM	3885	C	8190	42.03	2	8188	0	0
3887	chrM	3888	C	8590	42.18	1	8587	0	2
3888	chrM	3889	C	8377	42.08	3	8374	0	0
3889	chrM	3890	G	8464	42.29	2	1	8461	0
3892	chrM	3893	C	8391	42.21	0	8391	0	0
3893	chrM	3894	C	8139	42.07	0	8137	1	1
3894	chrM	3895	C	8372	41.9	0	8372	0	0
3895	chrM	3896	C	8511	42.15	0	8508	0	3
3896	chrM	3897	C	8469	42.07	2	8462	0	5
3899	chrM	3900	C	8420	42.09	0	8414	1	5
3900	chrM	3901	G	8386	42.16	9	1	8376	0
3902	chrM	3903	C	8505	42.18	0	8503	0	2
3903	chrM	3904	C	8304	42.32	0	8304	0	0
3906	chrM	3907	G	8491	42.21	2	1	8487	1
3907	chrM	3908	C	8629	41.98	1	8628	0	0
3908	chrM	3909	C	8710	42.1	0	8706	0	4
3909	chrM	3910	G	8818	42.1	11	0	8807	0
3912	chrM	3913	G	8625	41.89	4	0	8621	0
3913	chrM	3914	G	8572	41.66	1	1	8570	0
3914	chrM	3915	G	8459	41.78	1	0	8456	2
3915	chrM	3916	G	8314	41.77	6	1	8306	1
3917	chrM	3918	G	8596	41.95	2	0	8594	0
3919	chrM	3920	C	8495	41.92	0	8483	0	12
3920	chrM	3921	C	8352	41.84	0	8352	0	0
3921	chrM	3922	G	8489	41.84	3	0	8485	1
3924	chrM	3925	C	8562	41.96	0	8561	0	1
3927	chrM	3928	G	8521	41.93	2	0	8519	0
3929	chrM	3930	C	8584	41.92	1	8568	1	14
3931	chrM	3932	C	8323	41.99	0	8321	1	1
3933	chrM	3934	G	8308	41.95	0	1	8307	0
3934	chrM	3935	G	8375	42.07	0	1	8374	0
3935	chrM	3936	C	8312	42.06	0	8312	0	0
3938	chrM	3939	C	8193	42.36	0	8189	0	4
3941	chrM	3942	C	8331	42.35	0	8330	0	1
3944	chrM	3945	C	8256	42.26	0	8252	1	3
3945	chrM	3946	G	8348	42.21	4	1	8342	1
3950	chrM	3951	C	8258	42.31	0	8256	0	2
3951	chrM	3952	G	8171	42.33	1	0	8170	0
3952	chrM	3953	C	8496	42.38	1	8495	0	0
3953	chrM	3954	C	8327	42.28	1	8325	1	0
3954	chrM	3955	G	8279	42.32	1	0	8277	1
3955	chrM	3956	C	8284	42.3	0	8281	1	2
3957	chrM	3958	G	8340	42.19	2	0	8338	0
3958	chrM	3959	G	8458	42.36	2	0	8456	0
3959	chrM	3960	C	8435	42.33	0	8434	1	0
3960	chrM	3961	C	8404	42.19	1	8402	0	1
3961	chrM	3962	C	8347	42.14	0	8347	0	0
3962	chrM	3963	C	8432	42.29	1	8429	0	2
3965	chrM	3966	C	8394	42.18	0	8393	0	1
3966	chrM	3967	G	8374	42.22	1	1	8372	0
3967	chrM	3968	C	8392	42.15	0	8391	0	1
3968	chrM	3969	C	8087	42.16	0	8084	0	3
3969	chrM	3970	C	8114	42.05	1	8113	0	0
3974	chrM	3975	C	8215	41.94	0	8212	0	3
3977	chrM	3978	C	8268	42.34	0	8267	0	1
3981	chrM	3982	G	7967	42.38	5	0	7962	0
3982	chrM	3983	C	7966	42.39	1	7965	0	0
3983	chrM	3984	C	7859	42.45	0	7856	1	2
3984	chrM	3985	G	7933	42.54	2	0	7930	1
3989	chrM	3990	C	8286	42.55	0	8285	1	0
3991	chrM	3992	C	8170	42.42	1	8169	0	0
3995	chrM	3996	C	8244	42.31	1	8243	0	0
4010	chrM	4011	C	8591	42.29	0	8591	0	0
4012	chrM	4013	C	8717	42.3	5	8711	0	1
4013	chrM	4014	C	8508	42.17	0	8507	1	0
4014	chrM	4015	C	8615	42.2	0	8614	0	1
4016	chrM	4017	C	8636	42.06	0	8633	0	3
4018	chrM	4019	C	8719	41.87	0	8717	1	1
4019	chrM	4020	C	8581	41.73	0	8581	0	0
4021	chrM	4022	C	8781	41.95	0	8780	0	1
4024	chrM	4025	C	8748	41.74	0	8747	1	0
4028	chrM	4029	C	8656	41.92	0	8654	0	2
4031	chrM	4032	C	8554	42.06	0	8543	0	11
4032	chrM	4033	C	8506	42.02	0	8504	1	1
4035	chrM	4036	G	8326	41.94	0	0	8326	0
4036	chrM	4037	G	8397	41.88	2	0	8395	0
4039	chrM	4040	C	8558	42.14	0	8557	1	0
4042	chrM	4043	C	8825	42	0	8825	0	0
4047	chrM	4048	G	8778	41.9	11	0	8766	1
4049	chrM	4050	C	8690	41.78	0	8689	0	1
4050	chrM	4051	G	8466	41.92	1	0	8465	0
4051	chrM	4052	C	8468	41.98	0	8467	0	1
4053	chrM	4054	C	8580	41.81	1	8579	0	0
4055	chrM	4056	C	8556	41.76	0	8552	1	3
4057	chrM	4058	C	8642	41.62	0	8637	1	4
4058	chrM	4059	C	8537	41.54	0	8533	1	3
4059	chrM	4060	C	8592	41.4	2	8589	1	0
4060	chrM	4061	C	8655	41.43	0	8655	0	0
4062	chrM	4063	G	8429	41.38	3	0	8425	1
4065	chrM	4066	C	8694	41.56	0	8693	1	0
4067	chrM	4068	C	8610	41.58	0	8607	0	3
4070	chrM	4071	C	8580	41.72	2	8575	1	2
4072	chrM	4073	C	8683	41.82	0	8682	0	1
4075	chrM	4076	C	8661	41.83	0	8661	0	0
4083	chrM	4084	G	8116	42.04	1	2	8113	0
4085	chrM	4086	C	8108	42.09	0	8099	0	9
4087	chrM	4088	C	8250	41.98	1	8249	0	0
4088	chrM	4089	C	8140	41.94	3	8136	0	1
4091	chrM	4092	G	8181	41.88	3	0	8178	0
4093	chrM	4094	C	8607	42.07	1	8606	0	0
4094	chrM	4095	C	8285	41.92	1	8284	0	0
4095	chrM	4096	C	8488	42.18	0	8487	0	1
4098	chrM	4099	C	8768	42.07	0	8767	1	0
4101	chrM	4102	C	8633	42	0	8630	0	3
4105	chrM	4106	C	8534	42.14	1	8532	0	1
4106	chrM	4107	C	8398	42.13	1	8397	0	0
4108	chrM	4109	C	8322	42.12	0	8318	0	4
4109	chrM	4110	C	8183	42.11	1	8182	0	0
4110	chrM	4111	C	7992	41.84	0	7992	0	0
4112	chrM	4113	G	7967	41.79	0	1	7966	0
4115	chrM	4116	C	7759	41.67	0	7759	0	0
4120	chrM	4121	G	7585	41.98	1	1	7583	0
4125	chrM	4126	C	7588	41.91	1	7584	1	2
4126	chrM	4127	G	7673	41.92	2	0	7671	0
4129	chrM	4130	C	7722	41.67	0	7720	0	2
4131	chrM	4132	G	7813	41.55	2	1	7809	1
4132	chrM	4133	C	7832	41.79	0	7829	0	3
4136	chrM	4137	C	7930	41.77	1	7928	0	1
4137	chrM	4138	C	7737	41.39	0	7737	0	0
4138	chrM	4139	C	7862	41.65	0	7861	0	1
4139	chrM	4140	C	7867	41.65	4	7862	0	1
4140	chrM	4141	C	7898	41.85	0	7896	0	2
4141	chrM	4142	G	7882	41.88	5	1	7876	0
4145	chrM	4146	C	7858	42.07	0	7854	0	4
4146	chrM	4147	C	7760	41.95	1	7757	0	2
4147	chrM	4148	G	7826	41.98	1	0	7825	0
4148	chrM	4149	C	7871	41.9	0	7870	0	1
4151	chrM	4152	C	7821	42.02	4	7814	0	3
4152	chrM	4153	G	7974	41.93	30	1	7943	0
4154	chrM	4155	C	8188	42.08	0	8186	1	1
4155	chrM	4156	C	8151	42.2	0	8148	1	2
4158	chrM	4159	C	8604	41.98	0	8604	0	0
4160	chrM	4161	C	8596	41.88	0	8596	0	0
4164	chrM	4165	C	8676	42.1	0	8675	0	1
4166	chrM	4167	C	8620	42.1	0	8619	0	1
4167	chrM	4168	C	8180	42.05	2	8178	0	0
4169	chrM	4170	C	8152	42.41	1	8149	0	2
4170	chrM	4171	C	8033	42.4	0	8029	2	2
4174	chrM	4175	G	7891	42.53	2	1	7888	0
4181	chrM	4182	C	7839	42.43	0	7839	0	0
4184	chrM	4185	C	7947	42.47	2	7941	1	3
4185	chrM	4186	C	7996	42.35	2	7994	0	0
4188	chrM	4189	C	8221	42.27	0	8220	0	1
4189	chrM	4190	C	8103	42.1	0	8103	0	0
4191	chrM	4192	C	8299	42.34	0	8298	1	0
4193	chrM	4194	C	8328	42.46	0	8327	0	1
4195	chrM	4196	C	8503	42.27	1	8501	0	1
4196	chrM	4197	C	8318	42.17	1	8316	1	0
4197	chrM	4198	C	8351	42.37	1	8348	1	1
4200	chrM	4201	G	8508	42.25	1	1	8505	1
4201	chrM	4202	C	8507	42.26	1	8506	0	0
4206	chrM	4207	C	8257	41.96	0	8257	0	0
4213	chrM	4214	G	8269	41.63	6	0	8261	2
4218	chrM	4219	G	8056	41.76	5	1	8049	1
4220	chrM	4221	C	8332	41.52	1	8326	0	5
4222	chrM	4223	C	8529	41.5	0	8527	0	2
4223	chrM	4224	C	8391	41.6	0	8391	0	0
4227	chrM	4228	C	8364	41.39	1	8363	0	0
4228	chrM	4229	C	8197	41.24	1	8194	0	2
4229	chrM	4230	C	8282	41.65	0	8280	2	0
4234	chrM	4235	C	8295	41.65	0	8294	1	0
4238	chrM	4239	C	8302	41.71	1	8300	0	1
4240	chrM	4241	C	8073	41.6	0	8068	0	5
4241	chrM	4242	C	8090	41.58	0	8090	0	0
4243	chrM	4244	G	8081	41.58	1	0	8080	0
4244	chrM	4245	C	8346	41.85	1	8344	1	0
4248	chrM	4249	C	8174	42.09	2	8164	0	8
4249	chrM	4250	C	8016	42.01	2	8013	0	1
4250	chrM	4251	C	8155	41.97	1	8152	0	2
4251	chrM	4252	C	8301	41.97	0	8296	1	4
4252	chrM	4253	C	8242	42.13	2	8237	0	3
4254	chrM	4255	C	8291	42.3	1	8285	0	5
4258	chrM	4259	C	8395	42.24	0	8394	0	1
4259	chrM	4260	C	8206	42.28	1	8204	1	0
4263	chrM	4264	G	8285	42.06	0	0	8284	1
4270	chrM	4271	G	7961	42.19	2	1	7958	0
4272	chrM	4273	C	7776	42.1	0	7766	1	9
4274	chrM	4275	G	7814	42	3	1	7809	1
4281	chrM	4282	G	7954	41.9	0	0	7954	0
4283	chrM	4284	G	7934	42.02	0	0	7934	0
4287	chrM	4288	C	8069	41.8	0	8069	0	0
4291	chrM	4292	G	8036	41.81	1	0	8035	0
4295	chrM	4296	G	7693	41.47	0	0	7693	0
4297	chrM	4298	G	7640	41.39	0	0	7640	0
4307	chrM	4308	G	7300	41.06	2	0	7298	0
4308	chrM	4309	G	7120	41.1	0	0	7120	0
4310	chrM	4311	G	7377	41.2	1	1	7375	0
4311	chrM	4312	C	7244	41.1	2	7242	0	0
4317	chrM	4318	C	7524	41.39	0	7524	0	0
4318	chrM	4319	C	7422	41.48	2	7420	0	0
4319	chrM	4320	C	7442	41.63	1	7439	0	2
4320	chrM	4321	C	7402	41.52	1	7400	0	1
4321	chrM	4322	C	7511	41.58	1	7509	0	1
4328	chrM	4329	C	7943	41.7	1	7941	0	1
4331	chrM	4332	G	7848	41.68	3	1	7843	1
4332	chrM	4333	G	8148	41.82	17	0	8131	0
4334	chrM	4335	C	8094	41.77	0	8091	1	2
4338	chrM	4339	G	8150	41.83	4	0	8145	1
4340	chrM	4341	G	8065	41.66	3	1	8060	1
4344	chrM	4345	C	8073	42.02	0	8071	0	2
4345	chrM	4346	G	7968	42.12	4	0	7963	1
4348	chrM	4349	C	8238	42.26	1	8235	0	2
4349	chrM	4350	C	8080	42.11	0	8079	0	1
4350	chrM	4351	C	8048	42.15	0	8047	0	1
4353	chrM	4354	C	8400	42.1	0	8395	0	5
4354	chrM	4355	C	8418	42.14	2	8414	0	2
4355	chrM	4356	C	8328	42.2	0	8327	0	1
4357	chrM	4358	G	8196	42.33	4	1	8191	0
4359	chrM	4360	G	8223	42.59	5	1	8217	0
4363	chrM	4364	C	7898	42.62	0	7891	1	6
4364	chrM	4365	C	7824	42.59	1	7822	0	1
4371	chrM	4372	C	7766	42.36	0	7764	1	1
4373	chrM	4374	C	7754	42.29	1	7748	2	3
4374	chrM	4375	C	7519	42.16	1	7513	0	5
4375	chrM	4376	G	7661	42.18	1	1	7659	0
4377	chrM	4378	G	7626	42.1	0	0	7626	0
4378	chrM	4379	C	7686	42	0	7685	1	0
4379	chrM	4380	C	7685	41.98	0	7683	0	2
4381	chrM	4382	C	8052	41.92	0	8050	0	2
4382	chrM	4383	C	8296	41.75	0	8295	0	1
4386	chrM	4387	C	8561	41.48	1	8558	1	1
4388	chrM	4389	C	8616	41.65	0	8613	0	3
4390	chrM	4391	C	8519	41.98	0	8517	0	2
4391	chrM	4392	C	8090	41.74	1	8089	0	0
4392	chrM	4393	C	8257	42.09	2	8254	0	1
4393	chrM	4394	C	7984	42.17	0	7983	1	0
4396	chrM	4397	C	8262	41.82	2	8248	1	11
4397	chrM	4398	C	8230	41.86	1	8228	0	1
4402	chrM	4403	G	8036	41.68	3	0	8032	1
4406	chrM	4407	G	7649	42.01	1	0	7648	0
4407	chrM	4408	G	7680	41.93	1	0	7678	1
4409	chrM	4410	C	7628	41.99	1	7619	0	8
4411	chrM	4412	G	7575	41.77	0	0	7573	2
4412	chrM	4413	C	7790	42.05	1	7789	0	0
4420	chrM	4421	G	7721	42.01	1	0	7720	0
4421	chrM	4422	C	7864	42.1	0	7864	0	0
4425	chrM	4426	C	7820	42.09	0	7802	0	18
4426	chrM	4427	G	7801	42.13	0	0	7801	0
4427	chrM	4428	G	8008	42	3	1	8003	1
4428	chrM	4429	G	8047	42.06	894	1	7151	1
4429	chrM	4430	C	8175	42.05	1	8172	1	1
4430	chrM	4431	C	8053	42.2	0	8053	0	0
4431	chrM	4432	C	8146	42.21	2	8143	0	1
4435	chrM	4436	C	8277	42.62	0	8276	0	1
4436	chrM	4437	C	7845	42.68	0	7845	0	0
4437	chrM	4438	C	8127	42.77	0	8125	0	2
4438	chrM	4439	C	8065	42.83	0	8065	0	0
4439	chrM	4440	G	8067	42.85	2	1	8064	0
4445	chrM	4446	G	8280	43	1	0	8279	0
4448	chrM	4449	G	8527	42.87	1	1	8524	1
4449	chrM	4450	G	8794	42.85	1	0	8793	0
4455	chrM	4456	C	8883	42.83	0	8880	0	3
4456	chrM	4457	C	8525	42.39	1	8523	0	1
4457	chrM	4458	C	8469	42.61	0	8469	0	0
4460	chrM	4461	C	8530	42.74	2	8524	0	4
4461	chrM	4462	C	8424	42.72	2	8420	0	2
4462	chrM	4463	C	8319	42.71	1	8316	0	2
4463	chrM	4464	G	8413	42.73	2	0	8411	0
4466	chrM	4467	C	8504	42.86	0	8503	0	1
4475	chrM	4476	C	8296	42.36	0	8287	2	7
4476	chrM	4477	C	8278	42.06	0	8276	1	1
[truncated: 5,351 more rows]

## Sheet: ND5.2-DddA11-rep1
	Region	Position	Reference	Coverage-q30	MeanQ	Reads_A	Reads_C	Reads_G	Reads_T
0	chrM	1	G	3144	41.51	0	0	3144	0
3	chrM	4	C	3539	41.86	0	3538	0	1
5	chrM	6	C	3659	42.04	0	3657	0	2
7	chrM	8	G	3712	42.12	1	1	3710	0
8	chrM	9	G	4143	42.18	0	0	4143	0
10	chrM	11	C	4487	42.28	0	4484	0	3
14	chrM	15	C	4841	42.7	2	4839	0	0
16	chrM	17	C	5097	42.66	1	5096	0	0
17	chrM	18	C	5140	42.69	0	5140	0	0
18	chrM	19	C	5501	42.72	1	5499	0	1
25	chrM	26	C	5998	43.23	0	5997	0	1
26	chrM	27	C	5976	43.21	1	5974	1	0
28	chrM	29	C	6292	43.08	0	6292	0	0
30	chrM	31	C	6542	43.05	1	6540	0	1
32	chrM	33	C	6664	43.15	0	6664	0	0
33	chrM	34	G	6585	43.17	1	0	6584	0
34	chrM	35	G	6698	43.11	3	0	6695	0
35	chrM	36	G	6824	43.25	3	0	6821	0
37	chrM	38	G	7018	43.36	0	0	7017	1
38	chrM	39	C	7259	43.24	0	7258	0	1
40	chrM	41	C	7665	43.22	0	7659	2	4
42	chrM	43	C	7821	43.09	0	7818	0	3
43	chrM	44	C	7763	42.98	1	7760	0	2
46	chrM	47	G	8082	43.03	0	0	8082	0
47	chrM	48	C	8036	42.98	0	8035	1	0
52	chrM	53	G	7712	43.04	3	0	7706	3
53	chrM	54	G	7939	43.13	0	0	7939	0
60	chrM	61	C	7978	43.19	0	7976	1	1
61	chrM	62	G	8030	43.2	1	0	8029	0
63	chrM	64	C	8094	42.86	1	8049	0	44
65	chrM	66	G	8183	42.88	2	0	8181	0
66	chrM	67	G	8272	42.94	2	1	8268	1
67	chrM	68	G	8296	42.88	1	0	8295	0
68	chrM	69	G	8387	42.81	1	0	8386	0
69	chrM	70	G	8152	42.7	2	1	8148	1
70	chrM	71	G	8373	42.74	0	1	8372	0
74	chrM	75	G	8447	42.61	1	1	8443	2
75	chrM	76	C	8276	42.57	1	8274	0	1
77	chrM	78	C	8357	42.57	1	8355	1	0
78	chrM	79	G	8270	42.54	0	0	8269	1
79	chrM	80	C	8224	42.51	0	8222	0	2
80	chrM	81	G	8248	42.57	2	0	8245	1
84	chrM	85	G	8300	42.39	0	0	8300	0
85	chrM	86	C	8379	42.35	0	8378	1	0
89	chrM	90	G	8269	42.57	0	0	8269	0
90	chrM	91	C	8103	42.41	5	8096	0	2
91	chrM	92	G	8156	42.42	0	0	8155	1
93	chrM	94	G	7875	42.44	12	1	7862	0
95	chrM	96	C	7879	42.46	0	7878	1	0
96	chrM	97	G	7897	42.4	0	0	7897	0
97	chrM	98	C	7967	42.37	0	7967	0	0
99	chrM	100	G	7937	42.34	2	2	7933	0
100	chrM	101	G	8043	42.38	1	1	8040	1
102	chrM	103	G	8114	42.31	0	0	8114	0
103	chrM	104	C	8058	42.29	1	8056	1	0
104	chrM	105	C	7953	42.28	2	7950	0	1
105	chrM	106	G	8001	42.2	0	1	7999	1
106	chrM	107	G	8018	42.28	3	1	8014	0
108	chrM	109	G	8044	42.17	2	0	8042	0
109	chrM	110	C	8126	42.12	0	8124	1	1
111	chrM	112	C	8366	42.06	0	8364	0	2
112	chrM	113	C	8223	41.9	0	8221	1	1
113	chrM	114	C	8300	41.72	1	8298	1	0
117	chrM	118	G	8085	41.63	1	0	8084	0
119	chrM	120	C	8233	41.77	1	8226	0	6
120	chrM	121	G	7984	42.05	2	0	7982	0
121	chrM	122	C	8009	41.9	0	8009	0	0
123	chrM	124	G	7987	41.87	1	1	7985	0
127	chrM	128	C	8004	41.99	1	7999	1	3
129	chrM	130	G	8224	42.03	1	1	8221	1
131	chrM	132	C	8220	42.36	0	8215	0	5
135	chrM	136	G	7946	42.55	0	0	7944	2
139	chrM	140	C	7678	42.46	1	7657	0	20
140	chrM	141	C	7551	42.3	2	7546	0	3
142	chrM	143	G	7680	42.35	2	1	7677	0
143	chrM	144	C	7605	42.25	1	7603	0	1
144	chrM	145	C	7456	42.16	0	7455	0	1
146	chrM	147	C	7204	42.2	0	7199	0	5
149	chrM	150	C	7378	41.99	0	7378	0	0
150	chrM	151	C	7380	41.79	1	7376	2	1
161	chrM	162	C	6767	42	0	6763	0	4
162	chrM	163	G	6741	41.9	1	0	6739	1
163	chrM	164	C	6909	41.92	0	6909	0	0
165	chrM	166	C	6935	41.97	1	6932	0	2
166	chrM	167	C	6876	41.98	0	6876	0	0
169	chrM	170	C	6973	41.84	1	6972	0	0
170	chrM	171	G	7096	41.77	3	0	7092	1
173	chrM	174	C	7002	41.6	2	6999	0	1
181	chrM	182	C	6928	41.28	0	6927	0	1
183	chrM	184	G	6716	41.27	5	1	6710	0
184	chrM	185	G	6832	41.59	0	0	6832	0
185	chrM	186	C	6708	41.31	1	6704	1	2
186	chrM	187	G	6734	41.37	2	1	6731	0
189	chrM	190	C	6857	41.24	0	6856	1	0
193	chrM	194	C	7106	41.08	1	7104	0	1
197	chrM	198	C	7072	41.11	0	7069	0	3
202	chrM	203	G	6876	41.43	0	0	6876	0
204	chrM	205	G	6748	41.97	1	0	6747	0
206	chrM	207	G	6702	42.2	2	0	6700	0
220	chrM	221	G	6808	42.43	1	0	6807	0
221	chrM	222	C	6596	42.05	1	6594	0	1
224	chrM	225	G	6644	41.95	3	1	6636	4
227	chrM	228	G	6600	41.65	2	0	6597	1
228	chrM	229	G	6495	41.65	1	0	6493	1
230	chrM	231	C	6512	41.92	0	6510	1	1
241	chrM	242	C	6392	42.41	0	6392	0	0
246	chrM	247	G	6427	42.07	0	2	6425	0
250	chrM	251	G	6446	41.99	0	0	6446	0
252	chrM	253	C	6536	41.97	0	6531	1	4
254	chrM	255	G	6482	42.05	0	0	6481	1
255	chrM	256	C	6473	41.95	1	6472	0	0
257	chrM	258	C	6376	41.81	0	6375	0	1
259	chrM	260	G	6225	41.82	5	0	6220	0
260	chrM	261	C	6191	41.78	0	6191	0	0
261	chrM	262	C	5993	41.75	2	5989	1	1
263	chrM	264	C	6020	41.33	0	6019	0	1
267	chrM	268	C	6364	41.21	0	6362	0	2
268	chrM	269	C	6160	41.08	0	6159	0	1
270	chrM	271	C	6326	40.93	0	6326	0	0
272	chrM	273	C	6275	40.98	0	6274	0	1
274	chrM	275	G	6043	40.91	1	0	6041	1
276	chrM	277	C	6271	41.13	0	6271	0	0
279	chrM	280	C	5971	41.44	0	5971	0	0
284	chrM	285	C	5658	41.86	0	5657	0	1
294	chrM	295	C	5140	41.3	0	5138	1	1
295	chrM	296	C	5127	40.95	0	5126	0	1
297	chrM	298	C	5050	39.62	1	5048	0	1
298	chrM	299	C	5038	39.44	0	5036	0	2
302	chrM	303	C	4123	36.54	0	4123	0	0
303	chrM	304	C	4293	36.27	0	4292	0	1
304	chrM	305	C	4292	36.24	0	4291	1	0
305	chrM	306	C	4271	36.21	0	4270	0	1
306	chrM	307	C	4355	36.18	0	4355	0	0
307	chrM	308	C	4442	36.17	0	4442	0	0
308	chrM	309	C	4414	36.09	0	4408	0	6
310	chrM	311	C	4233	36.65	0	4230	0	3
311	chrM	312	C	4306	36.78	0	4294	0	12
312	chrM	313	C	4403	36.87	1	4401	0	1
313	chrM	314	C	4416	36.91	0	4416	0	0
314	chrM	315	C	4401	37.1	0	4401	0	0
315	chrM	316	G	4380	36.98	1	1	4378	0
316	chrM	317	C	4604	37.25	0	4604	0	0
319	chrM	320	C	4527	37.22	0	4523	0	4
321	chrM	322	G	4517	37.62	1	0	4516	0
322	chrM	323	G	4526	37.69	0	0	4526	0
323	chrM	324	C	4524	37.73	0	4523	0	1
324	chrM	325	C	4507	37.98	0	4506	0	1
326	chrM	327	C	4409	38.28	1	4407	1	0
328	chrM	329	G	4446	38.23	0	0	4446	0
329	chrM	330	C	4652	38.4	0	4652	0	0
331	chrM	332	C	4827	38.6	0	4827	0	0
337	chrM	338	C	4893	38.94	1	4684	0	208
339	chrM	340	C	4861	39.42	0	4861	0	0
342	chrM	343	C	4793	39.73	0	4791	0	2
344	chrM	345	C	4743	40.01	0	4741	0	2
346	chrM	347	G	4806	40.2	2	0	4804	0
347	chrM	348	C	4802	40.28	1	4799	0	2
348	chrM	349	C	4730	40.62	1	4724	2	3
352	chrM	353	C	4691	41.04	0	4690	1	0
353	chrM	354	C	4588	41.29	1	4587	0	0
354	chrM	355	C	4703	41.39	0	4702	0	1
355	chrM	356	C	4683	41.67	0	4683	0	0
361	chrM	362	C	4892	41.63	0	4891	1	0
365	chrM	366	G	4855	41.7	1	0	4854	0
368	chrM	369	C	5272	41.86	0	5272	0	0
369	chrM	370	C	5319	41.77	3	5316	0	0
370	chrM	371	C	5294	41.99	0	5294	0	0
374	chrM	375	C	5674	41.91	0	5671	1	2
376	chrM	377	C	5555	41.86	1	5554	0	0
377	chrM	378	C	5281	41.86	0	5280	0	1
379	chrM	380	G	5384	41.87	2	1	5381	0
380	chrM	381	C	5489	42.18	1	5487	0	1
381	chrM	382	C	5450	42.18	0	5449	0	1
385	chrM	386	C	5292	42.48	0	5292	0	0
386	chrM	387	C	5241	42.46	0	5239	0	2
388	chrM	389	G	5015	42.74	4	0	5011	0
393	chrM	394	C	4942	43.34	1	4941	0	0
403	chrM	404	C	5194	43.82	0	5194	0	0
408	chrM	409	G	5266	43.85	0	1	5265	0
409	chrM	410	G	5270	43.74	0	0	5269	1
410	chrM	411	C	5203	43.56	0	5202	1	0
411	chrM	412	G	5245	43.52	0	0	5245	0
412	chrM	413	G	5360	43.79	0	0	5360	0
416	chrM	417	G	5182	43.56	2	1	5179	0
417	chrM	418	C	5298	43.66	0	5296	0	2
419	chrM	420	C	5326	43.57	0	5326	0	0
426	chrM	427	C	5203	43.79	0	5203	0	0
428	chrM	429	G	4993	43.98	2	0	4991	0
430	chrM	431	C	4985	43.78	0	4985	0	0
432	chrM	433	C	4349	43.02	1	4348	0	0
433	chrM	434	C	4242	43.14	1	4235	0	6
434	chrM	435	C	4309	43.56	1	4308	0	0
435	chrM	436	C	4374	43.35	1	4371	1	1
436	chrM	437	C	4655	43.64	3	4650	0	2
437	chrM	438	C	4746	43.81	2	4741	2	1
440	chrM	441	C	4565	42.55	0	4565	0	0
444	chrM	445	C	4420	41.68	0	4418	1	1
446	chrM	447	C	4563	41.76	0	4563	0	0
455	chrM	456	C	4745	39.05	0	4743	0	2
456	chrM	457	C	4867	39.58	3	4862	0	2
457	chrM	458	C	4926	39.79	1	4924	0	1
458	chrM	459	C	4984	40.2	0	4977	0	7
460	chrM	461	C	5097	40.04	0	5091	2	4
461	chrM	462	C	5208	40.4	2	5202	1	3
462	chrM	463	C	5307	40.73	0	5306	0	1
464	chrM	465	C	5472	40.28	0	5470	1	1
466	chrM	467	C	5476	40	1	5475	0	0
467	chrM	468	C	5589	40.5	0	5588	1	0
468	chrM	469	C	5639	40.94	0	5638	0	1
472	chrM	473	C	5624	40.46	0	5624	0	0
475	chrM	476	C	5429	40.88	0	5428	1	0
480	chrM	481	C	5199	40.92	0	5198	0	1
482	chrM	483	C	5067	41.61	0	5065	0	2
485	chrM	486	C	5070	41.71	0	5069	0	1
490	chrM	491	C	5044	42.22	0	5043	0	1
493	chrM	494	C	4894	42.29	1	4892	0	1
494	chrM	495	C	4930	41.64	0	4930	0	0
495	chrM	496	C	4922	42.65	1	4920	0	1
496	chrM	497	C	4877	43.04	1	4872	0	4
497	chrM	498	C	4973	43.25	4	4965	1	3
498	chrM	499	G	4084	44.1	0	8	4076	0
499	chrM	500	C	4360	43.86	0	4360	0	0
500	chrM	501	C	4678	43.37	1	4670	1	6
501	chrM	502	C	4677	43.44	0	4676	0	1
504	chrM	505	C	4319	43.07	0	4311	0	8
505	chrM	506	C	4721	43.54	0	4719	1	1
508	chrM	509	C	4456	43.8	0	4454	0	2
509	chrM	510	C	4701	43.5	0	4701	0	0
510	chrM	511	C	4758	43.86	0	4758	0	0
512	chrM	513	G	4418	43.62	1	0	4417	0
513	chrM	514	C	4799	43.57	2	4797	0	0
515	chrM	516	C	4970	43.39	0	4967	0	3
517	chrM	518	C	5067	43.45	0	5067	0	0
519	chrM	520	C	5200	43.54	1	5197	0	2
521	chrM	522	C	5114	43.55	0	5113	1	0
523	chrM	524	C	5119	43.62	0	5119	0	0
524	chrM	525	C	5010	43.67	0	5008	1	1
525	chrM	526	G	4800	43.55	0	0	4800	0
526	chrM	527	C	5040	43.79	0	5040	0	0
528	chrM	529	G	5086	43.64	1	0	5085	0
529	chrM	530	C	5172	43.55	2	5169	1	0
533	chrM	534	C	5167	43.36	1	5165	0	1
534	chrM	535	C	5453	43.33	0	5452	0	1
535	chrM	536	C	5436	43.43	1	5434	0	1
536	chrM	537	C	5301	43.52	1	5299	0	1
540	chrM	541	C	4543	42.82	2	4539	0	2
541	chrM	542	C	4997	42.95	2	4989	0	6
542	chrM	543	C	5158	43.4	0	5157	0	1
543	chrM	544	C	5012	43.47	0	5009	1	2
544	chrM	545	G	3517	42.77	2	12	3503	0
547	chrM	548	C	4453	43.01	0	4452	1	0
548	chrM	549	C	4942	43.41	0	4942	0	0
551	chrM	552	C	4453	43.24	0	4453	0	0
552	chrM	553	C	5078	43.71	0	5078	0	0
556	chrM	557	C	4466	42.78	2	4462	0	2
557	chrM	558	C	5321	43.01	1	5316	0	4
558	chrM	559	C	5472	43.19	1	5469	0	2
559	chrM	560	C	5557	43.36	0	5554	0	3
563	chrM	564	G	3653	41.64	5	3	3645	0
565	chrM	566	C	5072	42.7	1	5068	1	2
567	chrM	568	C	5223	42.81	4	5218	1	0
568	chrM	569	C	5680	43.09	3	5673	0	4
569	chrM	570	C	6049	43.19	1	6047	0	1
570	chrM	571	C	6078	43.32	1	6075	0	2
571	chrM	572	C	6177	43.34	2	6172	3	0
572	chrM	573	C	6187	43.52	1	6185	0	1
574	chrM	575	C	5645	42.28	2	5642	1	0
576	chrM	577	G	4894	41.2	2	1	4891	0
582	chrM	583	G	5214	41.79	3	0	5209	2
585	chrM	586	G	5560	41.91	1	0	5558	1
586	chrM	587	C	5695	42.35	0	5695	0	0
590	chrM	591	C	5728	42.44	1	5724	2	1
591	chrM	592	C	5970	42.78	2	5965	2	1
593	chrM	594	C	5848	42.46	3	5842	0	3
594	chrM	595	C	6276	42.99	0	6274	1	1
596	chrM	597	C	5956	43.02	1	5952	0	3
600	chrM	601	G	6007	42.7	1	0	6006	0
601	chrM	602	C	6434	43.35	0	6434	0	0
606	chrM	607	C	6284	43.61	3	6279	0	2
608	chrM	609	C	6274	43.67	0	6274	0	0
610	chrM	611	G	6233	43.71	1	2	6230	0
616	chrM	617	G	6441	43.83	1	0	6440	0
621	chrM	622	G	6448	44.07	15	0	6433	0
623	chrM	624	C	6505	44.18	0	6502	0	3
624	chrM	625	G	6298	44.02	3	1	6294	0
625	chrM	626	G	6465	43.98	1	0	6464	0
626	chrM	627	G	6674	43.99	0	0	6674	0
627	chrM	628	C	6730	44.11	0	6729	0	1
629	chrM	630	C	6944	44.02	0	6943	0	1
[truncated: 7,061 more rows]

## Sheet: ATP8-dead DddA6-rep3
	Region	Position	Reference	Coverage-q30	MeanQ	Reads_A	Reads_C	Reads_G	Reads_T
[truncated: 7,350 more rows]

[truncated: 20 more sheets: ATP8-dead DddA6-rep2, ATP8-dead DddA6-rep1, ATP8-DddA6-rep3, ATP8-DddA6-rep2, ATP8-DddA6-rep1, ATP8-canonical-rep3, ATP8-canonical-rep2, ATP8-canonical-rep1, ND5.2-DddA6-rep3, ND5.2-DddA6-rep2, ND5.2-DddA6-rep1, ND5.2-dead DddA6-rep3, ND5.2-dead DddA6-rep2, ND5.2-dead DddA6-rep1, ND5.2-canonical-rep3, ND5.2-canonical-rep2, ND5.2-canonical-rep1, unt-rep3, unt-rep2, unt-rep1]
