# Supplementary material for: CRISPR-free base editors with enhanced activity and expanded targeting scope in mitochondrial and nuclear DNA
Source: Nat Biotechnol. 2022 Apr 4;40(9):1378–87. doi: 10.1038/s41587-022-01256-8 (PMC9463067; doi:10.1038/s41587-022-01256-8)
Supplement: Supplementary file 4 — List of predicted off-target nuclear DNA sites for SIRT6-DdCBE and JAK2-DdCBE [file 41587_2022_1256_MOESM4_ESM.xlsx]

## Sheet: JAK2-DdCBE
PROGNOS_Ranked_Output	Version:	1
Ranking	Homology_Score	RVD_Score	Nuclease_Orientation	Spacer_Length	Mismatches	Left_Half_Site	Spacer_Seq	Right_Half_Site	Chromosome_Name	Chromosome_Location	Genomic_Region	Closest_Gene	Primer_Index	Forward_Primer	Forward_Melt_Temp	Reverse_Primer	Reverse_Melt_Temp	Primer_Warnings	Expected_Product_Size	Digestion_Size1	Digestion_Size2	Amplicon_Sequence	Genome_Browser
1	13	2.818	L-20-R	20	5_4	gCTaAAAAAGACaCTGaA	atagacaattttcttcttta	AGGTAAAGACAaTgtCta	chr18	61057152	Exon	VPS4B	018-061056920	GTGTGGTCAGGACAAACTGTTCCC	60.908	CTCCAGCCTGGGCGACTGAAT	61.508	Primer pair generated using optimal parameters.	406	262	144	GTGTGGTCAGGACAAACTGTTCCCTGAACTTAAAAGGTGAAGGACAAGACCCCATATTATTATCCTGTATTAAAAAAGGAAATATACATATATGTACACAGACACCCCATATCACAGACAAGAAACTTCCCATAATTCAAAGGGAGACCATTTCCTTATTAGCAAAGGTGCGCATTACAGTATTTCATGACAGTTAAAAATTACACACCTACCACCTGTTTTGGTCAATCTTGCTAAAAAAGACACTGAAATAGACAATTTTCTTCTTTAAGGTAAAGACAATGTCTAATTTAGAAAATCTTCCTCTTGAGATTGCACAGTGAAAGGTATCAGTTAATTAAATATAAAAGCTTACCGTTTTTGTTTTTTTTTGAGACAGAGTTTTATTCAGTCGCCCAG…	http://genome.ucsc.edu/cgi-bin/hgTracks?db=hg19&position=chr18:61057152-61057207
2	10	2.827	L-12-R	12	6_4	TaaaAAAAAaAgTCTGgA	ctataatgttag	AaGTAAAGAtAGTAGtAa	chr5	93680784	Intron	KIAA0825	005-093680605	GGGGCTGGGAGAAGAGAGGAA	61.508	CCACTGATAACCTATGCCCAGGA	59.148	Primer pair generated using optimal parameters.	332	205	127	GGGGCTGGGAGAAGAGAGGAATGGGAGTTATTGATAATGGGTACAGTTTCAGTTTGAAAAGATGAAAAATTCTGAAGATGGATGGTGGTAGTGATTATACAACAATGTGAATATACTTAATGCTGCTGAACTATACAGTTTAAAATGGTTAAATGGTACATTTTATGTATACGTTACCATAAAAAAAAAAGTCTGGACTATAATGTTAGAAGTAAAGATAGTAGTAATCTTATAGGAGAAAGAAGAGGATGGTGTTCAGAAAGAGCGTGGTGAGGGTGGGGAACTTCAAGGGTGCTGGCAATATTCTATTCCTGGGCATAGGTTATCAGTGG	http://genome.ucsc.edu/cgi-bin/hgTracks?db=hg19&position=chr5:93680784-93680831
3	26	2.834	L-11-R	11	6_2	TCTGAAAAAagCTCTGCA	cacaggcctgc	AGGaAAAGAgAGaAGgca	chr2	146083472	Intergenic	DKFZp686O1327	002-146083255	GTCCACTCTGTGTTACCCAGATC	59.148	CTATGGAGACTCCTTCAGGTCTTTTTTCCC	61.548	Primer pair generated using optimal parameters.	377	242	135	GTCCACTCTGTGTTACCCAGATCTTGTACAGGAAATGGAGTGTATTTAATATTGATGACTCTGTATGTGTCATTTAATTGTCTCTATTGATTGGATTTCATCAGAGTGTGGGGCTTGGACAGAGCTTTGATTAGACTGTAAGGATTCTTTGCCGTTTTCTTTTTTCCGACACCATATCAATGTACCTTCTGGTGTGATATCACTTTCACAATCAATATCTGAAAAAAGCTCTGCACACAGGCCTGCAGGAAAAGAGAGAAGGCACTGCCTCTAAGTCCCCTTATACACATAGATTTAACCTCTCCAATTGAAAAAGGTTTATTGCATGTTTTAGAGCAGGATGGAGTGGGAAAAAAGACCTGAAGGAGTCTCCATAG	http://genome.ucsc.edu/cgi-bin/hgTracks?db=hg19&position=chr2:146083472-146083518
4	20	2.836	L-17-R	17	5_3	TCctAAAAAGACTCTcCA	cgcatgtagctagggaa	AGcTAAgGtCAGTgGCAg	chr9	74206499	Intergenic	TMEM2	009-074206275	GCCGGTTTAGGTATGGGAACCAC	61.088	GAGTGAGACCCTGTCTTGGGGA	61.288	Primer pair generated using optimal parameters.	411	252	159	GCCGGTTTAGGTATGGGAACCACACAACCTCTAAAGTGAAGGAGGCTTCTCCAGCAAAACCGAACGGCATATTCAGATGCTGGGTGAGGATTCATAATATTTAGCTATTTTGTTAATTAATATAACAGTAATTTCTTTATTCAGTCACAGAAACATCAATGTATCTATGCTGAAGCACCATAATTTTATAAGCACAGTTATTGGGGGAAAATGTTACCTTTTTGTCCTAAAAAGACTCTCCACGCATGTAGCTAGGGAAAGCTAAGGTCAGTGGCAGAGTTATATGCACACCTCCACCACCAACATCACCACCACCACCTCCTCCTTCATCTCTCATCCAGCTCTGCCTTAGGCCCTTTTTTTTCTTTTCTTTTCTTTTCTTTTTTTTTTCCCCAAGAC…	http://genome.ucsc.edu/cgi-bin/hgTracks?db=hg19&position=chr9:74206499-74206551
5	5	2.848	R-11-L	11	6_5	tTaCTtaTaTCTaTACCT	gatgatacatt	aGtgGAGTgTTTTTCAGt	chr10	119782471	Intron	RAB11FIP2	010-119782198	TTACCCCTGGATCCCCTCCCT	61.508	CCTATCCTGGTAGACCTAGTTGG	59.148	Primer pair generated using optimal parameters.	458	298	160	TTACCCCTGGATCCCCTCCCTTTCTACTGCAAGCCACTTAAAGGAAGGAACCATATCTCATTCCTCTTTTCATTCTTAGCATCTGACACAGTGCCAGCATGAAAAATTCCTAACAAAAGTATGCTGAATACATTAATAACCAGTACTTAATAAAAATGTGTAAAAACCGGGGTGAGTTGACTGAGTACATCTATGTTAGGGCAATATAAGTTCCACCAACAAGATACCAAGTCCCCAAAGAGTGGAAGAAATAATCTTCCTGAATAAGAAAGATTACTTATATCTATACCTGATGATACATTAGTGGAGTGTTTTTCAGTTCTTTTTAAGATACGAAGAATTATTCTCATATTTAAGTCAATAGGAATTAAAACACATTTTCAAACTGGTGGACTGCCA…	http://genome.ucsc.edu/cgi-bin/hgTracks?db=hg19&position=chr10:119782471-119782517
6	18	2.854	R-17-L	17	4_4	cTGCTtCTcTCTTTACtT	tttttttttttttttga	TGCAGAGTCTTgcTCtGt	chr11	12572661	Intergenic	PARVA	011-012572487	GGTGTGAATCCGGGAGGCAGA	61.508	TAGTCCCAGCTACTCGGGAGG	61.508	Primer pair generated using optimal parameters.	329	202	127	GGTGTGAATCCGGGAGGCAGAGTTTGCAGTGAGCCGAGATCGTGCCACTGCACTCCAGCCTGGGTGACAGAGCAAGACTCCATCTCAACAACAACAACAACAAAAGTGTCTCCCCTTCCCTGATGGAATCTGCTGCCAGGGAGAACCCACAGTCAGGGAAGAGGGTGTGGGATGCTGCTTCTCTCTTTACTTTTTTTTTTTTTTTTTGATGCAGAGTCTTGCTCTGTGGCCCAGGCTGGAATGCAGTGGCACAATCTCGGCTCACTACAAGCTCTGCCTCCCAGATTCATGCCATTCTTCTGCCTCAGCCTCCCGAGTAGCTGGGACTA	http://genome.ucsc.edu/cgi-bin/hgTracks?db=hg19&position=chr11:12572661-12572713
7	5	2.86	R-11-L	11	6_5	AaaaTACTaTCTcTACCT	gctatcccatg	TGttGtGTtcTTTTtAGA	chr4	176196444	Intergenic	ADAM29	004-176196333	GGAACAGTGATCAGTTCTGTTACCTGAC	60.298	GGCTCTGAAGAAAGTACGTAAAAGACCAAG	60.058	Primer pair generated using optimal parameters.	391	136	255	GGAACAGTGATCAGTTCTGTTACCTGACCATAATGGCTAAACAAAACAACCAAATTATAAATTAAAAGGGGTTTGAATATATAGAACATTCATTTTTCAGCTACTAGCCAAAAAATACTATCTCTACCTGCTATCCCATGTGTTGTGTTCTTTTTAGACTGTCTAATTTTGAGCTGAACTGTTTCTTAGACTGACAGACAAGTCATAAATCAAGTGATTGCTATAAATGCTTTTTATTTATATAGAGAGTGTCTCAGATTTTTACCTTTCTTTCATAAACTTGTCATAAATTTCTAATTCACCAATAGATGGTTGGTGTCCATTTTTCTTGAGTCTAAGACACTTTTAAAAATTTACTTGACTTGGTCTTTTACGTACTTTCTTCAGAGCC	http://genome.ucsc.edu/cgi-bin/hgTracks?db=hg19&position=chr4:176196444-176196490
8	10	2.876	L-10-R	10	6_4	TCTcAAAccaACTaTaCA	ttttaaagag	AGGTAAAGAaAGaAGaAa	chr6	43313083	Intron	ZNF318	006-043312871	GCTACTGGGGAGCCTGAAGTG	61.508	GGGTGCGTCTTCATGGTCTC	59.508	Primer pair generated using optimal parameters.	368	237	131	GCTACTGGGGAGCCTGAAGTGGGAGGAATGCTTGGACCTGAGAGTTGGAGGCTGCAGTGAGCCATGACTGTGTCACTGCACTCAACTTAGGTGACAGAGTGAGACCCTGTCTCAAAAAAAAAAAAAAAAAGTAATAATAACAGTTGTCTCTAGGTAGATGAAATTACAAGTTTGTATGTGCTTTTCTGAAATGAACAGAAAGGGAAAGAAAATCTCAAACCAACTATACATTTTAAAGAGAGGTAAAGAAAGAAGAAATACCAAGGACAGGTAGGAAAGAAAGGCTGTGGACATAATATTCCTTACTGCTGAGATGAAAACTGAATTGTAACATATCCGTTAGTTTCAGAGACCATGAAGACGCACCC	http://genome.ucsc.edu/cgi-bin/hgTracks?db=hg19&position=chr6:43313083-43313128
9	17	2.878	L-12-R	12	6_3	TCTcAAAAAaACaaaaCA	aaacaaaaaaaa	AGagAAAGtCAGTAGCAT	chr3	8587815	Intron	LMCD1	003-008587704	TCCGGATTCTCCTGCTGAGGC	61.508	CCCAGGACAGCTTTGAATGTGGC	61.088	Primer pair generated using optimal parameters.	349	137	212	TCCGGATTCTCCTGCTGAGGCAGGAGAATCGCTTGAAGCTGGGAGGCAGAGATTGCAGTGAGCTAAGATCAGGCCATTGCACTCCAGCCTGGGTGACAGAGCGAGACTCTGTCTCAAAAAAACAAAACAAAACAAAAAAAAAGAGAAAGTCAGTAGCATGTAGATCAGGAGTGTCCAATCTTTTGGCTCCTCTGGAAGAAGAATTGTCTTGGGCCACACATAAAATACACCATCACCTAACGATAGCTGATGAGCTTAAAAAAAATCACAGAAAAATATCATAATGTTTTAAGAATGTTTATGAATTTTTTACAAATTTCTGTTGGGCCACATTCAAAGCTGTCCTGGG	http://genome.ucsc.edu/cgi-bin/hgTracks?db=hg19&position=chr3:8587815-8587862
10	18	2.882	R-17-L	17	4_4	ATaCTcaTGTCTTTACCc	attcctttgagaatttc	TGtAGAGgCTTTcTCAaA	chr5	66297316	Intron	MAST4	005-066297056	CCGACTGCTCTGCCTTCTGA	59.508	GCCCATGTATTGGGGCATAACC	59.258	Primer pair generated using optimal parameters.	461	288	173	CCGACTGCTCTGCCTTCTGAATCATATGTAACCAAATCAAGTCAAACAGGTTAGAAGACAACTCACACTTCAGTGTCATCTGTACTCTTATCTTCATGAGTGTGGGAATGTACAATCCACTTTCGCTCACTATATTAATTCATTCTGGTTCCTCATGTACTTAACCTATTTTTATTTTTTCAGTTTGGATACAACCCAAATCCTCTCAAGCCTTTTAAATGCAAAAAAAAAAAATAAATTTAAAGTATATGTAGTTAAAAATACTCATGTCTTTACCCATTCCTTTGAGAATTTCTGTAGAGGCTTTCTCAAAATGCAGAGAGTGGAGGCAGTCATAACATATGATGCCTGCAGATTGGGGTATCTGTCATTTAATCAAGAGAAGAAATAAACATTTTA…	http://genome.ucsc.edu/cgi-bin/hgTracks?db=hg19&position=chr5:66297316-66297368
11	18	2.884	R-17-L	17	4_4	taGCTACTaTCTgTACCT	tacagaaaaaaaaaaag	aGCtGAcTCTTTTTCtGA	chr13	83643339	Intergenic	SLITRK1	013-083643051	GGCTAGGGGAACTCGATGTC	59.508	GCTCTGGCTCTTGCAGACCAC	61.508	Primer pair generated using optimal parameters.	547	316	231	GGCTAGGGGAACTCGATGTCTTTCGAAAATATAGACGCTAGCCCTCCTTGAGACATTATAATTCAGTTATTCATGTACAGTTGGCTAAAAACACATACCAATCTTTTTGCTTAAGAACCACACAAGGGAAAAAATGTGGAAATTTAGTAAAACTCAATTTTAAGTGTCCATGAATGACAGAGCACATTCACACTCATTCATTTACATATTTTCTATGCCTGTTTTTTATGCTAAATCTGTAGAGTTTAGTAATGGCAAAAGATACCGTATGGTCCACAAGGCCTAAAATAGCTACTATCTGTACCTTACAGAAAAAAAAAAAGAGCTGACTCTTTTTCTGACCTCTGGTCTAAGTCAAGTCTGTCCCACAAGACACAAGGTACAATGCTTTTTCCACAT…	http://genome.ucsc.edu/cgi-bin/hgTracks?db=hg19&position=chr13:83643339-83643391
12	8	2.888	R-11-L	11	5_5	tTaCTACaGTCaTTACaT	ataattttgtg	TGaAtAGgCTTTTTCAtt	chr5	139007256	Exon	UBE2D2	005-139006977	GTGATGGGCTTTGTTCCCAACTC	59.148	CAAGTTCCTGGAATGCTGCATGTG	59.038	Primer pair generated using optimal parameters.	532	304	228	GTGATGGGCTTTGTTCCCAACTCTTTTACATCTCCCTACCCCTTCAACCTTTGGCCTTTCAGCCCTTCTTTCTCTCTTCCATATTCTTTGGTTTGTATGTGGTTTCTCAGTTAATACATAGCTAATAGCTCTTATTTTTCTTATGTTTTTAACCGCTTAGGTCTATTTGGATGTAAGGGTGAAAATTCATTTGATGGAAATACTTGTGTATATTTAAAGACCCAATTGCTCCTCTGGAGCTTGTACTTTCAAGAATGATTAATCTGTGTAATAAACTGGTTACTACAGTCATTACATATAATTTTGTGTGAATAGGCTTTTTCATTTTTAAGAAGTTTGTCTAGCTGAGATTAGTGGTGGATTTTCTCCCACTTCTGAAATGTTCATTTATACTGGTTG…	http://genome.ucsc.edu/cgi-bin/hgTracks?db=hg19&position=chr5:139007256-139007302
13	5	2.895	R-17-L	17	6_5	tTcCTcCTtTCTTaACaT	atcagttataatcattt	TttAaAGTtTTTTTtAGA	chr1	235172003	Intergenic	TOMM20	001-235171809	CAAGATAGGGCCTTGCTGTGTTGC	60.908	CCACCGTGCCCGGCCTATTTT	61.508	Primer pair generated using optimal parameters.	368	222	146	CAAGATAGGGCCTTGCTGTGTTGCCCAGGCTGGAGTGCAGTGGCACAATCACGGCTCACTGCAGCCTCGACTTCACTGGCTCAAGCAATCCTTCTACCTCAGCCTCCCAAGTGGCTGGGACTCCAGGCATGCACCACCACACCTGGCTAATTTTTTTTTTTTTTTTTGCAGAGATAGGGTTAATTGAGCATTTTTTCCTCCTTTCTTAACATATCAGTTATAATCATTTTTTAAAGTTTTTTTTAGAGGTTGCCCTAGAATTTGCAGTGTACATTTAGAGCTAATCCAAGTCTTCTTTCAAATAACACCATGCCACTTCATGGGTAATGCTAGTGCTTTATAATAATAAAATAGGCCGGGCACGGTGG	http://genome.ucsc.edu/cgi-bin/hgTracks?db=hg19&position=chr1:235172003-235172055
14	13	2.895	R-18-L	18	5_4	cTcCacCTGTCTTTACCT	tgcgcacacactgtttgg	gGaAGAtgCTTTTTCtGA	chr2	5508616	Intergenic	SOX11	002-005508374	CCTGGGATGGGAATCAGAACTGC	61.088	CAGCCTGGGATCCAGTGACTGT	61.288	Primer pair generated using optimal parameters.	437	271	166	CCTGGGATGGGAATCAGAACTGCCCAGTAAACGCATTAAGCACACCTGCCCTTCTTCAGTTGGTACAGTGATTGGTGCCCTATTTAACTTTTCCTTTTCCCTCACAGGTCTTCTGGAGACTTCTGAGCAACCTGCTATACGTGTCCTGTCGTTGGTGATGTTTCCATGTCTCTGTGTGATCTGCAAACCCCTCTGCTAAAAAAGAATTCCGATTCGCATTCTTACCACTGGGGCTGCACCTGCTCCACCTGTCTTTACCTTGCGCACACACTGTTTGGGGAAGATGCTTTTTCTGATACTTTCTGAATGGAAAGGCATCATAAGAAGGACATATTTGTGAAGTGCTTGAAAGTCCTCTCATACTTTCCAACGCAGAAGGACTAAAGTCTTTGTCAAAGT…	http://genome.ucsc.edu/cgi-bin/hgTracks?db=hg19&position=chr2:5508616-5508669
15	17	2.907	L-10-R	10	6_3	TCTGAAAAAGACatTcCA	gttatagaaa	AtGTAgAGACAGggGgAa	chrX	87145708	Intergenic	KLHL4	00X-087145430	CAGGTATTATGTTAGGCCATGGGG	59.038	CCAGCCTCCTGACAACAGAGC	61.508	Primer pair generated using optimal parameters.	526	303	223	CAGGTATTATGTTAGGCCATGGGGATACAAAGATGATTAAAACCACTTCCTCCCCTCAAAGAATTCTCATGATGGCAGAAATGGGGCATATGCAAACAAGTAGTCAAACAAGCAATTCCAAACATATAAGAGCTATGATAGATGAACATTCAGAGTGCTTTAAAACCACTGAGAAAGGAACAATCAATCTGTCTCCTTTCCATAGAGTAGACATATGAGCTGAGACTTGACAGATAATTAGGAGTTCACTGGTAGGCATGGGACACTGTAGAAAGAACTCTGAAAAAGACATTCCAGTTATAGAAAATGTAGAGACAGGGGGAATAAAAACACATGGAAAGGAGATTAAAATTGCTAACACTTAGGTTTTCATCATCAATCTTCCCCTCAGAATTACTA…	http://genome.ucsc.edu/cgi-bin/hgTracks?db=hg19&position=chrX:87145708-87145753
16	5	2.915	L-20-R	20	6_5	gCTaAAAgAGACTCaGCc	agttgctttgtcaggacaag	AGGgAAgGAgAGTAGgga	chr15	72509552	Intron	PKM	015-072509312	CGTTCTCATGGACCTGCCCAGT	61.288	GAAACAGGGAGGGGGTGCAGT	61.508	Primer pair generated using optimal parameters.	395	270	125	CGTTCTCATGGACCTGCCCAGTTATTTTGGTTCTAAGCTAGAATCAATCTGCTAGATGGTTTACCATGGCAACACAAGGTGAAGCAGAAACCCTGGGACAGGAGAGTCAAGCGCTGTGGCCAGGACACCTAAGGCTTAGAGGGTTTTCCAGTAGAACCTTTCCATATCTTCCTTTGTAAAAGCTAAGGGTAGGAGAGGTGTGTGGGAGAACCACAGCCAGCAACAAAGGGGGTCCTTTTTGCTAAAAGAGACTCAGCCAGTTGCTTTGTCAGGACAAGAGGGAAGGAGAGTAGGGATGGGCTAGTAAAGACAAACTTCACACTGACTGTGAAACTCAGACTCATCCTTGTCTAGTCCACTGTGGCTAAACGAACACTGCACCCCCTCCCTGTTTC	http://genome.ucsc.edu/cgi-bin/hgTracks?db=hg19&position=chr15:72509552-72509607
17	13	2.922	R-10-L	10	5_4	ATcCTtCTGTCTTTAatT	caccttcatt	TGaAGAGTaTTTTTtAtg	chr14	99037124	Intergenic	C14orf177	014-099036828	CTATCAGTGAAATCTTTGCCCATTCTGTTTGC	59.848	GTGTGAGCAACTAGACAAAGGAGG	59.038	Warning! Primer pair was generated using suboptimal parameters.	477	321	156	CTATCAGTGAAATCTTTGCCCATTCTGTTTGCAAATACAGTTTTTGTGCTCTTTCTAGAAGTTTTATATTTTTGTAGTTTACATTGATTTATATAATTTGCTGCAATTTAATTTTTCTTGTGATGTGAGAAAAACATAAAGTTTCCACCCCTTATCCTAAATTTTAAAGTTGTTTGAGCACCATTTGTTGAAAAAACAATCCTTCCCCCACTAGGATCTTTGTTGAAAATCAATTGATAAAATATATGTATATTTATTTCTGGTTTGTATATTTTGTTCCATTGATAGAGATATTTATCCTTCTGTCTTTAATTCACCTTCATTTGAAGAGTATTTTTTATGAATATAGAATTTTAGATTGATTTACTTTTTCTTTCAGAATTTAAATATGCCACTCAA…	http://genome.ucsc.edu/cgi-bin/hgTracks?db=hg19&position=chr14:99037124-99037169
18	10	2.926	L-18-R	18	6_4	gCTaAAAcAaACTtTGtA	ttattgaaaatttccaac	AGGTAAAGAgAacAGtAT	chr12	52849222	Intergenic	KRT6B	012-052848936	GGGCTTCCCTTTCTTCCACTAG	59.258	GGGGAGTTAGATATAAAAAGACTAGGGGAG	60.058	Primer pair generated using optimal parameters.	440	315	125	GGGCTTCCCTTTCTTCCACTAGATTAAGTTCAGAAGCCACTCATTTATATTTAAAATATCATATTATGTAAAATGTTAATCCAATAACCTAAGTTTGAAATATTATTTTTTTCCTCTCTTGCACTTTGTTAATATAGATGTTTCATTGTTCTGTAGGGCCTCTATCTTCCCTTGAGCTGTTTTTGAGTAACTTGAATGCTTTCCATAAAACATCATTTTTACTATCACTAGAAATTTAATCTCAAGCTATATTTGTGTTTTTCTCAGTGTAATAAGCCACTTCATTGCTAAAACAAACTTTGTATTATTGAAAATTTCCAACAGGTAAAGAGAACAGTATATAAACCTCCATGAATGAATTATGCAGATTAAACAGTTATCAACATTTTTCTCATTATT…	http://genome.ucsc.edu/cgi-bin/hgTracks?db=hg19&position=chr12:52849222-52849275
19	10	2.926	R-18-L	18	6_4	tTtaTACaGTgTTTAaCT	cctactgggtgtttcttt	TtCtGAGTCTTTTTtAGc	chr2	80045175	Intron	CTNNA2	002-080045032	CCCCTCTCCCAAAAGGAGAGC	61.508	GCCTGGGTAAAAGAGCGAAACTCC	60.908	Primer pair generated using optimal parameters.	454	172	282	CCCCTCTCCCAAAAGGAGAGCTTTATGATGACATGTGATGAAGAATTTTATGCTGTTCTGCTAAAATCACATTTACCATTTCGCATATTGGGCTTCAATTTTTAATTTACTCGTTTTAATAAGCCTCATTACTTCCAAGGTTATTTATACAGTGTTTAACTCCTACTGGGTGTTTCTTTTTCTGAGTCTTTTTTAGCTTTTAAGTAATGGCTGTGATTATATAATTAAAGCAAACTACAGCAGATTACATTAAGAAGTTCACTTTTTTTGGAAGAAGGAAGTTTGCTCTTTGTTCACTTTCATATTATTCATTTTTCATAATTTAATATTACCAAAGATAGTGCATAAATATTATAATTAGCATATTTGTTGTTTTTCTTGAATGGATATTGTGATTTA…	http://genome.ucsc.edu/cgi-bin/hgTracks?db=hg19&position=chr2:80045175-80045228
20	5	2.926	L-19-R	19	6_5	aCTctAAAAaACTCTtaA	gtgctttgcagtttatttt	tGGaAAAGAgAGTAGgAg	chr9	87248678	Intergenic	NTRK2	009-087248380	GCAAGTGATACAACCCCAAGCC	59.258	TGAGCTGCCTTCCGCCTCTGT	61.508	Primer pair generated using optimal parameters.	520	327	193	GCAAGTGATACAACCCCAAGCCACTAACATATATGGCAAGAAGGAGAAGCAGAAGAAAACCAGGGAAAAGAAAAAGCAGATACTCATTGCCCTAAGAAAAATAATTTTGTAATCACAAAATTAAATTACTCTGCTGTGAATCCCAGTGAAGAAATGGCCTTGTTGGAATGGTTTGATGTGCTCTCACAGGCATCTCAAATGGGAAAACATACCCACAGGAAAAATTTGGAAGGCAAACAGTAAAAACTTTCACATTAATCTGGAAAACAAAAGAGTGGCCATTTATACCTTATGCCTAACTCTAAAAAACTCTTAAGTGCTTTGCAGTTTATTTTTGGAAAAGAGAGTAGGAGAAAGAAGAAAGTGGGGCAGAATAACAGGGAGAGAGGGAAAGAAACA…	http://genome.ucsc.edu/cgi-bin/hgTracks?db=hg19&position=chr9:87248678-87248732
21	13	2.932	R-11-L	11	5_4	AcGCTAaacTCTTTACCT	gcattatccta	TGCAattTtTTTTTgAGA	chr5	160334359	Intergenic	LOC285629	005-160334092	CCAGCCTTCAGTTTGCCAAGGG	61.288	CACCTGTAGTCCCACTCAAGAGC	61.088	Primer pair generated using optimal parameters.	421	292	129	CCAGCCTTCAGTTTGCCAAGGGGTTGGCATTAATCAAATCGTTTTCTGTAATTCCTGCCATGGAGCCTTAGTTTCCTTTTATAATCTGGTTCTTCGGCCTTCATGCAGGTTCAATAAAAGCTACCTGAAATCTTTCTAATAAATTTCATATTTTCTAGATAGAGCCTGTTTCTGTTGCCTGTAGCCAAGGAACCCTAGTTGATTTTTTTTCTTTAATTTACACAACATTGTTATTGAATAGTTTCTGTCTGCCAGGCAATGTACTAAACGCTAAACTCTTTACCTGCATTATCCTATGCAATTTTTTTTTGAGATAGGTTCTGTTGCCCAGGCTGGAGTGCAGTGGTATGATCAAATGCAGCTTCTGTTTCTGGGCTTAAGCAATCCTCCCACCTCAGG…	http://genome.ucsc.edu/cgi-bin/hgTracks?db=hg19&position=chr5:160334359-160334405
22	10	2.934	R-20-L	20	6_4	taaCTACctTCTTTACCa	cttagagacatgtgaggtcc	TGtcaAGTaTTTTTCAGA	chr3	99365326	Intron	MIR548G	003-099365077	GCACACCAGAGGAGAGCTGCTT	61.288	CTCTTGCTATATCTTGGAAGGTTATGTGGC	60.058	Primer pair generated using optimal parameters.	463	279	184	GCACACCAGAGGAGAGCTGCTTGCTTAGTAAAAATTATGACATTCACAGCAAAACAGCAATCCTCTAAGATCATTTTTTGTGTCCATAGAGATGAAGCTATGGAGTTGGTGTGCATGTGACTTGTGAATCACCAGAAAATCTTCAGTGTTTTAATTTCAAAAACACCTTGACTCTCTCTGGGGCAAGGGGCGTGTCACTGATCGTCTCTGTGCCTTAATTTATTTATCTTAAGCAGAACAATTTTTAAATAACTACCTTCTTTACCACTTAGAGACATGTGAGGTCCTGTCAAGTATTTTTCAGAAAGATACTAATTAAGCATGCATTTTACGGTTACTAATTTAGTACGGTAAATGGATTATACTTACAATAACTAGGAAGGGCTCAAAGTATTTATA…	http://genome.ucsc.edu/cgi-bin/hgTracks?db=hg19&position=chr3:99365326-99365381
23	10	2.937	R-18-L	18	6_4	cTaCTtCTacCTTcACCT	tttcacttatgaattcat	TcttcAGTCTTTTTCAGA	chr14	38009449	Intron	MIPOL1	014-038009333	CCCAGTCTTGGGCAGCCCTTT	61.508	CGGCTTACCCATTCCTCCATGC	61.288	Primer pair generated using optimal parameters.	434	145	289	CCCAGTCTTGGGCAGCCCTTTATAGCAGTGTGAGAACAGACTAATACACCATTCTTACCACTTTCTAACAGTTCTTGTTTTCACTTTCTGTATGACTTTTCAACCCATTTTCCCATCTACTTCTACCTTCACCTTTTCACTTATGAATTCATTCTTCAGTCTTTTTCAGATACGAAGTCTTCTTACCTTTCTCTTATCAATTTCATTTTTTTATATTCCCTGATGTCTTACATGTACTTTTGTGAGCATATTTGTGTGTGTTCATATTTATATCGTAGTGTCTGTATATATTCATAAATATGTCTGCATATGTACATTTTTATATCTATCTGTGTGCATTATAGACTGTATATGTATCTTTCGGTTGTGGCTAAAACTGAGCAAGAAGTTTATTTCATT…	http://genome.ucsc.edu/cgi-bin/hgTracks?db=hg19&position=chr14:38009449-38009502
24	17	2.94	L-20-R	20	6_3	aCTaAAAAAaAgTgTGgA	atactagaggcaaaaaaggt	AGGTAAAGACtGgAtCAT	chr7	8656336	Intron	NXPH1	007-008656230	GCATTTAGGACAGAGAGCGAAGC	59.148	AGTGGCCCAAGCTGGCACCAT	61.508	Primer pair generated using optimal parameters.	385	136	249	GCATTTAGGACAGAGAGCGAAGCATATGTAAGGGCCCCAAGGCAGGTAGAAGCATGGCAGCCAGGGGGGACTGAGGGAAAGACATTGTTGCTTTTGAACACAGTGAACTAAAAAAAAGTGTGGAATACTAGAGGCAAAAAAGGTAGGTAAAGACTGGATCATACAGTTATAAAGATTTTCCCCTAAAAACAAATACAAGCTACTGAAGTATTTTAAGTTGAGATGGGGTTGAAGGACCAGATCAAGTTTATGTTAAAAAAAAAAAAAACCACTCTGGCTGAAGTATGGATATCAGATTTGAGGGGAGGACAGTGTGAATGTGAGTAGATCAATTAGGAGTTCGTTATAGTAGTTGTGCCAAGAGATGGTGCCAGCTTGGGCCACT	http://genome.ucsc.edu/cgi-bin/hgTracks?db=hg19&position=chr7:8656336-8656391
25	13	2.946	R-20-L	20	5_4	ATtCTACTGgCaTTACaT	cttagctcctgtggtgggta	TGCAGtaTtTgTTTCAGt	chr1	187871060	Intergenic	PLA2G4A	001-187870884	GGCCCTTGCTATGCCAGGGAA	61.508	CAGGCTGAGGGATAGCTGGGA	61.508	Primer pair generated using optimal parameters.	531	206	325	GGCCCTTGCTATGCCAGGGAAGTTTAAAAATCTTGAGAGGAGTAAGTCTGTTATAACAGATATTCTTTCACTCTTCCATATAATTGCCCTCCATTTACTGCTTCCTCTTTCCTTTCTCTTCTCTTTTCCCTTTTATCTTTTTCAATGTTTTCTCATAACTTTTTCTTTTCCTTTCCATTCTACTGGCATTACATCTTAGCTCCTGTGGTGGGTATGCAGTATTTGTTTCAGTTTAAACTACATGCAAAGCATTTCAAAAAATACTGTGATGAAACATACTGCTTGATAATTTAATTTTGTTCTAAAAATAGTTATTATTTGGGGACATTTTAAATAAAGCTAGTCCTAGTGCTAATTTCTTTATATTTGTGAAATAACTTTGATAAGAATATCTTATTT…	http://genome.ucsc.edu/cgi-bin/hgTracks?db=hg19&position=chr1:187871060-187871115
26	5	2.947	R-12-L	12	6_5	tTGCaACTaTCcTTtCCc	tgttccatcatt	cGgAGAtTtTTTTTtAGA	chr12	90462283	Intergenic	LOC338758	012-090462066	CACCATTCTCCCTGCCTCAGC	61.508	GCCTCCCCAGAGAAGACAAC	59.508	Primer pair generated using optimal parameters.	395	243	152	CACCATTCTCCCTGCCTCAGCTTCCCGAGTAGCTGGGACTACAGGCACCCGCCACCATGCCCAGCTAATTTTTTGTATTTTTAGTAGAGACAGGGATTCACCATGTTAGCCAGGTTGGTCTCGATCTCCTGATCTTGTGATCCGCCCGCCTCGGCCTCCCAAAGTGCTAGGATTACAGGCGTGAGCCGCCGCGTCTGGCCCCAAATGTGAATTTTTATTGCAACTATCCTTTCCCTGTTCCATCATTCGGAGATTTTTTTTTAGAATATAAATTGCTGGTCCATAAAAACCTCTCTCAGACCTAAGGGAAGATACTGCATCTGGGCCAGGGATCTTGAACTTTGAGCTGATTAAAATGATTGGATGAATTGCTAGGTTGTCTTCTCTGGGGAGGC	http://genome.ucsc.edu/cgi-bin/hgTracks?db=hg19&position=chr12:90462283-90462330
27	2	2.947	L-19-R	19	6_6	TCTcAAAAAaACaaaaCA	aataaaaaacaaaaatagt	gGGTgAAcAgAGTAGtAa	chr1	117309480	Intron	CD2	001-117309377	CAGGAGGCTGAGGTGGGTGAA	61.508	GGAAAGGGCCTCCAGAAAGGAC	61.288	Primer pair generated using optimal parameters.	343	132	211	CAGGAGGCTGAGGTGGGTGAATCATTTCAGCCCGGGAGATCAAGAATGCAGTGAGATACGATCACACACTGCACTCCAGTCTGGGCAACAGAGCAAGGCCCTGTCTCAAAAAAACAAAACAAATAAAAAACAAAAATAGTGGGTGAACAGAGTAGTAAACCAATGGCCAGTGCAAGCTTGCCACATAGGAGATGAAGAAGGACCACCCACTGCCCCATAATTCAGAACTAGGGCCAGGGGTTAGAGCCCTCTCCACAGTCTACTGGACATAACCTAAGCAATGACTGCAGGGCACGGAAGATGGCATAGAGGATGTGTTTTGTCCTTTCTGGAGGCCCTTTCC	http://genome.ucsc.edu/cgi-bin/hgTracks?db=hg19&position=chr1:117309480-117309534
28	10	2.949	L-11-R	11	6_4	aaTtAAAAAcAaTaTGCA	tgtccttcaac	AGGTgAAtACAGTgGtAT	chr3	121399914	Intron	GOLGB1	003-121399809	GCTAGCATTTGCACTCCTGGG	59.378	TCCTCCCTTCCCTACCTTCC	59.508	Primer pair generated using optimal parameters.	373	130	243	GCTAGCATTTGCACTCCTGGGCAATTATCCCAAAGAAATGAAAACTTAGGTCCACACAAAAACTTATACACAAATGTTCATAGTAGTATTATTAGAATAGCTAAAAATTAAAAACAATATGCATGTCCTTCAACAGGTGAATACAGTGGTATATTCATAATATGAAACATTATTTATACTGAAAAGAATGAACTATTGATACATACAACAAAACTGATGGATCTCAAGGGCATTATGGCACATGAAAAAAGCCAATTTCAAAGGGTTATATACTGCAAGATTCCAGTTAGAAAACATTCTCAAAATGACAAAATTGAACACAGATTAGTGGTTGCTAGGGGTTAAGGATGTGAGGAAGGTAGGGAAGGGAGGA	http://genome.ucsc.edu/cgi-bin/hgTracks?db=hg19&position=chr3:121399914-121399960
29	8	2.95	R-11-L	11	5_5	ATcCacCTGTCTTggCCT	ccgaatttttt	TGttGtGTtTTTTTgAGA	chr1	40370608	Intergenic	MYCL1	001-040370321	CACCTGTCACCACGCCTAGCT	61.508	CAGGAGGCTGACGTAGCAGGA	61.508	Primer pair generated using optimal parameters.	438	312	126	CACCTGTCACCACGCCTAGCTAATTTTTTTTTTTTAAAGATCATACTGCTTCTGTCCCTTTTTTTTTATTATTATTATACTTTAAGTTCTAGGGTACATGTGCACAATGTGCAGGTTTGTTACATATGTATACATGTGCCATGTTGGTGTACCCATTAACTCGTCATTTACTTTAGGTATTTCTCATAATGCTATCCCTCCCCCCTCCCCCTAATTTTTTGTATTTTTACTAGAGATGGGGTTTCACCATGTTGGCCAGGCTGGTCTTGAACTCCTGACCTCAAGTGATCCACCTGTCTTGGCCTCCGAATTTTTTTGTTGTGTTTTTTTGAGACAGGGTCTCATTCTGTTGCCCAGACTGGAGTGCGGTGGTGCAATCATGGCTCACTGCAGCCTTGA…	http://genome.ucsc.edu/cgi-bin/hgTracks?db=hg19&position=chr1:40370608-40370654
30	13	2.951	L-15-R	15	5_4	TCTaAAAAAGAaTCaaaA	taattgtttaaaaaa	AGaaAAAGACAaTAGtAT	chr13	19256886	Intergenic	ANKRD20A9P	013-019256623	GTACAGAGTAACCTATAAGTGTGACATACTTTTGC	59.578	GGTATCAGAGAATCTTGTATTTATGGCATCAGG	59.758	Warning! Primer pair was generated using suboptimal parameters.	467	290	177	GTACAGAGTAACCTATAAGTGTGACATACTTTTGCTTTCAGTAGTTTCATGTAAAGAAAAAAACTTGAAAATAGATTACTATTAACCTGAGGACCCATGGGAATAACAGACACTGGGGAGGTAGGGTGGGGAGCGGGAACAAGAGCTGAAAAACTACCTACTGTGGACTCTGCTCACTACCTGGGTGACAGGATCATCCATACCCTAAACCTCAACGTCACACAGTACACCCAGCTAACAAACCTGCCCATGTGTTCCCTGAATCTAAAAAAGAATCAAAATAATTGTTTAAAAAAAGAAAAAGACAATAGTATTACCCATGGGACAAAATTTGTACTATTAGCAAGAATCATTTGTGTCTCATTTAGAAACAATTTGACTTTTGTTCCATTGTTTAAA…	http://genome.ucsc.edu/cgi-bin/hgTracks?db=hg19&position=chr13:19256886-19256936
31	5	2.951	R-18-L	18	6_5	AaatTACTaTCTgTACCT	ttaaatttgtaagcattt	TttAGAGTtTgTTTgAtA	chr8	104573187	Intron	RIMS2	008-104572889	GGGGATTCAGAGATTGTTAAAGAACACAAGG	59.958	GGAAAAAGCCGCAGGAAGCTGCA	61.088	Warning! Primer pair was generated using suboptimal parameters.	475	327	148	GGGGATTCAGAGATTGTTAAAGAACACAAGGTAAACACAATCATTTGAAATTTAAGATATGTTTTTAAATTTCAAGAATAAGTTTATTTCAGACATTTCTTTCACTTTATCAAATCTCTTAATCAAAAATGAAACCCCAGATACCATATTTATGTTATTTTGAGGTTGTGTTAATAAATATAGGTGTTCTTTTTATGTTAAGTAGGAATCCTTAGCAACTTAACTAGTAGTGCTTGTAAACAGACAACAACAACAAATCCTAAAAACCAGACATCAGTGAAAACAAACCAACAACCAAAAATTACTATCTGTACCTTTAAATTTGTAAGCATTTTTTAGAGTTTGTTTGATAAACTTAGGTTGGTTTTAAAATTTAGCTCAGTGACTCAGTTGCAGCTG…	http://genome.ucsc.edu/cgi-bin/hgTracks?db=hg19&position=chr8:104573187-104573240
32	20	2.955	R-15-L	15	5_3	ATGCTtCTcTaTTTACCT	atgtatatatacaca	TtCAtAtaCTTTTTCAGt	chr4	116455083	Intergenic	NDST4	004-116454862	GCACCTTGTCTATTTCTTAGAGTTGTTGAGC	59.958	GTGGTACAAATGAGTCAACATTTTGTCATGTCTG	59.668	Warning! Primer pair was generated using suboptimal parameters.	409	248	161	GCACCTTGTCTATTTCTTAGAGTTGTTGAGCAGAAGAGTCTGTATAGGTGACAGAAAGAGGACTTTAAAAAAATGTATAAAATGAATTTGAAGAGTGTGATAATATGTAAAGAAACTTATAATCAAGAGACATAAAAATAAAAAGTAGTCAAAAATTGAGAAGATATTTTAGCCTTTATGTCCTTACCCTTAGAGTAAGATATCTTTCATTATACCTATCTATGCTTCTCTATTTACCTATGTATATATACACATTCATATACTTTTTCAGTTGTATCATGTAAGTTCATATGGTCTTTCTGAAATAAAAAGCCAAAACCAAACAGTAGAACATAATAATTGACTTTATGCTGTTTTTCTCTGAATGACAATATACAGACATGACAAAATGTTGACTCA…	http://genome.ucsc.edu/cgi-bin/hgTracks?db=hg19&position=chr4:116455083-116455133
33	10	2.956	R-18-L	18	6_4	ATcCTAtTtTCTTTAatg	agccagctctttgataac	TGCAGtGTgTTTTTtAGg	chr7	98432906	Intergenic	TMEM130	007-098432808	AGTTTGCGTCTGAGCCTGGCC	61.508	CACGGGGCACCTCACCAACAA	61.508	Primer pair generated using optimal parameters.	342	127	215	AGTTTGCGTCTGAGCCTGGCCCTCCAGCCATGGCCCAGCCCAGCCCAGCTCTGCTCCAACGCCGTCCCCAGCCCTACCCCCTCTTCCTCCTTCCCATCATCCTATTTTCTTTAATGAGCCAGCTCTTTGATAACTGCAGTGTGTTTTTTAGGAACTAAACAAACTGAAGCTGCAGGGTATTCTTTTTTTTAACAAAAGAGCTCATTGAATAAGCAATGGGTTTTTCTGCAACTATTTTTAAAGATGGAGCTGCAGGCTAGGCTGTGAGGAAAATCACAGAGAGTGCTCTCCTCAAGGTCAGGGCATTGAGGGAAAAATCCATTGTTGGTGAGGTGCCCCGTG	http://genome.ucsc.edu/cgi-bin/hgTracks?db=hg19&position=chr7:98432906-98432959
34	5	2.96	R-18-L	18	6_5	cTaCaAaTGaCTTTcCCT	ttccctgaaagataacaa	TGCAtAGTtTTgTatAGA	chr12	107506088	Intergenic	CRY1	012-107505826	CTGAATGGTGAGGGCTCCCTT	59.378	CCTTGCCACACTCATTAATGCCC	59.148	Primer pair generated using optimal parameters.	423	291	132	CTGAATGGTGAGGGCTCCCTTAAATAATGTAACAGTATTGTTATTCAGTTCAAATGTAATTTAATTCAGCTACAATATGAATTAAGTAGTTTTGGGGAACTAGCCTGGAAACTAACCATTGACAAAACTGTTCAGATTGGAACAAAATTCTACAGCATTTTTGAACTTTTAAGGGTCAACATTTGAAAGTTTGATGCTAAATGTTGACTTTCACAAATGAGAGAAAAATGCAAGAATATCCAGGGTAAGTATTGGGAATTAGCTACAAATGACTTTCCCTTTCCCTGAAAGATAACAATGCATAGTTTTGTATAGAGCCCACTTTACAGAGTATGATAGTGAAGATATGTTTATCTTGCTGCTTTCATTGCAGCTTTAAAGGACCATAACTAATTTTAA…	http://genome.ucsc.edu/cgi-bin/hgTracks?db=hg19&position=chr12:107506088-107506141
35	2	2.96	L-15-R	15	6_6	gCacAAAAAaACTCTaCt	ggggaatacttggta	AGGTtAAaAgAGTtGaAc	chr20	4296665	Intergenic	ADRA1D	020-004296488	GTCTCCCAGGGGAAGAATCATAG	59.148	CGTTCATGTGTTTTCAGCGGCTATGTTTC	60.178	Primer pair generated using optimal parameters.	490	204	286	GTCTCCCAGGGGAAGAATCATAGAACAGTGGGGAAGAAATGCATTATTCAATAAATGGTGCTGGAAAGATAGTTTAGCAATTTGGAAAAAAAATCAATTTCAAGTCTCATCTTACTGCACACTAAAATAAATTTTAATGGACTAAAGAACCAAAATGATATAAAAAAGACTATAAAAGCACAAAAAAACTCTACTGGGGAATACTTGGTAAGGTTAAAAGAGTTGAACAAAATCGTAAAAGAAAAGTTACAAATTTTATTAAATAACATTTAAAATTTCTGTCTGTAGCTCTTCCTGTGTCTACTCAACAAAAATCAAAATAGTTATGAAAGAGTATAAACACTACCACAATTGGAAGACAGAATAGTTCTATTAACTCTATGCATTTGTCAAAACTCA…	http://genome.ucsc.edu/cgi-bin/hgTracks?db=hg19&position=chr20:4296665-4296715
36	5	2.965	R-10-L	10	6_5	tTGCctCTGTCTTcACCa	tatttctata	TGtAaAGgCTTTTTttGg	chr2	30843806	Intron	LCLAT1	002-030843698	CAGGTCCACAAACCCCTCCCA	61.508	CACAAACGTTCACTCCACAGCAACATC	60.438	Primer pair generated using optimal parameters.	452	133	319	CAGGTCCACAAACCCCTCCCATGGCTCTAGGGGAGAATCCTTCCTTGCCTTTTCCAGCTTCTAGCAACTCCTGGGATACTTTAGCTTGTCACTGCATAACTCCAACCTTTGCCTCTGTCTTCACCATATTTCTATATGTAAAGGCTTTTTTTGGATTTAGAAGACACCTGAATCCACGATGATCTCATCTCAATCCTTATCTTAAATCTGCTATGATCCTATTTCCAAGTAAGGTTACATTCTGAAGTTCCGGTGGCCAGGTATCTTGATAGGACACTATTCAACCCACTGAAAGTCCTTATTTACCCCTCATGTATTGTTATTCTCCCTGCTTAAATTTTAGGATCAGTAACTACTCATCCAGATGTTGACTCTCATGTTCTAATTGAATTTAAACAA…	http://genome.ucsc.edu/cgi-bin/hgTracks?db=hg19&position=chr2:30843806-30843851
37	5	2.965	L-13-R	13	6_5	aCTcAAAAAcACTCaGtA	gtcacacagcata	AaGTtAtGACAGTAttAg	chr8	116589056	Intron	TRPS1	008-116588765	TCACCCAGGGTCACACGGCTA	61.508	GCCTACCTGAAAGTTCCCTGG	59.378	Primer pair generated using optimal parameters.	480	317	163	TCACCCAGGGTCACACGGCTAGTTAGTCACAAAGTGAATCTAGAACACAAAGTCTCCTTTCCTCCAATCCAGAGCACTTTCCACTACATCACAAGGGAAGAGCAAAAAGAAAAAATAACATCTAATTTTACCAGAAAATAAAATACAGGCAGGCCTGAACCACAGCCAGAGTTAAATGTGGAGCATACCTACCTCCAAACCCAGCTGGAACCTCAAAGGTTAGTATATATTTTAGACTCTTCAAAAATATTTTAATCACATGTGAATTTGAGGAAAGCTCTGATTTTAAAAACTCAAAAACACTCAGTAGTCACACAGCATAAAGTTATGACAGTATTAGCTGGATAATAAATTTGTAGACCACAAACTGTCCATCCAGACAATTTACACTTTAAAAAC…	http://genome.ucsc.edu/cgi-bin/hgTracks?db=hg19&position=chr8:116589056-116589104
38	5	2.969	R-19-L	19	6_5	cTaaTACcaTCTTTACCT	tggagattaggatttcaac	atatGAaTtTTTTTCAGA	chr4	75865784	Intron	PARM1	004-075865654	GGAGGGGGCTGTCTTTCTGGT	61.508	GACTGGGATCTTAAACATCGCCCT	59.038	Primer pair generated using optimal parameters.	444	159	285	GGAGGGGGCTGTCTTTCTGGTTCACTAGCTGTGTCTTCCTCATGTGGTGGAAGGGGTAAGGCAGCCCTCTGGGGCCTCTTTTATAAGACACTATCCTCATGATCTAACCACTTCCTAAAGACCCCACCTCCTAATACCATCTTTACCTTGGAGATTAGGATTTCAACATATGAATTTTTTTCAGAATGCAAATATTGAAACCATAGCACAATCCCACAGATAGACAGGAGATAGATACCTCAACTAACTGGTGTTGACCATTATTTGATTGGTCCATACTGTAGGACCACTCCATACTATAGGACTCTTGCTTTGTACTGTAATTGGACTCTTCAGGAAGAACAGTAACAATTATTTTAAAGATTAAAGGGTGTCTGTTTATTTAGTATGTTAGTTACA…	http://genome.ucsc.edu/cgi-bin/hgTracks?db=hg19&position=chr4:75865784-75865838
39	5	2.97	R-17-L	17	6_5	cTGCaAtTGTCTTTcCtT	cctatctgcttgttgtt	TGtAGgtTCTTTTTttGt	chr8	110132747	Intergenic	TRHR	008-110132588	CTCAGCCATGTCAAGCAAATCATTCAAGC	60.178	CTCGGAGATTCTGGTTGGCC	59.508	Primer pair generated using optimal parameters.	457	187	270	CTCAGCCATGTCAAGCAAATCATTCAAGCAAAATCTAGCTGAAAAGTCTGAAACATTCTTAAAAGCTTTGTTGTTATTCTAAGTCAGCCAAAATCCTGGTATCCCTCTTCCAGATAAAGAGCTCCCACTGAGAATTGTAGTCTATGGATTTTACCTTGACTGCAATTGTCTTTCCTTCCTATCTGCTTGTTGTTTGTAGGTTCTTTTTTTGTTTTTCTCAAATGCTAGTGATATTTTGTTTACAGATTCTAAAAGCAATGCAAAATTCTGTTGGCTTTATTTTCAGCAGAGTTAAAACTGATTTCATCATATTATCAGTATGTCATCTTTATATTTATGACTGACATCTGCTATTCCAGTGTTTATTGGAGACTTGTGAATGAATCTGTCCAGGACACT…	http://genome.ucsc.edu/cgi-bin/hgTracks?db=hg19&position=chr8:110132747-110132799
40	5	2.971	L-13-R	13	6_5	TCTtAAtcAGACaCTaaA	gtttcaaggtcta	AGGTAAAtAtAGTcGtAg	chr13	108402040	Intron	FAM155A	013-108401776	ATGTTCCAGGCGCCACGTAG	59.508	CACTGCATTCCAGCCTGGGAG	61.508	Primer pair generated using optimal parameters.	451	290	161	ATGTTCCAGGCGCCACGTAGAAAAGTAAAAACAAAAAACAAAAAAGGTGAACTTAATTTTAATACTGTATTTTATTTAAACCAACCTATCCAAAATCTATCATTCTAGCATATAACCAACATAAAAACTATCCTTGAGATATTTTACATACTATAATATACTATGTAGTATATATAATATACTATATACTATTTTACATACTACAGTATACTGTAGTTGTTCATAGTATATCTTCAAAATCTTGTTCTTTACATTTACAGACGATCTTAATCAGACACTAAAGTTTCAAGGTCTAAGGTAAATATAGTCGTAGCAAATCAATAAAGTAAACTTGATATGAAATTATTTTTTACTGTATCAGTTTGGTTTTTTTGTTGTGGTGGTTTGTTTGTTTGTTTG…	http://genome.ucsc.edu/cgi-bin/hgTracks?db=hg19&position=chr13:108402040-108402088
41	10	2.972	R-18-L	18	6_4	ATGtTAtTaTCTTTACCa	acagtctcctcaagacaa	TGgAGAtTtTTTTTCtat	chr5	129699260	Intergenic	CHSY3	005-129699152	CAACACAATTCAGCCATGTTCTTTGTCCC	60.178	GCTTTGGGAGGCCATGGCAGA	61.508	Primer pair generated using optimal parameters.	356	137	219	CAACACAATTCAGCCATGTTCTTTGTCCCTTTATAATAAGGATTGCCTTTCCTCAGGTTTCTCATAACATGTTCATTTCCATCTGAGGCCTCAACAGAAGCACCTTTAATGTTATTATCTTTACCAACAGTCTCCTCAAGACAATGGAGATTTTTTTTCTATAAAGTGCCTCAAAACCCTTCCAGCCTTTATCCATAATTCAAATCCAAAACCACATCCACATTTTTAGGTATTTGTTATAGGATCTGCCATTTAAAAATATTATTATTATTTTTGTATAGACAAGTTCTTACTATGCTTCCTAGGCTGGTCTCAAACTTCTGGTCTCAAGCAATTCTGCCATGGCCTCCCAAAGC	http://genome.ucsc.edu/cgi-bin/hgTracks?db=hg19&position=chr5:129699260-129699313
42	5	2.973	R-16-L	16	6_5	tTGacACccTCTTTcCCT	ctttctcctagtagtc	TGCAGtGTCTaTTTttGc	chr4	61094915	Intergenic	LPHN3	004-061094798	TAGGGGGCACCTGTGCCAGTT	61.508	GAATGCCCACTCTCACTAGTCC	59.258	Primer pair generated using optimal parameters.	452	145	307	TAGGGGGCACCTGTGCCAGTTTGTTACCTGGGTACATTGCATCATGCTGAAGTTTTTGAGATACAATAGATCCTATCATCCAGGTTGTGAGTATAGTGCTCAGTAGTTTTCCACCCCTTGACACCCTCTTTCCCTCTTTCTCCTAGTAGTCTGCAGTGTCTATTTTTGCCATCTTTGTGTTCATGAGTAACCCCAATGTTTAAAACCTACTTATAAGTGAGAAGATGCAGTATTTGGTTTTCTGTTCCTGCATTAATTTGCTTAGGATAATGGCTCCAGTCCTGGGAGCATTTTGGCGGAGTCTTTAGGGTTTATTAGGTATAGTATTATATCATCCACAAAGATGGTTTGAACTCTTTTCCTATTTGAATGTTTTTTATTTCTTGTTATCTGATGGTT…	http://genome.ucsc.edu/cgi-bin/hgTracks?db=hg19&position=chr4:61094915-61094966
43	17	2.974	L-14-R	14	6_3	TCTcAAAAAGACTCaGCc	ctagctatcaactc	AaGTgctGtCAGTAGtAT	chr10	59017381	Intergenic	MIR3924	010-059017278	GGCCATCCCTCTACTCCTGGT	61.508	GCTCAGGGGCTGCCATGAGTA	61.508	Primer pair generated using optimal parameters.	395	130	265	GGCCATCCCTCTACTCCTGGTCTTTAAAGAATACACCACACAACATTGATTTTGTTCTCATATTAATCACTCAGCCTTCACAGGAACACTACTGGATGTGATCTCTCAAAAAGACTCAGCCCTAGCTATCAACTCAAGTGCTGTCAGTAGTATCCATTGGACCCATAGAAAAATATAGACATGCTGTTCCAGCAAGTCTCTGGAAATGTATGAAACTCCTTTTGCTGGTCTCTCTGCTTTCCTCGCTGTTTTGGGCTGTTTCAACCATGCTTGGCCCTTCATGTTTTGCAAACGATAACAATAACTAGGCATCAATCTCTTTACTTACCAAATCTAGGACACATAGGTCAAATTCTCCCTATATGCTCTCACTCTACTCATGGCAGCCCCTGAGC	http://genome.ucsc.edu/cgi-bin/hgTracks?db=hg19&position=chr10:59017381-59017430
44	5	2.975	L-18-R	18	6_5	aaTaAAAActACTCTaCA	aggtaagaaacaaattat	AGaaAAAGAatGTAGtAT	chr2	162041661	Intron	TANK	002-162041530	GAAGATCAGTCACTTGGCCTCTGG	60.908	CTTCTGCACAGTCAAGCTTTTAACCACG	60.298	Primer pair generated using optimal parameters.	428	160	268	GAAGATCAGTCACTTGGCCTCTGGAGATTCAGAACATAGGTTAAGCAATTTGAGACGCATAGGAAGAGAACTTGGAGAATACCAATATTTTACAGAATAGGCATAGAGAGGGAAAAATCATTAAGGAAACTAATAAAAACTACTCTACAAGGTAAGAAACAAATTATAGAAAAAGAATGTAGTATCATAGAAGGCATTAGAAAAGAGCTTCAAGAAGGAAGCACTGGTTAGCAGTACCAGATATCCAAGAAATCTAGTAAGATGACAACTGAGAAGCCAATTGCATTTGGCTATGTGGAGGTTACTGACATTTATGAAGGCAGTTAAGTTGAGTGGGAAGGGCAGATTGTAGTAGGCTGAGGAGAATTAGGGAATGAAGAAGTAAAGACAATATAAACC…	http://genome.ucsc.edu/cgi-bin/hgTracks?db=hg19&position=chr2:162041661-162041714
45	13	2.976	L-10-R	10	5_4	TCTcAAAAcaACTCTGtA	tttatttcct	AGGTAAAaACAtaAGtgT	chr4	76823285	Intron	PPEF2	004-076823183	GGGCAGAATGGTCACCCAGCA	61.508	GGCAGACTAGGGCTGCACCTT	61.508	Primer pair generated using optimal parameters.	368	127	241	GGGCAGAATGGTCACCCAGCACTTGAAGATCTCATCACACAGATAGCAAAGACCCCATCTGGATGAGTTGATAGATAACAGAGGAGCTGTCTTTGACCTTTGTCTCAAAACAACTCTGTATTTATTTCCTAGGTAAAAACATAAGTGTCGCCCTCCTGTTCTCACCCATTTCTACTTTAGGCTAGACAGAAAGTTCTTACCTTCTTTGCTGGGTTTTTTATTTACCATGAGACACAACAAGGCAGAAATCTCTTTAACATGCAGGCGTGATCCCCATCCTGTCTTCAGAGTTGGCTGAGGGATCCCAGGCTGATCTGATTTCTTTCAGACCTACAGAGCCCATAAAGAAGGTGCAGCCCTAGTCTGCC	http://genome.ucsc.edu/cgi-bin/hgTracks?db=hg19&position=chr4:76823285-76823330
46	26	2.976	R-19-L	19	6_2	ATGaaAaTGTCaTTAaaT	tcttgataagggtgttggt	TGCAGAGTgTTTcTCAGA	chr13	76308711	Intron	LMO7	013-076308608	GTGCATTCAGGAAGCTTCTGTTTGACC	60.438	GCCTTGGCCTCCCAAAGTGCT	61.508	Primer pair generated using optimal parameters.	399	132	267	GTGCATTCAGGAAGCTTCTGTTTGACCATTCATGTGTTTACAGATGTTAAAGGCATGGGTAATTAAAGTTAGCAATACCAAAATTTCTGGATTTGCACAAGTTATGAAAATGTCATTAAATTCTTGATAAGGGTGTTGGTTGCAGAGTGTTTCTCAGAAAATATCTGTCTAGGAGAGAAGGAATGAAAAATTTTTAATAATTTTATTTCAAAATAAAATATACATAAAGTTCCCAGAGCAGCTGGGCTCAAATATTAATTCCTTCCTTCCTACCAAGTTGCCTCCATTCTATATCTATCATTAATAGACAGCTGACCTAATAATTTTAGTGGTTTCAAATTATATAGGCCGGGTGTGGTGGCTCACGCCTTTAATCCCAGCACTTTGGGAGGCCAAGGC	http://genome.ucsc.edu/cgi-bin/hgTracks?db=hg19&position=chr13:76308711-76308765
47	8	2.977	R-11-L	11	5_5	tTcCTtCTcTCTTTcCCT	tcacccctaca	TcaAGAtTtTgTTTCAGA	chr8	106290875	Intergenic	ZFPM2	008-106290748	GCAGGAAGTGCCAGGACATTG	59.378	CCATTAGGTATGCTTCCCAGGGAG	60.908	Primer pair generated using optimal parameters.	406	152	254	GCAGGAAGTGCCAGGACATTGAACAGAGCTCTCAAGTGAAGCTATTGTAAAATTTCACTTCCTTCCTCCTTTGGCTTTCTAACTCCCATGCTCTCCCAGAATGAGAGCTCTGGAAGATTTTGACTTCTTCCTTCTCTCTTTCCCTTCACCCCTACATCAAGATTTTGTTTCAGAAAATCTAATACTTTCATCTCTAGACTATTATCAAAAATTCCATGTCAGTATAGAGCTACTAACACATGTTACCCATTTCCAGACATTTAGATTAACTCTATATAATAAACTAAGTTTTTTGATCAGCACCTTCTCAATTCTTCTGTTATGAAGTTTTGGTTCTGGTGTTTTGTTTGTTTGTTTAGGTTGGTGTCCTTTCTTCATTATTCTCCCTGGGAAGCATAC…	http://genome.ucsc.edu/cgi-bin/hgTracks?db=hg19&position=chr8:106290875-106290921
48	8	2.977	R-16-L	16	5_5	tTaCTAaTGcCTTTtCCT	cctctggtcacaacat	TGCAGAGaCTTgTgCtGt	chr9	113113186	Intergenic	TXNDC8	009-113113045	GCTGGAGGTGATGGCCAAGGT	61.508	CAAGCTCCCTGGTGATTCACATCC	60.908	Primer pair generated using optimal parameters.	418	169	249	GCTGGAGGTGATGGCCAAGGTTCTGTTCTTCACTCTCTTAGAAGTGATGGTGTCACTCTGGGTAAGTCCCTCACCCTCTGAGCCTCATTTGTAAAATGTGAAAATCAAGAGAGGCCCTGGTCCTTAAGGATCTTAAGGACTTTACTAATGCCTTTTCCTCCTCTGGTCACAACATTGCAGAGACTTGTGCTGTCAAGGATACTGACTAGTTAAGATTCTTACTGCTGAAGCTGCTTTGGGGAAGGACACATTTCCTGGGAGAGCATGTCAAGCTGAAGGTCATCATACCAGGAAAAACAGGAGAAATTATCATATCAGCAATAGGAAGGCAAAGTAAGGGTGTAGGGTGTAGCCTAGATATTGCTGCCAAAAAAGACAGGCCTCCAGTGCCTGTGGATG…	http://genome.ucsc.edu/cgi-bin/hgTracks?db=hg19&position=chr9:113113186-113113237
49	17	2.979	R-20-L	20	6_3	ATcCTACacTCTcgACCc	ctcaaatctattctccaccc	TGCAGAGTgTTTTTCctA	chr13	103006085	Intron	FGF14	013-103005959	CCCAGTACTCCCACACTCTGC	61.508	CCCAGCTTGACATTTCCCTTTGGC	60.908	Primer pair generated using optimal parameters.	427	156	271	CCCAGTACTCCCACACTCTGCCTTCTTGCAAAGTAGATGGATCACTTCAATCCATCCTCACTTCCTGGACCTCGCTACCTCCCACTTAGACTACTGATTGCAACAGTCTCTTCATTCACTCTTCCCATCCTACACTCTCGACCCCTCAAATCTATTCTCCACCCTGCAGAGTGTTTTTCCTAACTGTATTAGTCTCCTATTTAAAATCCTTCTGTGGCTTCCACTTCAACCATCAGGCTCTTCTAAGTTCATTTTGATAGCTATGGGAAGCCTACTTTGACTTCATTCTCATTTCTTCTCTAGGTTCCCTTCTGGTAGCTTCCCACCCTGAGCCTACATTCACCATGTCTGTTGTATAGACTTTTTGAAAGGCAAATGAATCTCAGGACCCCAAAATCA…	http://genome.ucsc.edu/cgi-bin/hgTracks?db=hg19&position=chr13:103006085-103006140
50	8	2.98	L-11-R	11	5_5	ctTGcAtAAaACTCTGCA	ttctgaacaaa	AGGTgAAGACAGTttttT	chr9	83220345	Intergenic	TLE4	009-083220145	GTCCAGGACAAAGCTCAGTAGCC	61.088	GGAGGAGGTTGGTAAAACTCCAC	59.148	Primer pair generated using optimal parameters.	544	225	319	GTCCAGGACAAAGCTCAGTAGCCTTTCGTAAGCAGCAGCCAACAATGCAAGAAAAGCAAGTGAATGAGGTAATGGATTTCTTTTCCCTTATTCCACTAGAGAGCAGTGTTCTTTTGTACAAATCAGGTAGGTTGTTTGCTGCAAAGAACCTGTAGAGAAAATCTACATTAGGAGAGGTTTTATTAGCAGGAGAAAGGTCTCTTGCATAAAACTCTGCATTCTGAACAAAAGGTGAAGACAGTTTTTTCCAGCCAACTTGCTCTTATTGATGTAGGTATACCTCTGATACCTTATTTTCATATGGAAAAGTGTTGGTTATTCAAAAATATAACATGAAAACTATAGATTACATTCTATAGTAAATTTTTCAGATGGCAATCCTTTGCCAAAACAGATCTG…	http://genome.ucsc.edu/cgi-bin/hgTracks?db=hg19&position=chr9:83220345-83220391

## Sheet: SIRT6-DdCBE
PROGNOS_Ranked_Output	Version:	1
Ranking	Homology_Score	RVD_Score	Nuclease_Orientation	Spacer_Length	Mismatches	Left_Half_Site	Spacer_Seq	Right_Half_Site	Chromosome_Name	Chromosome_Location	Genomic_Region	Closest_Gene	Primer_Index	Forward_Primer	Forward_Melt_Temp	Reverse_Primer	Reverse_Melt_Temp	Primer_Warnings	Expected_Product_Size	Digestion_Size1	Digestion_Size2	Amplicon_Sequence	Genome_Browser
1	10	2.494	R-11-L	11	6_4	aTTCACGCCGGAaGtCCa	tggcattctca	GAgAGCtCttCCcCGTAc	chr1	112447620	Intron	KCND3	001-112447519	CAGCTGGCCAAGCAGGGATCA	61.508	CTGTTGCCTCCTTGGGTACAGC	61.288	Primer pair generated using optimal parameters.	372	126	246	CAGCTGGCCAAGCAGGGATCACGTCCCTCTGCCTTGGCCACTCCAGGCCACCTGCAGAGGGGGCAGCCCTGTCAGTGATGGAGGGGGAGACAGCCTGTGTTATTCACGCCGGAAGTCCATGGCATTCTCAGAGAGCTCTTCCCCGTACCTCCCCAGAACACTGAGAATGGATGAATCAGTCCCGGCTCATCAGAGCCTTTCATGCTAAACCAGCCCAAATGACTGATTTAGAAACTGCGTGGTCTTGTTCTTTGAGTGGATTTCTGAGGCACACTCCAGAGCAGGCCCAGGTCTTCATTATCTCCATGCACACCCTTTGATTAAGCATCTGTGACCACACAGCACTGTGTGCTGTACCCAAGGAGGCAACAG	http://genome.ucsc.edu/cgi-bin/hgTracks?db=hg19&position=chr1:112447620-112447666
2	2	2.513	L-19-R	19	6_6	acACagGGCGaaGCTGTC	gcatttctgccgtttagaa	AGGatCTCtaGtGTGAAg	chr5	173100953	Intergenic	BOD1	005-173100857	GGGGGAGTCGGACTTAGAAGG	61.508	CTTGGCACACAGCAGGTGCTC	61.508	Primer pair generated using optimal parameters.	327	125	202	GGGGGAGTCGGACTTAGAAGGTTGCCTCTGCTGCTCTCCCACTAAGAACAATGCAGCTGCCCAGGAAACACACCCGAGCTATGAATAGGCTCAAGCACACAGGGCGAAGCTGTCGCATTTCTGCCGTTTAGAAAGGATCTCTAGTGTGAAGTTGCTTGGAGGCTCTGATTTTGCAAACCCAATTAAATATAGATTTCTTTGGGGTGACGGTTGGGAAGGGTGTGGGTGGAATGTATGTCTGTGCTGCAATGCAATTTAATCCTGAAAGTTTCAGCAAACCTATTCACACACTCCATAAACATTTCTGAGCACCTGCTGTGTGCCAAG	http://genome.ucsc.edu/cgi-bin/hgTracks?db=hg19&position=chr5:173100953-173101007
3	13	2.546	R-16-L	16	5_4	aTaCAaGCCGGAGaGCCT	actggaagcaagaggg	GAaAaCCCaGCCGgGTAt	chr10	6751406	Intergenic	LOC100507127	010-006751175	TGCTAGGCCCCGATTTGTGG	59.508	CCCCACTTCCTTCCTCACCCT	61.508	Primer pair generated using optimal parameters.	411	259	152	TGCTAGGCCCCGATTTGTGGACACTGAGCTAGGCAAAAGGATATATAAAGAGATGCAAGCTAGAGGAGGGGAAAGTTCTGGATGGGGACCTCATTGGCCTCCTCACCTCTGTAGACCCACGTCTTGGGTTGACCCAGGGTAGAACCCTATAAGGATTTGTTCAATAAACGAATGCATAGAGACTGATCAACAACTGACAAAGTGGTATTTTACAGATGCCGTGAAAGCAGCATACAAGCCGGAGAGCCTACTGGAAGCAAGAGGGGAAAACCCAGCCGGGTATGGGGGCTGCGGGGAGGATGCCAGGTGGCGGAGACTGGATTCAGGATTTGATGCTTGAACTGAACCTTCTTTTAAGAGGTGAGTGGGCTGGGAGGTTGTGATGCCCAGAGGGTGAGG…	http://genome.ucsc.edu/cgi-bin/hgTracks?db=hg19&position=chr10:6751406-6751457
4	2	2.62	L-17-R	17	6_6	gTACaCaGCcGGGCgGTg	gaggcgctgaaggaggc	AGGCCCTgtGGtGcGAtt	chrX	69669589	Exon	DLG3	00X-069669412	GACCCTTCCATTAGATCTGAGGGC	60.908	GCTCTGGCTGGAGCACAGGAA	61.508	Primer pair generated using optimal parameters.	334	205	129	GACCCTTCCATTAGATCTGAGGGCGGGGTGGGAGGGCAGAGGAGGGGAGGACAGAGAAGTGGGAGGAAGCAGGAGAGGGGGTGGAGGGGTAGGGGCACAGTGTCATGCCTCTCGGGCTTCCCCCACAGGGTGAATGACTGTGTGCTGCGGGTGAATGAGGTGGACGTGTCGGAGGTGGTACACAGCCGGGCGGTGGAGGCGCTGAAGGAGGCAGGCCCTGTGGTGCGATTGGTGGTGCGGAGGCGACAGCCTCCACCCGAGACCATCATGGAGGTCAACCTGCTCAAAGGGCCCAAAGGTGCGGCCCTCCAGGTTCCTGTGCTCCAGCCAGAGC	http://genome.ucsc.edu/cgi-bin/hgTracks?db=hg19&position=chrX:69669589-69669641
5	10	2.627	R-14-L	14	6_4	aTTCACcCCccAGGGCCT	cgtgtgcagggaca	GgCAGCCCCGaCGCactg	chr20	61295340	Intron	LOC100127888	020-061295138	GTGTACCCCAGAGAGAGCCGA	61.508	CCTCAGCCTCCACATCTGCCT	61.508	Primer pair generated using optimal parameters.	379	229	150	GTGTACCCCAGAGAGAGCCGAGCCTCTCTTTGCAGAGGCGGTTTCCCTTCTGTCTGCCTCGATCACTGCACTGGCTGGGAGGGCTTTGCGTGGTTTACACCATGCAACACGTTTTCCATCTCAGCATCTTATGCGCTTAAGCAGCGGTTGGGCGTTAGCCCTGCTCAGGCCTCCAATGCTAACAAAAACAGGGAGAGCCTCCATTCACCCCCCAGGGCCTCGTGTGCAGGGACAGGCAGCCCCGACGCACTGCTGTCGGCCACCTCCTGGGTTAGAAACTGCAAGGCCTGATGTGGGGCCTTCCCAGCTTCCAGGGGGCTATGTCCTTATCCTGAGACCCCACAGCCAGGACCGCAACAGGCAGATGTGGAGGCTGAGG	http://genome.ucsc.edu/cgi-bin/hgTracks?db=hg19&position=chr20:61295340-61295389
6	5	2.644	L-19-R	19	6_5	TacCtCaGCcGGGgTGTC	atagtccctgaaaggaggg	AGGCtCTCCtGtGTGAtg	chr7	142566992	Intron	EPHB6	007-142566895	CCTCAGGTGAGAGCACAGCCTT	61.288	GTCCAAGGTCACAGAGCTGGAG	61.288	Primer pair generated using optimal parameters.	350	126	224	CCTCAGGTGAGAGCACAGCCTTGGGGACACAGCCTGGGGCCTTGTGGCATGCCCCAGCAGGTGCTGGGGTCGGGGGTGAGCTGGAATCTGGGGTAGGTACCTCAGCCGGGGTGTCATAGTCCCTGAAAGGAGGGAGGCTCTCCTGTGTGATGGGGAGATGAAAGCCTAGGCGACGGGGTTTGAGGGATTTCAGGGACCGAGACAAAGGGGATGAGGGAGGGGAGGAGACCTGCAACAATCTAGAACTACCTCCTGCCCTTCCCCCATTGTGGAGATTACACAGACTCCAGAGTCAGCACAGCTGGGTACAAATTCTTAACACTCTGCTCTCCAGCTCTGTGACCTTGGAC	http://genome.ucsc.edu/cgi-bin/hgTracks?db=hg19&position=chr7:142566992-142567046
7	2	2.649	L-10-R	10	6_6	cTcCcCacCtGGGCTGTC	cgtgtggcga	AaGCCtTCCGGgGgGAgg	chr19	8456702	Intron	RAB11B	019-008456519	GGATCCAAGGTGCCTTCACCC	61.508	ACCACAGAGCCTCACCCACCA	61.508	Primer pair generated using optimal parameters.	333	208	125	GGATCCAAGGTGCCTTCACCCTGCGGCCTGCTCTATGAGGGCCTGCGTCGCACATCAGCTGTTGGTATCCTCACCTCGCTGAGCCGTTCCTCCGAGTGTGCTCTGTGGCTTGCACCAGGCCTAGCTGGGCCTTGTGTCTGGTCTCATCCAGCGTCTTCTGATTGTGGGGAATGAGGCAGAGGTCTCCCCACCTGGGCTGTCCGTGTGGCGAAAGCCTTCCGGGGGGAGGGAGAGGAAGTGCCTCTACAAGGGCCTAGAGTCGTCCTGTGGCACTGAGGGCTCTGGCAGCTGCACACAGGTTGATAATGTCACTGGTGGGTGAGGCTCTGTGGT	http://genome.ucsc.edu/cgi-bin/hgTracks?db=hg19&position=chr19:8456702-8456747
8	17	2.65	L-11-R	11	6_3	aTgCGCaGaGGaGCTGTg	agtgagaaagt	AaGCCCTCCaGCGTGAAg	chr6	911829	Intergenic	LOC285768	006-000911603	GCTGGATTCGATCTGAGGTCAGCT	60.908	CAGGCCCTACTGGGACGAACA	61.508	Primer pair generated using optimal parameters.	403	251	152	GCTGGATTCGATCTGAGGTCAGCTTGACTTTTCCTTCAGGATGATGCGCTGCTTCCTCTGATGAAGGATCAGGGATGCAGAATGGGACTGATGTATCTGTCCAATCATCCCACTCATTCTCCTCACTTTGCATGCTCTTCTCGGGGCCATCTACAGACAGGTGAGGGGCCCCAGGCAGACAGCTCCTTGGGACACTGAGCTCCACATTGAAATGTTACTCAAATGAATGCGCAGAGGAGCTGTGAGTGAGAAAGTAAGCCCTCCAGCGTGAAGAGCCCCGGAAAAGCCACCCTTGCTCTGGCACCTGTCATGCAGCCCTCACAGCAGTACTCCCATGGGGTATGGGAGGACAGGGGCACTTCTGTTGGTCTTTCCTTCCTCATGTTCGTCCCAGTAGGG…	http://genome.ucsc.edu/cgi-bin/hgTracks?db=hg19&position=chr6:911829-911875
9	2	2.662	R-18-L	18	6_6	tTTCACGCCcaAtGGCaa	aatctgttaaagctgtgt	GACAGCttCtCCtttTAA	chr10	88121549	Intron	GRID1	010-088121363	CCCAGGACAAAGTTGCTTTGGGGC	62.768	CTCTTGCACAAGGTTGCCACCTC	61.088	Primer pair generated using optimal parameters.	343	215	128	CCCAGGACAAAGTTGCTTTGGGGCGCTTACAGGTTGAATCACCCATAGCTATGTTTTGTTTGGCTTGTACTGTGTTGTTTACATTATTTTATTAGTTGGCAATAGCTTTAAATCAAAATTTACATTAAGGTCCAGATTTGGGGCTCCTCTTAAAAAAATAAATCAGCACATCTACAACAGTAGGATTTTCACGCCCAATGGCAAAATCTGTTAAAGCTGTGTGACAGCTTCTCCTTTTAATGGAGATGACCTCTTCAGACCCTGTACTCCAGGTGCCACAGGAACCAGCTGCCCGGTTCATCCTTGTGTGTTACCTGCATGAGGTGGCAACCTTGTGCAAGAG	http://genome.ucsc.edu/cgi-bin/hgTracks?db=hg19&position=chr10:88121549-88121602
10	2	2.671	L-17-R	17	6_6	TTcCGCcGCGGaGaTtaC	ttgttgtgggagaacaa	AGGtgtTCtGGCtTGAgC	chr5	2112252	Intergenic	IRX4	005-002112000	GCCTCGCCAAGAAACGCCCAT	61.508	ATTCCGGGTAGGCGAGGAGGT	61.508	Primer pair generated using optimal parameters.	473	280	193	GCCTCGCCAAGAAACGCCCATTTATTTCCTTCCTATTTATTTATTTTGCAAAAGCCGCCTTTTGAAAGCCGGAGTGCAGTGCGGACTGGCTGAGGCCGGGGCCCAGGCGCGCGCCTCCTTCCTGCAGGCGGCCCGGGGCATCGATCGCGCGGGGCGTAATGAACCCTAATAACAGCTCTATCACCGCCCGCCCGCCAATTGGCCCGGGTGCCCTCCAAATTAGCCACAAAGAAGCCAGTCTGTCAATATTAATTCCGCCGCGGAGATTACTTGTTGTGGGAGAACAAAGGTGTTCTGGCTTGAGCTGAACAACTTAACTCCTTGTCTCATAAAATTTAAGCTGCTATTGATCGCCTCCTTGCATTGTGTGAGGATTAAACACGTGCGCGTGCACATCCA…	http://genome.ucsc.edu/cgi-bin/hgTracks?db=hg19&position=chr5:2112252-2112304
11	8	2.673	L-18-R	18	5_5	aaACGCGGCaGGGCTGca	gatgacgtaggtgggcag	AGGCCCTCtGGtGcctAC	chr2	27372829	Intron	TCF23	002-027372656	CCAGCACACCCTGATAAGCAGGA	61.088	AGGGCCCCAGTGAGTGTGTGT	61.508	Primer pair generated using optimal parameters.	327	202	125	CCAGCACACCCTGATAAGCAGGATTCAGATTGGGCATGGGACAGGACAAAGGCTCTGAGGAGGCATGAGTGGAGTAGTAGAGAGAACACAGGACTCTGGGTTCTGAGCCAAGCTCTGCCATCCTGCAGCCATCTGACCCCTGGCCAGGCCTTCCCCCAACTTCCTCAGCTGTGAAACGCGGCAGGGCTGCAGATGACGTAGGTGGGCAGAGGCCCTCTGGTGCCTACTGCTAGACACCCTTCTACTCTGGTGGGAGACCTTGTGCTCAAACGCTCTCAGAAGTCAGGGCAGTTGGGAGTCCAGGTCACACACACTCACTGGGGCCCT	http://genome.ucsc.edu/cgi-bin/hgTracks?db=hg19&position=chr2:27372829-27372882
12	2	2.675	L-15-R	15	6_6	TTcCtCcaCaGGGCTGgC	cagggcagaggtgaa	AGGggCTggGGtGTGAcC	chr2	27421788	Intergenic	SLC5A6	002-027421674	CCAGGGCAACAGGTTTAAGACCCA	60.908	GCCCACATCAGCTCTGCACCA	61.508	Primer pair generated using optimal parameters.	358	141	217	CCAGGGCAACAGGTTTAAGACCCATTAGGAGACAATATTGTCGTCATGAATATAAATGAGGCCTAGGCAGGTTGGGAGTAGCTAGTGTCTTGGCTCTGGCACAACCAGGCCCTGTTCCTCCACAGGGCTGGCCAGGGCAGAGGTGAAAGGGGCTGGGGTGTGACCGAGTGAGCTGGGGTAGAGGTAGAAAAAGGGACACAGAACATCCCAGGCCTAAGCTACATGGAGTATGAGAGAACAGCTGGAATGTGCTCTAGAAGCCCTGGGAGAAGGCCTCAGTTGAGGCTGAATTCAGATATGCCTGGGACCCGGTCTCTGTTAAGAGACCCCGGAGAGCTGGTGCAGAGCTGATGTGGGC	http://genome.ucsc.edu/cgi-bin/hgTracks?db=hg19&position=chr2:27421788-27421838
13	5	2.68	R-10-L	10	6_5	GcTCACcCCGGAatcCCT	cctttgcctg	GACAGCCtatgCagGTAA	chr17	18188907	Intron	TOP3A	017-018188800	GGTCTCGATGTGCTCCGCATG	61.508	GCTCCCAGCCTTCACTGCAGTT	61.288	Primer pair generated using optimal parameters.	442	132	310	GGTCTCGATGTGCTCCGCATGAGTGGCATCCGTACCTGGAAGCCACTTGCTGGTTACTCTGAGGTAATACAGACAACAGCTCCACCCGGGTGGCGCATGGGCACCTTGCTCACCCCGGAATCCCTCCTTTGCCTGGACAGCCTATGCAGGTAAGATGCCTTCATTTCATTCCCATATAGCTCATTCAAGAAATCACAATGGCAACCTCAACTCTCTTGTTCCCTCACATCCCATTACTCAGGAAAGCTGTCAATTCCAGCTTCAAAGCTCTTTTTAAAAATTCTCTTCCCCATGTGTCCAAGCCATACTTGCAGCTTGTGTCCCTATTTCTAGTCTCTTCCTCTACCCTAACCATTCTTTAAGCTGTGGCCAAAGGGACCTTTCAAAATGTAGCTCTGC…	http://genome.ucsc.edu/cgi-bin/hgTracks?db=hg19&position=chr17:18188907-18188952
14	5	2.68	R-11-L	11	6_5	GTTCtCtCCGcAGaaCCT	cattctcttga	GACAGCaatGCtGaGaAA	chr16	13033690	Intron	SHISA9	016-013033556	CCATCACCTGCCTCTCCCTGT	61.508	CTCTCCTCCCCAGCAGGGTTA	61.508	Primer pair generated using optimal parameters.	408	159	249	CCATCACCTGCCTCTCCCTGTCTATTGTGCTATTCAATGAAACATCATAGAGAGGATAGATGTGATTCAGCATCTGGCATATACCTGCTGTAGATGCTGTAGAACAGATTCTCTGCAAGTGCTTGTTAATGTAAGTTCTCTCCGCAGAACCTCATTCTCTTGAGACAGCAATGCTGAGAAAGCAAATCTGGGACTGGGGCTGTGATATATTCAAATTTGACAGCCTCATCCTCCTCCTAGGTGATTCTGATGTCAGTGGTCCTGAGGCCATATTTTCAGGAATACTGCCTTAAAAGTCATTATTATCCAACCAACGAATTCTTACTCTGTAGGCAACTAAAGGTTGACCCTTCCCAAGGGTCACATTTTAATGGTGTGTTTCACTTTTAACCCTGCTGG…	http://genome.ucsc.edu/cgi-bin/hgTracks?db=hg19&position=chr16:13033690-13033736
15	5	2.684	L-19-R	19	6_5	TTAtGaGGgtGaGtTGTC	aggaactaggatttcaccg	AGGCCtTagGGtGTGAAt	chr5	52333431	Intron	ITGA2	005-052333300	CTTGGTGTGTCTCTTCCTGCACG	61.088	GAAGGATGTGGAAGCACTTGAAATTCCC	60.298	Primer pair generated using optimal parameters.	474	160	314	CTTGGTGTGTCTCTTCCTGCACGTAAAATTTCATAGAGAAATATAACAGCCTCCCTCATCTTCCTGTCTGATTAATTTAAGAATGCCACAATTTTCTTGGAATAGCCTCTTGGTGATGTCCTAGCCTCTTCTTATGAGGGTGAGTTGTCAGGAACTAGGATTTCACCGAGGCCTTAGGGTGTGAATGAGGAGGAGAGTCTGCTGGAAATGTTTCTAATAAAGAAGGTAAGCAAAGGTCAGTGACTTCTCTGTAGTCACCAACATGACCTGTAGCCTACTTATTAATGTGGTTCACAATATTTAAGAAATGAGTCATATATGATGAGGAAACCCTTGTTCTTCAAGAGTTACCAAAGTGGTCTGGTTTTCCACTATTTTCTATTGCCTTGTGTTAAGAGT…	http://genome.ucsc.edu/cgi-bin/hgTracks?db=hg19&position=chr5:52333431-52333485
16	2	2.688	L-11-R	11	6_6	TcACcCaGCctGGCTGTg	atgcacttctg	AGGgagTCCtGtGTGAAg	chr20	20629814	Intron	RALGAPA2	020-020629697	GGTAAAAGCACCCTGAGAGGGC	61.288	TGGGCCTGGGACTAACCAGTG	61.508	Primer pair generated using optimal parameters.	363	142	221	GGTAAAAGCACCCTGAGAGGGCATGGAAAAACACCAGGTGAGTTGGCCCCTAAGCTACCAGGGGCATTAGTTCCAGACATCTCCTGCTGAACATGGAGGCAGGTGGGGTCCCTGATTTCACCCAGCCTGGCTGTGATGCACTTCTGAGGGAGTCCTGTGTGAAGTGCACAGGGAAACCCTGCTCTCTCAGGAAGAGTGAGGTATGGTATGGTCTGAATGAGGGGAGCAGGGAAAGCTGCCAGACTCAGGCTCCCAAGGAAAAGTTAGGACCCAGTGGGGAGTAGGGACCTTGAGAAATGAGACTGGTCAGAGGCTATGTTCACATCCCAGGCAATGTGGGGCCACTGGTTAGTCCCAGGCCCA	http://genome.ucsc.edu/cgi-bin/hgTracks?db=hg19&position=chr20:20629814-20629860
17	5	2.689	L-13-R	13	6_5	cTcaGCGaCGtGGCTGTC	tttacataggggg	tGGCtCagCGGCGTGAct	chr22	50573100	Intron	MOV10L1	022-050572985	CAGTCTCCACAAGTGACGGG	59.508	GCCCTGCATCTTAGCCCTTG	59.508	Primer pair generated using optimal parameters.	370	141	229	CAGTCTCCACAAGTGACGGGAAATTGGAACCATGCACAAGACACCAAAAGCAGTGGACAGTCCACCAGCAAAAAGGTAGTGCTCAGCAATGTGGCTTTCTCTACACAGGGGATGGCTCAGCGACGTGGCTGTCTTTACATAGGGGGTGGCTCAGCGGCGTGACTGTCTCTACACAGGGGATGGCTCAGCGATGTAACTGTCTACACAGGGGGTGGGCGTTTCCTTCTCGGAGTATTAGCGCTTAGTTGACTGGAGTATTAGAGCAGTGTGGTTCACAAATAACTCAAAATTGCAGTTAAAATAAAGTGAACTAAAATATTCAAAAATAGATTTAGTGTAAAGTTTATATGCAAGGGCTAAGATGCAGGGC	http://genome.ucsc.edu/cgi-bin/hgTracks?db=hg19&position=chr22:50573100-50573148
18	5	2.691	R-13-L	13	6_5	acTCcCGCCccAGGGCCT	cgttcccatgcat	GcCAGCCaCGtaGCGcAc	chr20	2777030	Exon	CPXM1	020-002776931	AGGGCAGCAGGTGAATGCGCA	61.508	GCCCCAACATCACCCGCATCT	61.508	Primer pair generated using optimal parameters.	341	125	216	AGGGCAGCAGGTGAATGCGCATCTCAGAGAGCAGCCGGGTCACCCGTGGGTTCCCTCGCAGGAACTCATGGCACAGGAACTGCATCAGGAGCAGAAGCAACTCCCGCCCCAGGGCCTCGTTCCCATGCATGCCAGCCACGTAGCGCACCTCAGGCTCCCCTGGGGACACATGGGGGCTTGCAGCGGGTTCATGCCTGGGGCCCTGCCCTGTGCCTACCTCTCCCCACTCCCCATGCCAGTACCCAGCTCATGCTCCCCAGGCTTGTCCGACATTTCCATCACATACAGCTTCAGGCCCTGGTAGCTCTTCCCAATGCTGTAGATGCGGGTGATGTTGGGGC	http://genome.ucsc.edu/cgi-bin/hgTracks?db=hg19&position=chr20:2777030-2777078
19	5	2.692	L-19-R	19	6_5	gaAgGgGGCGGGGCTtcC	acctgtcccagtctcctgc	AGGCtCTgtGGCaTGAAa	chr14	40674202	Intergenic	FBXO33	014-040674014	GGCCCTGGCTTGGCCTTAACT	61.508	CCAAACTAGGCCTTAGGGCCTAC	61.088	Primer pair generated using optimal parameters.	345	217	128	GGCCCTGGCTTGGCCTTAACTCTGCTCCAAAATCAGACTGGGTGCTGGGATCAGGGAAAGGCCGGGCAGAGAGAGTAGGCATTTCTGAGCCTGCAGGGGAAGCGGTGCTTCCCAGGCCACGAGAGCATAGGAATGCCTAGATCTGCAGCCATGGCCTAGGAGGGCAGAGGTCCAGCTCCTCCAACTCAGAAGGGGGCGGGGCTTCCACCTGTCCCAGTCTCCTGCAGGCTCTGTGGCATGAAAAGCCCCACTGTGTCTCCCCCACTGCAGCTGGTGTCTTCACAGCAGTGGCTCTAGACAGGTCGCTGCCATCAATAAATAAGTAGGCCCTAAGGCCTAGTTTGG	http://genome.ucsc.edu/cgi-bin/hgTracks?db=hg19&position=chr14:40674202-40674256
20	5	2.693	R-16-L	16	6_5	cTTCcCaCCaGctGGCCT	ctccgtgttcccgtgg	GACAGtCtCGCCaCccAA	chr17	4273323	Intergenic	UBE2G1	017-004273151	GCCACTCCCCTTTGGTGCTGT	61.508	AGAGCTGTGTGGCGTGAACGCTA	61.088	Primer pair generated using optimal parameters.	325	200	125	GCCACTCCCCTTTGGTGCTGTGACCTGCAGACCCATTCATCATGGACTTTTCCTCCTGCCTCAGAGCCCTTCTCTTCATTCTACTCCAGCCCTCCACCTTGGGGACCTAATTACCCACATGAATGACCCGTCCGGTACCCCTGCCTCTCACCACTTGACTTCCTCTCCTTCCCTTCCCACCAGCTGGCCTCTCCGTGTTCCCGTGGGACAGTCTCGCCACCCAAAATTCCACCACACCCCAGTACTTGGTTTCAAGCCACGCACCCTGACCACCATTCCTTATCCTTCCAGCTTACTGGCTTTAGCGTTCACGCCACACAGCTCT	http://genome.ucsc.edu/cgi-bin/hgTracks?db=hg19&position=chr17:4273323-4273374
21	10	2.696	R-14-L	14	6_4	GTaggCGCCGGcGGagCT	ggcggcagggaccc	GACAGCtCtGCCGCGgAc	chr6	157557363	Intergenic	ARID1B	006-157557252	CCAGGAGAAGAAGTGGCATCCG	61.288	CAGGTGCTGTTGAAGGCGGCCAAA	62.768	Primer pair generated using optimal parameters.	351	138	213	CCAGGAGAAGAAGTGGCATCCGCGGGGCAGGGCGGGCGGTGACGGCCGGCTCAGGTGGCGGCCCCACCCCAGCGCCCTTCAGCAGGCCTGGGTCGGTCGGCCTCGGACCCCGTAGGCGCCGGCGGAGCTGGCGGCAGGGACCCGACAGCTCTGCCGCGGACTCCGCAGGGGACATCCCCCACCCTGGCGGCCCACCCAGGCGGAGCGCGGCGGGGACCGTGCATCTAGCGCGCCCTGGTGACCTGCGGGCCGAGGCGGGCTGTGGGGCTTGGCCCCGCGACTCAGCCTTCCGGGCCCACAGCGGCCCTGACCCGGGAAGTGCGGAGGTTTGGCCGCCTTCAACAGCACCTG	http://genome.ucsc.edu/cgi-bin/hgTracks?db=hg19&position=chr6:157557363-157557412
22	2	2.7	R-14-L	14	6_6	tTTCACaCaGGctGtCCT	gtttagagcaaata	aACAGCCCattCGtGTAt	chr6	12344255	Intergenic	EDN1	006-012344151	CCTTTGCAATGGAGGGCAGGG	61.508	CAACCTCCTGCCTACCTCCCA	61.508	Primer pair generated using optimal parameters.	338	131	207	CCTTTGCAATGGAGGGCAGGGAGGGCACCCTGCCCTCAGTCTGGCTCCTGATCTAACACCAGGAACCTCAAGTAGCCAAAATCCTTTAGGAGACAAGGTTCAGGTTTCACACAGGCTGTCCTGTTTAGAGCAAATAAACAGCCCATTCGTGTATATTTTGGACCAGGTCTCTGGACTGCCCGGGGGCACCTTGCCACCTGTTGTGCAACCTGCTTGTTGTGGAGAATTAGGGAAGAACAATTCTAGAAAGGGGTCCCAAGTCAGTTAGCTGAGACGGGGTATTGAGAGTCCTTTTGGGATGCACTTCACATGGATTCTGGGAGGTAGGCAGGAGGTTG	http://genome.ucsc.edu/cgi-bin/hgTracks?db=hg19&position=chr6:12344255-12344304
23	5	2.701	R-10-L	10	6_5	GgTCACGCaGaAGGGtCc	ctgaaggagc	cACAGCtCtGCaGtGTAt	chr5	28950449	Intergenic	LSP1P3	005-028950211	CAGGCCTAAGCCTTGATAGACAG	59.148	CCACACAAACAAAAGGATCTCCTCTTGAGT	60.058	Primer pair generated using optimal parameters.	434	263	171	CAGGCCTAAGCCTTGATAGACAGAATTTTATAAAATATTTTATATTTTCATTTGAAGAAAATGTTATAAACACATAAGATTTGAAAACAGTAAGCACAAAACACAACAATCTAAGGTGTTTTCAAGAGCCACATAAAAGGATTGAAAATCAATTTGGCAATCTTTCTGAAGGGTAGGTATTTAGACAGAGTGCTTCCAGTGGCTGGAAATCATTAGAAAGCCAAGGCAAGGTGCCCATGGTCACGCAGAAGGGTCCCTGAAGGAGCCACAGCTCTGCAGTGTATTCTCTTGGATGATGACAGAGGCCAATTATTTAATGATACAGGGACCGATGTGGTCATTCGATAAAGTTCAGTGCTTTAGATATGATTGAGACAGAATGAGTGACTCTTAAGATTA…	http://genome.ucsc.edu/cgi-bin/hgTracks?db=hg19&position=chr5:28950449-28950494
24	2	2.704	R-14-L	14	6_6	cTaCACcCCGcAGaGaCT	ccgcagcgtacgag	GAgAaCCCCGCCttcTAc	chr15	91565756	Exon	VPS33B	015-091565655	CAAGAGAGCTACTACCTCGGAGCA	60.908	CCCTGACTCGAGCGATTCTCC	61.508	Primer pair generated using optimal parameters.	340	128	212	CAAGAGAGCTACTACCTCGGAGCAGCCTTGTCTCAGACCTGCAGCCACCGTGTCTCGACCCTCCCTCCCTGATCCACTCTGCCCGTCAGCAGGATTCCGGTCTACACCCCGCAGAGACTCCGCAGCGTACGAGGAGAACCCCGCCTTCTACCAGAAAAAGAAGCGACTTCCTAGATCTCCCGGAAGTCCCTTTCGCTCCCAGCGCTTCGCGTACCAGGAAGGGGACGGCGTCCTGAAAGGGACATTTGAAAAACGGAGGCAACGCGTCTATTAATTAGGTGGCGGCGCCTGGGGTCGCAGCACTCCAGAGGCTGAGGTGGGAGAATCGCTCGAGTCAGGG	http://genome.ucsc.edu/cgi-bin/hgTracks?db=hg19&position=chr15:91565756-91565805
25	2	2.712	R-17-L	17	6_6	aTTCctGCCGGgGGaCaT	cgctgctgccgggacca	GAtAGtCCCGCgGCGggg	chr14	65346678	Intergenic	CHURC1-FNTB	014-065346505	CTCACCTGCCCTGGGACTGAA	61.508	CGCACGAATTAGGCCCGAGCT	61.508	Primer pair generated using optimal parameters.	487	201	286	CTCACCTGCCCTGGGACTGAAGCGGGGGCCACCCCGAGCCCGGGGGTGGCGGCGGCGGCGGCGCAGGGGGAGGAGGGCAGCGCGGGGCTCCTGGCACAGCGGCCGCCGGGCGCCTGGTGCTGCCGAGCCGCGGACCCGCCCAGAGATATAAATAACATTATCTGAGGAGGGACATTCCTGCCGGGGGACATCGCTGCTGCCGGGACCAGATAGTCCCGCGGCGGGGGCGGGGAGGCGGGGCCGCAGCCTCCCGCAGCGCCAAGCCCAGCCCCCGCCTTCCCCACCCACTCACGCACCTGCCAATCAGCCTCCGCGCCTGGGGGCACCTGCCGGGCCTCAGCCCGGCTCCTGGAACCCGCCTCTGCCTCCCCGCCCGCCGCTGAGCCTGGGGCGCCTCCA…	http://genome.ucsc.edu/cgi-bin/hgTracks?db=hg19&position=chr14:65346678-65346730
26	5	2.712	R-12-L	12	6_5	cTTCcCGCCaGAGtaCCa	gagcctgactca	GAtAGCCCaGCCcCagAA	chr6	44022923	Intergenic	C6orf223	006-044022749	ACAACTCCTGGGGGGTCCAGA	61.508	GCTTGAACCCAGATAGCCTGGCTC	62.768	Primer pair generated using optimal parameters.	325	200	125	ACAACTCCTGGGGGGTCCAGATGCTCACAGCTGGAGAAAGTGAACATTGACTGGGGTGGCAGTGTGGGGCCGGGTGAAGGCAGCAACTGCGGAGGAGGCAAAGAAGCCCAGGGAAGGGTGGGCAGGAGCTGCTGGAGTCAGAGAATGCCCTAGAGGCAAATCTGGGGCCTGCCTCTTCCCGCCAGAGTACCAGAGCCTGACTCAGATAGCCCAGCCCCAGAACCCCACAGAGGGACATGAAGGGAAGGCACAGCCATCCCTCTCTCCAGGGGGCCCCATGCTAGAGAGAGGCAGTGGTTAAGAGCCAGGCTATCTGGGTTCAAGC	http://genome.ucsc.edu/cgi-bin/hgTracks?db=hg19&position=chr6:44022923-44022970
27	2	2.714	R-13-L	13	6_6	tTTCcCtCCtGAGGaCCc	acacctgtctgtt	GcCtGCCCtGCtGCcTAc	chr4	110690930	Intron	CFI	004-110690821	GCTGGCTGCTCATGGTCCATGT	61.288	GGAAGGTGCTGCCGCTTCTCT	61.508	Primer pair generated using optimal parameters.	360	135	225	GCTGGCTGCTCATGGTCCATGTCTTCTCAGCTCCAGTATCCAACAGTACTAGCCCGTTTCTGCTGAGGTTGCTTACCTTTGGCAGGGAGCCTCTTGGGCAGGAGTCCTGTTTCCCTCCTGAGGACCCACACCTGTCTGTTGCCTGCCCTGCTGCCTACCATTGAAACAGGGCTTGCTCCAACACAGCCACCTCTTTTATCTCTGCCACCAGGCACCTCCAGCCTTGGGTCCTTATTCCTTTCAGGTATGGGTCAAGTACTAGTTCTTTTTTCTCCTCAGACTTCAGGGAACACATGTCAAGCACTCCAAGGGAACCTGTGGGAAGCCCTTTCACAATGAAGAGAAGCGGCAGCACCTTCC	http://genome.ucsc.edu/cgi-bin/hgTracks?db=hg19&position=chr4:110690930-110690978
28	2	2.715	R-18-L	18	6_6	cTcCACcCCcagGGGCCT	tgcttgcatgtgcccgag	GcCAGCCCtGCaGgGcAg	chr8	41136137	Intron	SFRP1	008-041136008	CCCTGCCTGCAATGGTGAGCT	61.508	GAGTGAGGTGCAACTGCTGCG	61.508	Primer pair generated using optimal parameters.	408	158	250	CCCTGCCTGCAATGGTGAGCTACATCTGCATCTTCCTATTTCCTTTCCCTGTCTTTGAAATCCAGTAGAGAAGCCCAGACCGCACAATGGGAACATCCCACCTCTCAGATGGCAATGCTGCCCAAGCCGCTCCACCCCCAGGGGCCTTGCTTGCATGTGCCCGAGGCCAGCCCTGCAGGGCAGACAGTAGCACAAGAGCACCATCTTGGTCACAAAGTTGTCTAAGCTCAAAGACAGCCCCGGAAAAACACCTGACACACTCCACAAATAATAATCAGCAGATCTTCATGCCATCCCATGTGACAGATGGGGAGCAGAGGCCTAGGGGGCTGCTGGCCCCTTTGCTGAGAGACCCCTGACAAAGTTAGTCCAATGCCTCTGCAAAATCGCAGCAGTTGC…	http://genome.ucsc.edu/cgi-bin/hgTracks?db=hg19&position=chr8:41136137-41136190
29	2	2.717	L-16-R	16	6_6	TTAtaCaGCaGaGCTGTg	gctggcatctggcagg	tGcCCCTCtGGgaTGAAg	chr4	112085926	Intergenic	PITX2	004-112085748	CTGTGGGTGCAGCTTCAGCAGA	61.288	GCTGGAGTTTGCTGAAGGTCCAC	61.088	Primer pair generated using optimal parameters.	332	206	126	CTGTGGGTGCAGCTTCAGCAGACTTAAATGTTCTTGCCTGCCAGCTCTGAAGAGAGCAGCAGATCTCCCAGCACAGTGCTTGAGCACTGCTAAGGGACAGACTGCCTCCTCAAGTGGGTCCCTGACCCCCCGTGCCTCCTGACTGGGAGACAACTTCCAGCAGGGGGCGATAGACACCTTATACAGCAGAGCTGTGGCTGGCATCTGGCAGGTGCCCCTCTGGGATGAAGCTGCCGGAGCAAGGAGCAGGCAGGAATTTTTGCTGTTCTGCAGCCTCCGCTGGTGATAACCAGGCAAACAGGGTCTGGAGTGGACCTTCAGCAAACTCCAGC	http://genome.ucsc.edu/cgi-bin/hgTracks?db=hg19&position=chr4:112085926-112085977
30	2	2.718	R-17-L	17	6_6	GcaCACGCCGcAGaaCCa	aggcacacggggccact	GAgAcgCCCGgCGCGTcg	chr2	202897610	Intergenic	FZD7	002-202897403	GCGCCTGGCTCAAGACGAAGA	61.508	GTCTGGGGAACTGGGGTGACT	61.508	Primer pair generated using optimal parameters.	368	235	133	GCGCCTGGCTCAAGACGAAGATTTAACCGAGAACAAAAGAACGTTTGCCAATCAGAAAACGCTACCCGAGAACGAGGATAACCCCGCTTTGTGTTTTGAAAACTCTTTAATTAGCCTGGTTTCTAAGACGCATTAAAACATTCCTACGCAGATTCTAAATGGAGGATCAAATGGTTGCTTCTGCAACGAAGATGGGATCCCGAAAGGGCACACGCCGCAGAACCAAGGCACACGGGGCCACTGAGACGCCCGGCGCGTCGTACAGAGTGTTCCTGGGCGCTCGGTCTCAGGTTACTTCTAGAACCAGTCTCCCCAACGCCGTCTTCGTTTCCTTAAAACCTCGCTAGAGTCACCCCAGTTCCCCAGAC	http://genome.ucsc.edu/cgi-bin/hgTracks?db=hg19&position=chr2:202897610-202897662
31	5	2.718	L-10-R	10	6_5	TcACGCaGCGaGtCTGga	caggtagtcc	AGGgCCcCCGGgGTGtAg	chr17	18864117	Intron	SLC5A10	017-018864014	TCTGTGGGCCCCTCAAGAGGA	61.508	AGATGTGGCTAAGACCACGTGGG	61.088	Primer pair generated using optimal parameters.	331	128	203	TCTGTGGGCCCCTCAAGAGGACCTGACATCTTCTCATTCATCTCTGCCTTGTTTAACAGCTGGGCAAATTGAGGCCCAGAGAGGGGCAATGACTTGCCCAGGGTCACGCAGCGAGTCTGGACAGGTAGTCCAGGGCCCCCGGGGTGTAGGCTCAGCAGCCAGCCCTAGTCAGGGACAGAACACAACCTGGTGACCTCTGCTTTGCCTCAGGTTCTAGACACAGGGTGTTAGGACGGTTCTCGGTCTGAGGTCAGTTCTGGGGCCGGCACCGGGGTGAGCCACGATCTCCCACTAGGGGGCGCCAAAAGCCCACGTGGTCTTAGCCACATCT	http://genome.ucsc.edu/cgi-bin/hgTracks?db=hg19&position=chr17:18864117-18864162
32	5	2.719	L-16-R	16	6_5	cTACcaGtCGcGcCTGTC	catgtactcctatgga	AGGaCCTCCGGCcTGgtg	chr9	111625199	Exon	ACTL7A	009-111625099	CGGTCTTGGTTTCAGACCCGC	61.508	GGGATCCAGGGCCACAAAGCA	61.508	Primer pair generated using optimal parameters.	362	128	234	CGGTCTTGGTTTCAGACCCGCCACTGAGCCCACACACCAACAGAGAGAAATATGCTGAAATGCTGTTTGAAGCCTTCAACACCCCTGCAATGCACATCGCCTACCAGTCGCGCCTGTCCATGTACTCCTATGGAAGGACCTCCGGCCTGGTGGTGGAGGTGGGCCATGGCGTGTCCTACGTGGTCCCCATCTACGAGGGTTATCCTTTGCCCAGCATCACCGGAAGGCTGGACTACGCGGGCTCTGACCTGACAGCCTACCTGCTGGGCCTGCTGAACAGTGCGGGGAACGAATTCACCCAGGACCAGATGGGCATCGTGGAGGACATCAAGAAGAAATGCTGCTTTGTGGCCCTGGATCCC	http://genome.ucsc.edu/cgi-bin/hgTracks?db=hg19&position=chr9:111625199-111625250
33	2	2.72	R-17-L	17	6_6	caTCACcCCcGgGaGCCT	actccactccattagcc	tACAGCCCtGCCtCtgAc	chr17	34250712	Intron	RDM1	017-034250614	CCGAGATCACGCCAGTGCACTT	61.288	GAGCCACCATGCCAGGTCATC	61.508	Primer pair generated using optimal parameters.	340	126	214	CCGAGATCACGCCAGTGCACTTCAGCCTGGGCGACTGAGTGAGGCTCCATCTCAAAAAAGAAAAAACTTTGGTACAGATAATCTGGCTCCTCCCTGGGCATCACCCCCGGGAGCCTACTCCACTCCATTAGCCTACAGCCCTGCCTCTGACTTCAAACCCTAAGCATGATGGCCATGAATACTAAAAAAATACTCAACATCAGTATCAACTGAGTACCCTTTCTAGGTATCTATATTAGACACTTTTTCTGCTGAAACCCTTTTATGAGTAAAAAAAGGAACTGAATGTTTATACAAAAGTTTATGTAAATCTTTAGATGATGACCTGGCATGGTGGCTC	http://genome.ucsc.edu/cgi-bin/hgTracks?db=hg19&position=chr17:34250712-34250764
34	2	2.722	L-13-R	13	6_6	aTcCaCaGCtGGGCaGTC	ctcttgaccttgc	AGaCtggCaGGaGTGAAC	chr1	177992803	Intron	LOC730102	001-177992627	GGGGAAGGGGAAAGAGGCAGT	61.508	GGCCTCCTGGGCTCACATGAT	61.508	Primer pair generated using optimal parameters.	490	202	288	GGGGAAGGGGAAAGAGGCAGTTAATATTTAACAAGCACAGAGTTTTTGTTGGGGATGATTATGCAACATTATGACTGTATTTAATGCCAGTGAATTGCACACTTACAAATCATTAAAATGATAAATATTAGGTTATAGTATATTTTACCAACATTAAAAAAACCAACATGTATTAAATCCACAGCTGGGCAGTCCTCTTGACCTTGCAGACTGGCAGGAGTGAACCATCATTTATTACTTTGGGCTTCTCAGTAAAAAAAAAAAAAATATATATATATATACACACACACACACACACACATATATATATATATACACATATATATATATATATACCATAAGCAAAGTATTAGGGAACCAAAGGAACTAGACAATTTTATAAGGGGGCCCACTTAAAAT…	http://genome.ucsc.edu/cgi-bin/hgTracks?db=hg19&position=chr1:177992803-177992851
35	2	2.726	L-15-R	15	6_6	gTACcCaGgaGGcCTGTC	ccctccttccccggg	AGGgaCTCtGGCaTGtcC	chr3	185419730	Intron	IGF2BP2	003-185419507	GCTGGACTGTCGCACCTCTGA	61.508	GGGTTGAGGGGACACAGCACT	61.508	Primer pair generated using optimal parameters.	418	250	168	GCTGGACTGTCGCACCTCTGATCTCAGATCAGGATGGAAAGGAAGGAACTGAGAGCTAAAAAGAGAAATGGAGATCACTACGGTAGAACCAACTAACCTGGAGTTCAGCCGGTCATTTGGGAGACTATCCTGAGGGATTATCTTTTGGGGTCATGAGCAATTAGGATCTCTGAGATCTGCTGACTCCTGTGGCATCATCTGGACAGTATGCCTTCTCATCAGGGTACCCAGGAGGCCTGTCCCCTCCTTCCCCGGGAGGGACTCTGGCATGTCCTTCAAAACGCAGCTCACACATAATCCCTGCTGAGCTTTCCAGAATGTCTCCAGAAAGAACTGTTTCCTCTGCACTTTTCGGTTGTTCTGGTAGCTCACTCTTCGCCATAATTACTTATCTGCTAG…	http://genome.ucsc.edu/cgi-bin/hgTracks?db=hg19&position=chr3:185419730-185419780
36	2	2.727	R-15-L	15	6_6	tgaCAaGCCccAGGGCCT	cctgtcgaaaacggt	GtCAGCCtgGCCGgGcAc	chr19	5712298	Intron	LONP1	019-005712198	GTCCCCTCCACCCCTTAGACT	61.508	GTTCAGGTGGTGCCAGGTGCT	61.508	Primer pair generated using optimal parameters.	331	127	204	GTCCCCTCCACCCCTTAGACTCCAGCCAGATTCAGGCATTCCCTGCATCCCACGCCAATGCATCACTGTCCCCATCCTAAGTATCGTGGATAAGCTGCAGTGACAAGCCCCAGGGCCTCCTGTCGAAAACGGTGTCAGCCTGGCCGGGCACAGGCTGGTCTCCAAGACTCTGTGCCCTGGACTCAGCTCATAGCAGCTCCTTCCTGTTGTTCAGGTCTCGATTTCAAGGACACCATCGCAAAGACTGTCCCCAAGCACTTCACAAAAGCTACCCACCTCCACCTCTCACGCTGTCTGCGTCTCCCCTCAGAGCACCTGGCACCACCTGAAC	http://genome.ucsc.edu/cgi-bin/hgTracks?db=hg19&position=chr19:5712298-5712348
37	5	2.727	L-18-R	18	6_5	TTACagGGCaGGaCTagC	attagggtgaggagagca	AGGCaCTCaGGCGcaAAa	chr2	134742851	Intergenic	MIR3679	002-134742567	CCTTCCTCTGTGGTGTGACTTTC	59.148	CTGTGGTTTCAGGCATCTGCTGG	61.088	Primer pair generated using optimal parameters.	495	313	182	CCTTCCTCTGTGGTGTGACTTTCAGTTGCTTCTAGATTTTACTCTTCTAACTCAACAGTTAATGCTTTTGTGGGATAAAATTTCCCTTCATATTTAGGATTATTCCTTTAGGTTAACTCTCAGGCCTACTAGTCCTCTGATTCACACTGTCTTTTTAATTTTTCCCAATCTATTACATATTTTCTAAATTTTGTACACCATTCATATGTCATGTGTATCATATCAAAGAGCCTAGAGAAAATTTTCCTCTGTGTGTTCCTCACTGGGTGGTTACAATGGAGAAATTACAGGGCAGGACTAGCATTAGGGTGAGGAGAGCAAGGCACTCAGGCGCAAAACTTAAGGGGGCACCAATATCCTCAGTGATCAAGAGAAGTAATATTGTCACGTAACTGTATT…	http://genome.ucsc.edu/cgi-bin/hgTracks?db=hg19&position=chr2:134742851-134742904
38	2	2.729	L-15-R	15	6_6	ccAgGCGGCGcGGCccTC	cgtctgattgctgga	gGaCtCTtCGGtGTGgAC	chr4	1299150	Intron	MAEA	004-001299047	GGAGCAAGTGGTCCCTGTGGAA	61.288	GCTGGCAGCAGTTCTGATGATCC	61.088	Primer pair generated using optimal parameters.	347	130	217	GGAGCAAGTGGTCCCTGTGGAAAGCCGCTGCACTAGGTGAGCCCGGCCCTGGTGAGGGTGCCTTGTGAGTGGAGCCTGCTTGTGCTGCTGTGCCCCGCTGCTTCCAGGCGGCGCGGCCCTCCGTCTGATTGCTGGAGGACTCTTCGGTGTGGACACACCGTGGTTTGTTTACCCATCCTGGTCAATGGACAATTGGAACTGTGGTGAACAAGCATTCCTGCACCTGTATGTGGATATTGTATGTCCATTTTTCTTGGGAGTGGAATGGCTGAGTCATCTGGTAGGTGTCTTTACCTTTTAAAGAACTAAGCGCTTTTTCCAGAAGGATCATCAGAACTGCTGCCAGC	http://genome.ucsc.edu/cgi-bin/hgTracks?db=hg19&position=chr4:1299150-1299200
39	2	2.734	L-20-R	20	6_6	TTAgGgaaCaGGGCTGTt	gaatcatagcagacagcaac	AGGgCCTCtaGtGTGcAa	chr5	23747047	Intergenic	PRDM9	005-023746858	GGGAATGCTGGCACTGTCTAG	59.378	GCCCGTTTCAGTGCTACTGTG	59.378	Primer pair generated using optimal parameters.	518	219	299	GGGAATGCTGGCACTGTCTAGGATAGAATGTTCCTAATTATAGTAGCTTACCCATTGAAGGCTGAAATAAAACATGCAAGGATGTGTGTGTTTGTGTGTGTGTGTGTATGTGTGTAAAGGCTTTAGAAAGCTGATGAGACCTGAGGTACTCAATCTCCAAGAGAAGAAAACTGAGCACCCTGAGGACAGTTAGGGAACAGGGCTGTTGAATCATAGCAGACAGCAACAGGGCCTCTAGTGTGCAAACAGAATTGGAGTTCAGATCCTCCAAAGTGGCTGTGATCTGAAAGACAAAACTGACATCAAAGAATCCTCACAGAAGCGAGCGGAAATATTTTTATATACTTTTACAAATCCTTTGCAAAATTCAAAACTTTGCATACAGAAGTCAAGACAAAG…	http://genome.ucsc.edu/cgi-bin/hgTracks?db=hg19&position=chr5:23747047-23747102
40	2	2.735	L-16-R	16	6_6	aTACGtGaCaGGcCTGTa	ggtggccggggccagc	AGGaCCTCaGGtGgGggC	chr11	67399253	Exon	TBX10	011-067399064	GGGCTTCTGGCATCACTGGGA	61.508	ATGCGATGGGAGGCCCAGAGT	61.508	Primer pair generated using optimal parameters.	343	217	126	GGGCTTCTGGCATCACTGGGAGTCCTGGCCAGGCCCCAGGCACACCACAGTGGGGGACAGGAGCCCCAGCCCAGCTGGGAGAGGCAGGCCTCCTTGATCCCTATCAGCCCGGATGTTGGGGAGGGGGTATGGTGCTGGTCGGGTCCTTGGGATCCCTAGGTGGCTCGGGGCTCCAGAGTACAGGCTCTGATACGTGACAGGCCTGTAGGTGGCCGGGGCCAGCAGGACCTCAGGTGGGGGCAGCAGCTGATGATGGAGCCAAGCAGGGGTCTTGGAGGTGGAAGCTGAAGCTTTGTTGGGGTCTGAGGGAGGAAATGAGTGGACTCTGGGCCTCCCATCGCAT	http://genome.ucsc.edu/cgi-bin/hgTracks?db=hg19&position=chr11:67399253-67399304
41	10	2.739	R-10-L	10	6_4	GTgCtCcCCGGAGGcCCT	gaaaatctca	GcCAGCtCCtCCGgGTcg	chr20	44452703	Exon	TNNC2	020-044452600	CGCTCTTCCCAAGCTCCCGTT	61.508	CATCTTCGACAGGTGCGCTGG	61.508	Primer pair generated using optimal parameters.	343	128	215	CGCTCTTCCCAAGCTCCCGTTGGCCCTCACCGTCGAAGTCAATGCGGCCGTCGTTGTTCTTGTCGCCGTCTTTCATCAGAGATTCGATCTCCTCGTCCGTCACGTGCTCCCCGGAGGCCCTGAAAATCTCAGCCAGCTCCTCCGGGTCGATGTAGCCGTCTGCATTCCTTCAGGTCCGAGGGACAGGGCAGGGCTCAGGGCCGGGGCGAGCTGCCCTGGCCACCACACTCGACGCCCCGCTTCCGCACTCCCAACACGGGGAAGCTTCCAGCGCTGCCGGCCGGGTTCTGACTGCTAAGCCCCTCCCTCGGCTCCCGGGCCCCCAGCGCACCTGTCGAAGATG	http://genome.ucsc.edu/cgi-bin/hgTracks?db=hg19&position=chr20:44452703-44452748
42	10	2.743	L-14-R	14	6_4	TgACcCGGCaGGGagGcC	gcacctggtccacg	AGGCCCTCgGGgtTGAgC	chr17	8013212	Exon	ALOXE3	017-008013113	GGTGTTCTCACACCCCAGGTGTC	63.028	ATTTGCTGTGCGAGGCCTTCGCCA	62.768	Primer pair generated using optimal parameters.	365	126	239	GGTGTTCTCACACCCCAGGTGTCCTCACAAGGGGCTTGGGCGCAGAACAGGGCTTGGGGGCGGGTAGCGGGGCAAAGCGTCTTCGGGGGCGGAGATCAGTGACCCGGCAGGGAGGCCGCACCTGGTCCACGAGGCCCTCGGGGTTGAGCAGCGTGGCCCTCGCGATGGTGTTCACCTGCAGCGTGTATCGAGTGTGGGGGAGTAGGAGCTGCGAGCGGAGCGGATCACGTGAGCTGAAGGCCGGGGACAAGGCCGCCCGGCCCCTGCCCCGCTGGGCCCCCACCCGGGGTCGCGGACCTTGTAGATGGGGTGGCAGAGCGGCAGCTGGCGCAGCGTGGCCATGGCGAAGGCCTCGCACAGCAAAT	http://genome.ucsc.edu/cgi-bin/hgTracks?db=hg19&position=chr17:8013212-8013261
43	5	2.744	L-13-R	13	6_5	gggaGgGGCGGaGCTGTC	agctccggccaat	gGGCgCTCgGGCGTGgAt	chr19	4969006	Promoter	KDM4B	No Primers	No Primers	No Primers	No Primers	No Primers	No Primers	No Primers	No Primers	No Primers		http://genome.ucsc.edu/cgi-bin/hgTracks?db=hg19&position=chr19:4969006-4969054
44	2	2.748	L-11-R	11	6_6	TgACaaGGCGGGGtcGcC	ggcagcatgtc	AGGtaCTgtGGCtTGAAt	chr18	71825292	Exon	TIMM21	018-071825081	TGGCCTCCCAGATTGCTGGGAT	61.288	CCCTGGCTCAGAGCCCTCAAT	61.508	Primer pair generated using optimal parameters.	398	236	162	TGGCCTCCCAGATTGCTGGGATTATAGGCGTGAGCCAGGAGTGGTCATTTTTGAAAAGGTCCTAAGCTTACTGATTTTTTTTTCCTAAAATCATCTGGTTTGTTAAAAATTATTTCTTTAGAAGCTTAAAAAAATAACACAAAATAAAGCACTGTCCTTGTTCTGCAGGTGATCGGTGTCTTTGGTGAGTCTGTTAAAGGCTATGGGGAGGTGACAAGGCGGGGTCGCCGGCAGCATGTCAGGTACTGTGGCTTGAATTCAGAGGAGGCTCTGGGGAGATTTTTAAATGAAAGGAACTTAGACTGATCTTTCGTTTTCTCGACAGGTTCACTGAATATGTAAAAGATGGGCTGAAACACACGTGTGTGAAATTCTACATTGAGGGCTCTGAGCCAGGG	http://genome.ucsc.edu/cgi-bin/hgTracks?db=hg19&position=chr18:71825292-71825338
45	5	2.749	R-20-L	20	6_5	GTcCAgGCtGcAGaGCCa	tggggcactggcagcagtga	GACAGCCgCtCtGtGTgA	chr14	77161783	Intergenic	VASH1	014-077161687	GCTTGGAGCTGGGCCATCAGA	61.508	GCTGGCACATGGGGAGACATC	61.508	Primer pair generated using optimal parameters.	395	126	269	GCTTGGAGCTGGGCCATCAGATCAGATGAAGAGGTAAGAAGAGCCTTGCAGTGGACGCAGGGTGATCACCAAGGGAGGGGGGGGAAGGCTAGCCAAGTCCAGGCTGCAGAGCCATGGGGCACTGGCAGCAGTGAGACAGCCGCTCTGTGTGACCAGGCTGGGGAGGCAGTGCTCTGGGTCACCTGCCTGCGCTGGGCTGGACGGCGAGATGACACCTTCATCCCTCTTTCAGCCACACTGTCCAGAGTGAGTTCACACCCTCATTATATCTCACCTGGAACATTCCAGCAGCCCTTCACTTGTCCTCCCCCACACACCAACATGATCTGTCTGAATCACAAATCTGATCCCACTTCTCCTTGATGATAACATTCGATGTCTCCCCATGTGCCAGC	http://genome.ucsc.edu/cgi-bin/hgTracks?db=hg19&position=chr14:77161783-77161838
46	2	2.749	R-18-L	18	6_6	GTTCtCagCaaAGaGCCT	gggcctggcctggtcctt	GcCAGtCCtGCCtCaTgA	chr16	28022533	Intron	GSG1L	016-028022390	CTGTACACACGCCCAGATGGCT	61.288	CCTCTTTCGGATGGGCCCATG	61.508	Primer pair generated using optimal parameters.	426	172	254	CTGTACACACGCCCAGATGGCTGTTTAGAAAAGAACCTCACCCTGATTTCCAACAAGGTTTCCCCTGGAGAGTCTACGAGTTTTAGAGGCAGAGGCAGTTGTTGGAACTGTGTTCACCAGGATGAAGGAAGAAAGGAAGGGATGTTCTCAGCAAAGAGCCTGGGCCTGGCCTGGTCCTTGCCAGTCCTGCCTCATGACAGCCGCCACTGCCCGAGAGAGCCTCCCAGCCCAGCCGCCTGCAGGGCATCCTCCGCCCTGGGTTGGGGGCTGTGAGCTCACATGCTTTGGGGACTACAGGGTCATGAAACTGAGCAAAGGGGCTGGTGTAAGAGGATTGAGCAATGGACACACTGCCTCGGCGGTCAGGGACAAAAGGGAGTGTGAGGACCGTGATGAACT…	http://genome.ucsc.edu/cgi-bin/hgTracks?db=hg19&position=chr16:28022533-28022586
47	5	2.752	L-14-R	14	6_5	TcACctctCGGGGCTGgC	tcatgagcgccagg	tGGCCgTCCGGgGTGtAg	chr1	40236360	Exon	OXCT2	001-040236250	GCTTCTCCTGAAGACCACGTTTCC	60.908	CAGGTCCGTCGCATCGTCTGT	61.508	Primer pair generated using optimal parameters.	360	137	223	GCTTCTCCTGAAGACCACGTTTCCTGCCCGGTCGGCCTTCCACCCTTTCACCAGGGCGAAGTCTGCCCGGATGGCGCGCTCCAAAAGGAAGTGGTCGCCGTTGAACTCCCTCACCTCTCGGGGCTGGCTCATGAGCGCCAGGTGGCCGTCCGGGGTGTAGCGGATGGGGGCGCCCCCTTCCTGGACCAGGGTCCCGTAGCCCGTGGGGGTGTAGAAGGCGGGCACCCCGGCGCCCCCCGCGCGGATGCGCTCGGCCAGGGTGCCCTGGGGCGTGAGCTCCAGCTCCAGCTCTCCTGCCAGGTACTGGCTCTCGCACAGGGTGTTCTCGCCCACGTAGGAACAGACGATGCGACGGACCTG	http://genome.ucsc.edu/cgi-bin/hgTracks?db=hg19&position=chr1:40236360-40236409
48	5	2.752	R-14-L	14	6_5	cTaCACcCCGGAcGGCCa	cctggcgctcatga	GcCAGCCCCGagagGTgA	chr1	39981146	Intron	BMP8A	001-039980964	TGTTCCTACGTGGGCGAGAACACC	62.768	GCTTCTCCTGAAGACCACGTTTCC	60.908	Primer pair generated using optimal parameters.	342	209	133	TGTTCCTACGTGGGCGAGAACACCCTGTGCGAGAGCCAGTACCTGGCAGGAGAGCTGGAGCTGGAGCTCACGCCCCAGGGCACCCTGGCCGAGCGCATCCGCGCGGGGGGCGCCGGGGTGCCCGCCTTCTACACCCCCACGGGCTACGGGACCCTGGTCCAGGAAGGGGGCGCCCCCATCCGCTACACCCCGGACGGCCACCTGGCGCTCATGAGCCAGCCCCGAGAGGTGAGGGAGTTCAACGGCGACCACTTCCTTTTGGAGCGCGCCATCCGGGCAGACTTCGCCCTGGTGAAAGGGTGGAAGGCCGACCGGGCAGGAAACGTGGTCTTCAGGAGAAGC	http://genome.ucsc.edu/cgi-bin/hgTracks?db=hg19&position=chr1:39981146-39981195
49	5	2.753	R-20-L	20	6_5	GTgCctcCtGcAGGGCCT	ggtgcggacccagtgctcca	GACgGCtCtGCtGaGTAA	chr20	56328503	Intergenic	PMEPA1	020-056328249	CTGTTTTCCACAGTGGCCGAACC	61.088	GGTAAGACTCACCCAGCCTGGA	61.288	Primer pair generated using optimal parameters.	431	284	147	CTGTTTTCCACAGTGGCCGAACCATTTTCTATTTCCACCAGCAATGTAGCGAATTCCAATTTCTCCATTTCCTCACCAATACTTGGTATTGTCCTCTAAAAAAAGATCCTAGCTGTTCTAGCGGGTGTGAGGTGGTATCTCATGGTGGTTTTGATTTGCATTTCCCTAATGGCTAATGATGCTGAGCATCTCTTCCTGTGCTTGTTGGCTGTCTGTATATCGACTTTGGAGAGCGTATTGATTTTGCATTCCTGGTGCCTCCTGCAGGGCCTGGTGCGGACCCAGTGCTCCAGACGGCTCTGCTGAGTAAAGAACAGGAGAATAAACAAGTTGTGTTCCCCTGCCGTGGTCCACGCTGGGCTCCTTGTGGACATACCTGTCTCGTGAGGCAGTGAGACC…	http://genome.ucsc.edu/cgi-bin/hgTracks?db=hg19&position=chr20:56328503-56328558
50	2	2.754	L-15-R	15	6_6	cTACGCcGCaGaGCatTC	gaggctctcagcaca	ctGCCagCCaGCGTGAAa	chr15	42706924	Exon	ZFP106	015-042706718	CTGCACACTTGCACACACACAGG	61.088	CCCACAAGCTCTTGACTTCTGTCC	60.908	Primer pair generated using optimal parameters.	554	233	321	CTGCACACTTGCACACACACAGGCAGGTATAGGCACACAGTTCCACCAAAGCGAAGTCCAAATCAGAGTTCTTACCGATTCTACCACTCTGTAATACTCTCAGAAGTTCCCACAACTGCCCAACACCTCACCTACCCGTTTCCTGCTGCACAAAGTCTCCTTCACTCTCATCTTTTCGATACATCGTCAGGCAGGGCAGAAGGGCACTACGCCGCAGAGCATTCGAGGCTCTCAGCACACTGCCAGCCAGCGTGAAAATGCGGCTTCACTACAGCCCAGAGAAAAGGGCCAGGTTTAGTCATCGATCCAGATGCATTTTCCCGGGAAATGACCATTCCCAAACCCACAGAACAGTTTGGCTTCTCTGGATATCCTTATAGGAAATAGGGGTGAGAGGTG…	http://genome.ucsc.edu/cgi-bin/hgTracks?db=hg19&position=chr15:42706924-42706974
